# Supplementary material for: Crystal structure of ammonium/potassium trans-bis­(N-methyl­iminodi­acetato-κ3 O,N,O′)chromate(III) from synchrotron data
Source: Acta Crystallogr E Crystallogr Commun. 2016 Jul 22;72(Pt 8):1190–3. doi: 10.1107/S2056989016011804 (PMC4971870; doi:10.1107/S2056989016011804)
Supplement: Supplementary file 1 [file e-72-01190-sup1.cif]

##############################################################################
#                                                                            #
# This CIF contains the data in a paper accepted for publication in          #
# Acta Crystallographica Section E. It conforms to the requirements of       #
# Notes for Authors for Acta Crystallographica Section E, and has been       #
# peer reviewed under the auspices of the IUCr Commission on Journals.       #
#                                                                            #
# Full details of the Crystallographic Information File format               #
# are given in the paper "The Crystallographic Information File (CIF):       #
# a New Standard Archive File for Crystallography" by S. R. Hall, F. H.      #
# Allen and I. D. Brown [Acta Cryst. (1991), A47, 655-685].                  #
#                                                                            #
# The current version of the core CIF dictionary is obtainable from          #
# ftp://ftp.iucr.org/pub/cif_core.dic.                                       #
#                                                                            #
# Software is freely available for graphical display of the structure(s)     #
# in this CIF. For information consult the CIF software page                 #
# http://www.iucr.org/resources/cif/software.                                #
#                                                                            #
# This file may be used for bona fide research purposes within the           #
# scientific community so long as proper attribution is given to the journal # 
# article from which it was obtained.                                        #
#                                                                            #
##############################################################################
data_I
_audit_creation_method     'SHELXL-2014/7'
_journal_date_recd_electronic     2016-06-22
_journal_date_accepted     2016-07-19
_journal_name_full     'Acta Crystallographica, Section E'
_journal_year     2016
_journal_volume     72
_journal_issue      8
_journal_page_first     1190
_journal_page_last     1193
_journal_paper_category     GM
_journal_paper_doi     10.1107/S2056989016011804
_journal_coeditor_code     WM5304
_publ_contact_author_name     'Jong-Ha Choi'
_publ_contact_author_address
;
Department of Chemistry, Andong National University,
Andong 36729, Republic of Korea
;
_publ_contact_author_email     jhchoi@anu.ac.kr
_publ_contact_author_fax     '82 54 820 5452'
_publ_contact_author_phone     '+82-54-820-5458'
_publ_section_title
;\
Crystal structure of ammonium/potassium
<i>trans</i>-bis(<i>N</i>-methyliminodiacetato-\k^3^<i>O</i>,<i>N</i>,\
<i>O</i>')chromate(III) from synchrotron data
;
loop_
    _publ_author_name
    _publ_author_footnote
    _publ_author_address
    'Moon, Dohyun' .
;
Pohang Accelerator Laboratory, POSTECH, Pohang 37673, Republic of Korea
;
    'Choi, Jong-Ha' .
;
Department of Chemistry, Andong National University, Andong 36729,
Republic of Korea
;
_publ_section_synopsis
;
In the title complex, the Cr^III^ ion is coordinated to two
methyliminodiacetate (mida) dianions acting as tridentate ligands through the
N atom and two O atoms of each carboxylate group, in a distorted octahedral
geometry. The partial ammonium cation is linked to two O atoms of carboxylate
group from neighboring mida groups through N---H...O hydrogen-bonding
interactions.
;
_database_code_depnum_ccdc_archive     'CCDC 1494843'
_chemical_name_systematic
;\
Ammonium/potassium
<i>trans</i>-bis(<i>N</i>-methyliminodiacetato-\
\k^3^<i>O</i>,<i>N</i>,<i>O</i>')chromate(III)
;
_chemical_name_common     ?
_chemical_formula_moiety     '[(N H4)0.8 K0.2] [Cr (C5 H7 N O4)2]'
_chemical_formula_sum     'N0.8 H3.2 K0.2 +, C10 H14 Cr N2 O8 -'
_chemical_formula_iupac     '[(N H4)0.8 K0.2] [Cr (C5 H7 N O4)2]'
_chemical_formula_weight     364.48
_chemical_melting_point     ?
_shelx_space_group_comment
;
The
 symmetry employed for
 this shelxl refinement
 is uniquely defined
 by the following
 loop, which should
 always be used
 as a source
 of symmetry information
 in preference to
 the above space-group
 names. They are
 only intended as
 comments.
;
_space_group_crystal_system     monoclinic
_space_group_name_H-M_alt     'C 2/c'
_space_group_name_Hall     '-C 2yc'
loop_
    _space_group_symop_operation_xyz
    'x, y, z'
    '-x, y, -z+1/2'
    'x+1/2, y+1/2, z'
    '-x+1/2, y+1/2, -z+1/2'
    '-x, -y, -z'
    'x, -y, z-1/2'
    '-x+1/2, -y+1/2, -z'
    'x+1/2, -y+1/2, z-1/2'
_cell_length_a     16.786(3)
_cell_length_b     6.5240(13)
_cell_length_c     13.925(3)
_cell_angle_alpha     90
_cell_angle_beta     113.19(3)
_cell_angle_gamma     90
_cell_volume     1401.8(6)
_cell_formula_units_Z     4
_cell_measurement_reflns_used     23758
_cell_measurement_theta_min     0.350
_cell_measurement_theta_max     33.679
_cell_measurement_temperature     243(2)
_exptl_crystal_description     'plate'
_exptl_crystal_colour     'pale pink'
_exptl_crystal_size_max     0.020
_exptl_crystal_size_mid     0.018
_exptl_crystal_size_min     0.009
_exptl_crystal_density_diffrn     1.727
_exptl_crystal_density_meas     ?
_exptl_crystal_density_method     ?
_exptl_crystal_F_000     754
_exptl_absorpt_coefficient_mu     0.606
_exptl_absorpt_correction_type     empirical
_exptl_absorpt_process_details
;
(<i>HKL3000sm SCALEPACK</i>; Otwinowski & Minor, 1997)
;
_shelx_estimated_absorpt_T_min     0.988
_shelx_estimated_absorpt_T_max     0.995
_exptl_absorpt_correction_T_min     0.989
_exptl_absorpt_correction_T_max     0.995
_diffrn_ambient_temperature     243(2)
_diffrn_radiation_type     synchrotron
_diffrn_radiation_wavelength     0.610
_diffrn_measurement_device_type     'ADSC Q210 CCD area-detector'
_diffrn_measurement_method     'omega scan'
_diffrn_detector_area_resol_mean     ?
_diffrn_reflns_number     6984
_diffrn_reflns_av_R_equivalents     0.0276
_diffrn_reflns_theta_min     2.731
_diffrn_reflns_theta_max     24.993
_diffrn_reflns_theta_full     21.469
_diffrn_measured_fraction_theta_max     0.937
_diffrn_measured_fraction_theta_full     0.947
_diffrn_reflns_limit_h_min     -23
_diffrn_reflns_limit_h_max     23
_diffrn_reflns_limit_k_min     -9
_diffrn_reflns_limit_k_max     9
_diffrn_reflns_limit_l_min     -17
_diffrn_reflns_limit_l_max     17
_refine_special_details     ?
_reflns_number_total     1833
_reflns_number_gt     1519
_reflns_threshold_expression     'I > 2\s(I)'
_refine_ls_structure_factor_coef     Fsqd
_refine_ls_matrix_type     full
_refine_ls_R_factor_all     0.0439
_refine_ls_R_factor_gt     0.0349
_refine_ls_wR_factor_gt     0.0964
_refine_ls_wR_factor_ref     0.0999
_refine_ls_goodness_of_fit_ref     1.054
_refine_ls_restrained_S_all     1.055
_refine_ls_number_reflns     1833
_refine_ls_number_parameters     110
_refine_ls_number_restraints     3
_refine_ls_hydrogen_treatment     mixed
_refine_ls_weighting_scheme     calc
_refine_ls_weighting_details
                      'w=1/[\s^2^(Fo^2^)+(0.0702P)^2^] where P=(Fo^2^+2Fc^2^)/3'
_atom_sites_solution_hydrogens     mixed
_atom_sites_solution_primary     ?
_atom_sites_solution_secondary     ?
_refine_ls_shift/su_max     0.000
_refine_ls_shift/su_mean     0.000
_refine_diff_density_max     0.404
_refine_diff_density_min     -0.691
_refine_ls_extinction_method
;
SHELXL2014 (Sheldrick, 2015<i>b</i>)
;
_refine_ls_extinction_coef     0.0118(19)
_refine_ls_extinction_expression
                                  'Fc^*^=kFc[1+0.001xFc^2^\l^3^/sin(2\q)]^-1/4^'
loop_
    _atom_type_symbol
    _atom_type_description
    _atom_type_scat_dispersion_real
    _atom_type_scat_dispersion_imag
    _atom_type_scat_source
    'C' 'C' 0.0020 0.0010
                         'International Tables Vol C Tables 4.2.6.8 and 6.1.1.4'
    'H' 'H' 0.0000 0.0000
                         'International Tables Vol C Tables 4.2.6.8 and 6.1.1.4'
    'N' 'N' 0.0040 0.0020
                         'International Tables Vol C Tables 4.2.6.8 and 6.1.1.4'
    'O' 'O' 0.0080 0.0040
                         'International Tables Vol C Tables 4.2.6.8 and 6.1.1.4'
    'Cr' 'Cr' 0.2790 0.4610
                         'International Tables Vol C Tables 4.2.6.8 and 6.1.1.4'
    'K' 'K' 0.1620 0.1880
                         'International Tables Vol C Tables 4.2.6.8 and 6.1.1.4'
_computing_data_collection
;
<i>PAL BL2D-SMDC</i> (Shin <i>et al.</i>,  2016)
;
_computing_cell_refinement
;
<i>HKL3000sm</i> (Otwinowski & Minor, 1997)
;
_computing_data_reduction
;
<i>HKL3000sm</i> (Otwinowski & Minor, 1997)
;
_computing_structure_solution
;
<i>SHELXT2014</i> (Sheldrick, 2015<i>a</i>)
;
_computing_structure_refinement
;
<i>SHELXL2014</i> (Sheldrick, 2015<i>b</i>)
;
_computing_molecular_graphics
;
<i>DIAMOND</i> (Putz & Brandenburg, 2014)
;
_computing_publication_material
;
<i>publCIF</i> (Westrip, 2010)
;
loop_
    _atom_site_type_symbol
    _atom_site_label
    _atom_site_fract_x
    _atom_site_fract_y
    _atom_site_fract_z
    _atom_site_U_iso_or_equiv
    _atom_site_adp_type
    _atom_site_calc_flag
    _atom_site_occupancy
    _atom_site_disorder_assembly
    _atom_site_disorder_group
    Cr Cr1 0.5000 0.5000 0.5000 0.01108(14) Uani d 1 A .
    O O1 0.53582(8) 0.3160(2) 0.61977(10) 0.0228(3) Uani d 1 . .
    O O2 0.64463(9) 0.2272(2) 0.76630(10) 0.0267(3) Uani d 1 . .
    O O3 0.54917(8) 0.3115(2) 0.42746(10) 0.0228(3) Uani d 1 . .
    O O4 0.65906(10) 0.2681(2) 0.37913(13) 0.0361(4) Uani d 1 . .
    N N1 0.62700(8) 0.6057(2) 0.56638(10) 0.0129(3) Uani d 1 . .
    C C1 0.61393(11) 0.3333(3) 0.68756(13) 0.0175(3) Uani d 1 . .
    C C2 0.67027(13) 0.4929(3) 0.66707(15) 0.0326(5) Uani d 1 . .
    H H2A 0.6886 0.5922 0.7245 0.039 Uiso calc 1 . .
    H H2B 0.7225 0.4260 0.6668 0.039 Uiso calc 1 . .
    C C3 0.62435(11) 0.3600(3) 0.42841(13) 0.0196(4) Uani d 1 . .
    C C4 0.66622(12) 0.5484(3) 0.49128(15) 0.0232(4) Uani d 1 . .
    H H4A 0.7283 0.5226 0.5297 0.028 Uiso calc 1 . .
    H H4B 0.6601 0.6633 0.4435 0.028 Uiso calc 1 . .
    C C5 0.63441(13) 0.8296(3) 0.58441(19) 0.0333(5) Uani d 1 . .
    H H5A 0.6948 0.8699 0.6086 0.050 Uiso calc 1 . .
    H H5B 0.6121 0.8653 0.6368 0.050 Uiso calc 1 . .
    H H5C 0.6012 0.9003 0.5197 0.050 Uiso calc 1 . .
    K K1S 0.5000 -0.0201(2) 0.7500 0.0275(3) Uani d 0.2 A 1
    N N1S 0.5000 -0.0201(2) 0.7500 0.0275(3) Uani d 0.8 B 2
    H H1NS 0.5139(17) -0.091(4) 0.8115(14) 0.033 Uiso d 0.8 C 2
    H H2NS 0.5476(13) 0.052(4) 0.757(2) 0.033 Uiso d 0.8 D 2
loop_
    _atom_site_aniso_label
    _atom_site_aniso_U_11
    _atom_site_aniso_U_22
    _atom_site_aniso_U_33
    _atom_site_aniso_U_12
    _atom_site_aniso_U_13
    _atom_site_aniso_U_23
    Cr1 0.00847(19) 0.01210(19) 0.0120(2) -0.00089(12) 0.00332(13) -0.00138(12)
    O1 0.0173(6) 0.0248(6) 0.0209(6) -0.0064(5) 0.0018(5) 0.0078(5)
    O2 0.0231(7) 0.0300(7) 0.0217(7) 0.0003(5) 0.0030(5) 0.0107(5)
    O3 0.0201(6) 0.0223(6) 0.0290(7) -0.0052(5) 0.0130(5) -0.0119(5)
    O4 0.0328(8) 0.0430(9) 0.0416(9) -0.0005(7) 0.0243(7) -0.0173(7)
    N1 0.0110(6) 0.0145(6) 0.0134(6) -0.0023(5) 0.0050(5) -0.0013(5)
    C1 0.0174(8) 0.0198(8) 0.0152(8) -0.0010(6) 0.0063(6) 0.0000(6)
    C2 0.0205(9) 0.0530(14) 0.0160(9) -0.0150(8) -0.0018(7) 0.0125(8)
    C3 0.0201(8) 0.0219(8) 0.0185(9) 0.0005(6) 0.0094(6) -0.0027(6)
    C4 0.0203(8) 0.0327(9) 0.0226(10) -0.0081(7) 0.0148(7) -0.0083(7)
    C5 0.0221(9) 0.0186(9) 0.0574(14) -0.0070(7) 0.0137(9) -0.0129(8)
    K1S 0.0277(7) 0.0278(8) 0.0270(8) 0.000 0.0107(6) 0.000
    N1S 0.0277(7) 0.0278(8) 0.0270(8) 0.000 0.0107(6) 0.000
_geom_special_details
;
 All esds (except the esd in the dihedral angle between two l.s. planes)
 are estimated using the full covariance matrix.  The cell esds are taken
 into account individually in the estimation of esds in distances, angles
 and torsion angles; correlations between esds in cell parameters are only
 used when they are defined by crystal symmetry.  An approximate (isotropic)
 treatment of cell esds is used for estimating esds involving l.s. planes.
;
loop_
    _geom_bond_atom_site_label_1
    _geom_bond_atom_site_label_2
    _geom_bond_site_symmetry_2
    _geom_bond_distance
    _geom_bond_publ_flag
    Cr1 O1 . 1.9479(13) ?
    Cr1 O1 5_666 1.9479(13) ?
    Cr1 O3 . 1.9673(12) ?
    Cr1 O3 5_666 1.9673(12) ?
    Cr1 N1 . 2.0792(14) ?
    Cr1 N1 5_666 2.0792(14) ?
    O1 C1 . 1.284(2) ?
    O1 K1S . 3.0524(17) ?
    O2 C1 . 1.226(2) ?
    O2 K1S . 2.8485(17) ?
    O3 C3 . 1.296(2) ?
    O3 K1S 5_656 2.9658(16) ?
    O4 C3 . 1.219(2) ?
    O4 K1S 5_656 3.033(2) ?
    N1 C5 . 1.479(2) ?
    N1 C4 . 1.486(2) ?
    N1 C2 . 1.494(2) ?
    C1 C2 . 1.508(3) ?
    C1 K1S . 3.322(2) ?
    C2 H2A . 0.9800 ?
    C2 H2B . 0.9800 ?
    C3 C4 . 1.512(2) ?
    C3 K1S 5_656 3.371(2) ?
    C4 H4A . 0.9800 ?
    C4 H4B . 0.9800 ?
    C5 H5A . 0.9700 ?
    C5 H5B . 0.9700 ?
    C5 H5C . 0.9700 ?
    K1S O2 2_656 2.8484(16) ?
    K1S O3 6_556 2.9658(16) ?
    K1S O3 5_656 2.9658(16) ?
    K1S O4 6_556 3.033(2) ?
    K1S O4 5_656 3.033(2) ?
    K1S O1 2_656 3.0524(17) ?
    K1S C1 2_656 3.322(2) ?
    K1S C3 5_656 3.371(2) ?
    K1S C3 6_556 3.371(2) ?
    N1S H1NS . 0.920(10) ?
    N1S H2NS . 0.899(10) ?
loop_
    _geom_angle_atom_site_label_1
    _geom_angle_atom_site_label_2
    _geom_angle_atom_site_label_3
    _geom_angle_site_symmetry_1
    _geom_angle_site_symmetry_3
    _geom_angle
    _geom_angle_publ_flag
    O1 Cr1 O1 . 5_666 180.00(5) ?
    O1 Cr1 O3 . . 90.23(6) ?
    O1 Cr1 O3 5_666 . 89.77(6) ?
    O1 Cr1 O3 . 5_666 89.77(6) ?
    O1 Cr1 O3 5_666 5_666 90.23(6) ?
    O3 Cr1 O3 . 5_666 180.0 ?
    O1 Cr1 N1 . . 84.66(6) ?
    O1 Cr1 N1 5_666 . 95.34(6) ?
    O3 Cr1 N1 . . 82.62(5) ?
    O3 Cr1 N1 5_666 . 97.38(5) ?
    O1 Cr1 N1 . 5_666 95.34(6) ?
    O1 Cr1 N1 5_666 5_666 84.66(6) ?
    O3 Cr1 N1 . 5_666 97.38(5) ?
    O3 Cr1 N1 5_666 5_666 82.62(5) ?
    N1 Cr1 N1 . 5_666 180.00(7) ?
    C1 O1 Cr1 . . 117.20(11) ?
    C1 O1 K1S . . 90.53(10) ?
    Cr1 O1 K1S . . 152.23(6) ?
    C1 O2 K1S . . 101.75(11) ?
    C3 O3 Cr1 . . 116.48(11) ?
    C3 O3 K1S . 5_656 96.63(10) ?
    Cr1 O3 K1S . 5_656 142.48(6) ?
    C3 O4 K1S . 5_656 95.27(12) ?
    C5 N1 C4 . . 109.69(15) ?
    C5 N1 C2 . . 110.46(15) ?
    C4 N1 C2 . . 110.50(15) ?
    C5 N1 Cr1 . . 113.95(11) ?
    C4 N1 Cr1 . . 105.34(10) ?
    C2 N1 Cr1 . . 106.75(10) ?
    O2 C1 O1 . . 123.79(16) ?
    O2 C1 C2 . . 119.04(16) ?
    O1 C1 C2 . . 117.17(15) ?
    O2 C1 K1S . . 57.08(10) ?
    O1 C1 K1S . . 66.74(9) ?
    C2 C1 K1S . . 175.95(12) ?
    N1 C2 C1 . . 114.11(15) ?
    N1 C2 H2A . . 108.7 ?
    C1 C2 H2A . . 108.7 ?
    N1 C2 H2B . . 108.7 ?
    C1 C2 H2B . . 108.7 ?
    H2A C2 H2B . . 107.6 ?
    O4 C3 O3 . . 123.62(17) ?
    O4 C3 C4 . . 120.65(16) ?
    O3 C3 C4 . . 115.66(15) ?
    O4 C3 K1S . 5_656 63.63(11) ?
    O3 C3 K1S . 5_656 60.92(9) ?
    C4 C3 K1S . 5_656 166.70(13) ?
    N1 C4 C3 . . 112.21(14) ?
    N1 C4 H4A . . 109.2 ?
    C3 C4 H4A . . 109.2 ?
    N1 C4 H4B . . 109.2 ?
    C3 C4 H4B . . 109.2 ?
    H4A C4 H4B . . 107.9 ?
    N1 C5 H5A . . 109.5 ?
    N1 C5 H5B . . 109.5 ?
    H5A C5 H5B . . 109.5 ?
    N1 C5 H5C . . 109.5 ?
    H5A C5 H5C . . 109.5 ?
    H5B C5 H5C . . 109.5 ?
    O2 K1S O2 2_656 . 111.01(8) ?
    O2 K1S O3 2_656 6_556 112.23(4) ?
    O2 K1S O3 . 6_556 110.35(4) ?
    O2 K1S O3 2_656 5_656 110.35(4) ?
    O2 K1S O3 . 5_656 112.23(4) ?
    O3 K1S O3 6_556 5_656 100.26(7) ?
    O2 K1S O4 2_656 6_556 150.81(4) ?
    O2 K1S O4 . 6_556 74.40(4) ?
    O3 K1S O4 6_556 6_556 43.35(4) ?
    O3 K1S O4 5_656 6_556 92.48(6) ?
    O2 K1S O4 2_656 5_656 74.40(4) ?
    O2 K1S O4 . 5_656 150.82(4) ?
    O3 K1S O4 6_556 5_656 92.48(6) ?
    O3 K1S O4 5_656 5_656 43.36(4) ?
    O4 K1S O4 6_556 5_656 115.53(8) ?
    O2 K1S O1 2_656 2_656 43.90(4) ?
    O2 K1S O1 . 2_656 84.65(6) ?
    O3 K1S O1 6_556 2_656 91.19(4) ?
    O3 K1S O1 5_656 2_656 154.19(4) ?
    O4 K1S O1 6_556 2_656 111.36(5) ?
    O4 K1S O1 5_656 2_656 113.71(4) ?
    O2 K1S O1 2_656 . 84.65(6) ?
    O2 K1S O1 . . 43.90(4) ?
    O3 K1S O1 6_556 . 154.19(4) ?
    O3 K1S O1 5_656 . 91.19(4) ?
    O4 K1S O1 6_556 . 113.71(4) ?
    O4 K1S O1 5_656 . 111.36(5) ?
    O1 K1S O1 2_656 . 88.15(7) ?
    O2 K1S C1 2_656 2_656 21.17(4) ?
    O2 K1S C1 . 2_656 98.43(6) ?
    O3 K1S C1 6_556 2_656 103.11(4) ?
    O3 K1S C1 5_656 2_656 131.52(4) ?
    O4 K1S C1 6_556 2_656 132.69(5) ?
    O4 K1S C1 5_656 2_656 93.56(4) ?
    O1 K1S C1 2_656 2_656 22.73(4) ?
    O1 K1S C1 . 2_656 85.72(6) ?
    O2 K1S C1 2_656 . 98.43(6) ?
    O2 K1S C1 . . 21.17(4) ?
    O3 K1S C1 6_556 . 131.52(4) ?
    O3 K1S C1 5_656 . 103.11(4) ?
    O4 K1S C1 6_556 . 93.56(4) ?
    O4 K1S C1 5_656 . 132.69(5) ?
    O1 K1S C1 2_656 . 85.72(6) ?
    O1 K1S C1 . . 22.73(4) ?
    C1 K1S C1 2_656 . 92.12(7) ?
    O2 K1S C3 2_656 5_656 93.03(5) ?
    O2 K1S C3 . 5_656 133.81(4) ?
    O3 K1S C3 6_556 5_656 94.64(6) ?
    O3 K1S C3 5_656 5_656 22.45(4) ?
    O4 K1S C3 6_556 5_656 103.37(7) ?
    O4 K1S C3 5_656 5_656 21.10(4) ?
    O1 K1S C3 2_656 5_656 134.49(4) ?
    O1 K1S C3 . 5_656 104.15(4) ?
    C1 K1S C3 2_656 5_656 113.34(5) ?
    C1 K1S C3 . 5_656 121.12(4) ?
    O2 K1S C3 2_656 6_556 133.81(4) ?
    O2 K1S C3 . 6_556 93.03(5) ?
    O3 K1S C3 6_556 6_556 22.45(4) ?
    O3 K1S C3 5_656 6_556 94.64(6) ?
    O4 K1S C3 6_556 6_556 21.10(4) ?
    O4 K1S C3 5_656 6_556 103.37(7) ?
    O1 K1S C3 2_656 6_556 104.15(4) ?
    O1 K1S C3 . 6_556 134.49(4) ?
    C1 K1S C3 2_656 6_556 121.12(4) ?
    C1 K1S C3 . 6_556 113.34(5) ?
    C3 K1S C3 5_656 6_556 97.73(8) ?
    H1NS N1S H2NS . . 105.9(19) ?
loop_
    _geom_torsion_atom_site_label_1
    _geom_torsion_atom_site_label_2
    _geom_torsion_atom_site_label_3
    _geom_torsion_atom_site_label_4
    _geom_torsion_site_symmetry_1
    _geom_torsion_site_symmetry_2
    _geom_torsion_site_symmetry_3
    _geom_torsion_site_symmetry_4
    _geom_torsion
    _geom_torsion_publ_flag
    K1S O2 C1 O1 . . . . -1.9(2) ?
    K1S O2 C1 C2 . . . . 178.67(16) ?
    Cr1 O1 C1 O2 . . . . -179.97(14) ?
    K1S O1 C1 O2 . . . . 1.73(19) ?
    Cr1 O1 C1 C2 . . . . -0.5(2) ?
    K1S O1 C1 C2 . . . . -178.83(16) ?
    Cr1 O1 C1 K1S . . . . 178.30(12) ?
    C5 N1 C2 C1 . . . . 127.82(19) ?
    C4 N1 C2 C1 . . . . -110.61(19) ?
    Cr1 N1 C2 C1 . . . . 3.4(2) ?
    O2 C1 C2 N1 . . . . 177.29(16) ?
    O1 C1 C2 N1 . . . . -2.2(3) ?
    K1S O4 C3 O3 5_656 . . . 11.2(2) ?
    K1S O4 C3 C4 5_656 . . . -165.65(16) ?
    Cr1 O3 C3 O4 . . . . -173.25(15) ?
    K1S O3 C3 O4 5_656 . . . -11.5(2) ?
    Cr1 O3 C3 C4 . . . . 3.7(2) ?
    K1S O3 C3 C4 5_656 . . . 165.51(14) ?
    Cr1 O3 C3 K1S . . . 5_656 -161.79(12) ?
    C5 N1 C4 C3 . . . . -151.02(16) ?
    C2 N1 C4 C3 . . . . 86.96(18) ?
    Cr1 N1 C4 C3 . . . . -27.99(18) ?
    O4 C3 C4 N1 . . . . -165.12(17) ?
    O3 C3 C4 N1 . . . . 17.8(2) ?
    K1S C3 C4 N1 5_656 . . . 89.7(5) ?
loop_
    _geom_hbond_atom_site_label_D
    _geom_hbond_atom_site_label_H
    _geom_hbond_atom_site_label_A
    _geom_hbond_site_symmetry_A
    _geom_hbond_distance_DH
    _geom_hbond_distance_HA
    _geom_hbond_distance_DA
    _geom_hbond_angle_DHA
    N1S H1NS O3 6_556 0.920(10) 2.066(12) 2.9658(16) 166(3)
    N1S H2NS O2 . 0.899(10) 1.951(10) 2.8485(17) 175(3)
_shelx_hkl_file
;
   0   0  -1    0.50    0.30
   0   0   1    0.30    0.30
   0   0  -2 2071.10   68.40
   0   0   2 2097.90   48.20
   0   0  -3    0.30    0.80
   0   0   3    1.00    0.80
   0   0  -4  192.20    6.60
   0   0   4  187.00    5.80
   0   0  -5   -0.10    1.10
   0   0   5   -1.00    1.10
   0   0  -6  231.60   11.20
   0   0   6  233.70    7.10
   0   0  -7    0.00    1.40
   0   0   7   -0.30    1.30
   0   0  -8  643.60   17.30
   0   0   8  635.20   24.20
   0   0  -9   -1.10    1.90
   0   0   9   -0.40    1.80
   0   0 -10  274.90   10.60
   0   0  10  287.50   10.60
   0   0 -11   -0.90    2.30
   0   0  11   -1.00    3.20
   0   0 -12  905.10   24.30
   0   0  12  882.40   35.90
   0   0 -13   -0.70    2.90
   0   0  13    1.40    2.20
   2   0  16  178.90   11.10
  -2   0 -16  285.00   12.10
   2   0  15   -6.20    6.90
  -2   0 -15    2.30    5.20
   2   0  14  306.10   18.90
  -2   0 -14  305.60   13.00
   2   0  13   -1.20    4.50
  -2   0 -13    1.00    5.20
   2   0  12   18.80    4.50
  -2   0 -12   14.70    4.70
   2   0  11   -0.50    3.20
  -2   0 -11   -0.20    3.90
   2   0  10 1162.70   32.50
  -2   0 -10 1131.90   31.10
   2   0   9    3.10    4.60
  -2   0  -9   -1.70    4.60
   2   0   8  173.10    6.70
  -2   0  -8  168.00    6.40
   2   0   7    1.50    2.70
  -2   0  -7    0.10    2.40
   2   0   6    6.90    2.20
  -2   0  -6    5.30    2.20
   2   0   5    0.80    2.60
  -2   0  -5   -1.10    2.00
   2   0   4 1356.30   34.40
  -2   0  -4 1351.20   35.60
   2   0   3    0.20    1.60
  -2   0  -3   -0.60    1.50
   2   0   2  323.80    9.20
  -2   0  -2  314.20   10.40
   2   0   1   -0.20    1.20
  -2   0  -1    0.50    0.90
   2   0  -1    0.20    0.80
  -2   0   1    0.10    0.50
   2   0  -2 2310.70   53.40
  -2   0   2 2463.00   84.10
   2   0  -3   -0.10    0.50
  -2   0   3    0.20    0.70
   2   0  -4   30.40    1.50
   4   0  17   12.40    8.40
  -4   0 -17    0.60   13.00
   4   0  16   43.70    8.80
  -4   0 -16   44.20   10.70
   4   0  15    4.40   11.20
  -4   0 -15  -10.00    9.70
   4   0  14   90.80   13.40
  -4   0 -14  103.80    8.00
   4   0  13   -1.40    7.10
  -4   0 -13   -2.50    6.50
   4   0  12    1.40    4.90
  -4   0 -12    7.60    6.80
   4   0  11    5.50    5.30
  -4   0 -11    5.80    5.10
   4   0  10   49.30    5.00
  -4   0 -10   38.00    4.90
   4   0   9   -0.50    3.90
  -4   0  -9   -2.30    3.40
   4   0   8 1888.50   48.70
  -4   0  -8 1898.90   48.80
   4   0   7    5.10    5.30
  -4   0  -7    2.30    3.80
   4   0   6 2492.60   61.10
  -4   0  -6 2437.30   62.20
   4   0   5    0.20    2.90
  -4   0  -5   -1.40    3.40
   4   0   4 1212.70   31.50
  -4   0  -4 1230.30   32.60
   4   0   3    0.50    2.00
  -4   0  -3    1.10    2.10
   4   0   2  250.10    8.40
  -4   0  -2  250.80    9.30
   4   0   1    1.40    1.90
  -4   0  -1   -1.50    1.80
   4   0   0 1939.20   68.10
  -4   0   0 2015.00   73.80
   4   0  -1   -0.70    2.30
  -4   0   1   -1.70    2.40
   4   0  -2  696.90   19.10
  -4   0   2  660.80   19.60
   4   0  -3   -1.80    1.30
  -4   0   3    1.50    1.70
   4   0  -4  579.50   16.80
  -4   0   4  556.40   16.20
   4   0  -5    0.00    0.90
  -4   0   5    0.40    1.20
   4   0  -6  303.70    9.50
  -4   0   6  305.20    9.70
   4   0  -7    0.10    0.70
  -4   0   7    0.10    0.50
   6   0  17   -0.30   15.60
  -6   0 -17    0.70   18.50
   6   0  16  228.50   23.20
  -6   0 -16  232.40   26.70
   6   0  15    9.90   12.80
  -6   0 -15   -2.00    9.90
   6   0  14   27.90    9.10
  -6   0 -14   27.10   11.50
   6   0  13    0.00    7.80
  -6   0 -13   -2.10    8.20
   6   0  12  407.00   23.30
  -6   0 -12  408.40   19.10
   6   0  11   -1.00    5.90
  -6   0 -11   -3.60    7.00
   6   0  10   76.30    7.90
  -6   0 -10   61.80    8.10
   6   0   9   -9.80    5.90
  -6   0  -9    3.90    7.50
   6   0   8 1493.20   41.50
  -6   0  -8 1557.80   64.40
   6   0   7   -1.90    4.90
  -6   0  -7    2.10    5.00
   6   0   6 1476.30   42.50
  -6   0  -6 1535.40   43.70
   6   0   5    1.40    3.10
  -6   0  -5    2.60    3.00
   6   0   4 2102.70   54.00
  -6   0  -4 2007.70   51.70
   6   0   3    3.80    3.90
  -6   0  -3    0.70    4.00
   6   0   2  349.70   11.60
  -6   0  -2  361.30   12.10
   6   0   1    0.60    3.70
  -6   0  -1   -1.50    3.70
   6   0   0 8758.80  200.40
  -6   0   0 8809.50  208.90
   6   0  -1   -2.20    2.20
  -6   0   1    2.50    2.20
   6   0  -2  147.50    6.00
  -6   0   2  150.50    6.10
   6   0  -3   -0.70    2.80
  -6   0   3   -1.40    2.80
   6   0  -4  146.40    6.30
  -6   0   4  142.60    5.30
   6   0  -5    1.30    1.90
  -6   0   5   -0.30    2.10
   6   0  -6   33.00    2.80
  -6   0   6   31.60    4.20
   6   0  -7   -0.70    1.60
  -6   0   7    0.30    1.60
   6   0  -8 3520.10   82.80
  -6   0   8 3418.30  121.60
   6   0  -9   -0.60    1.90
  -6   0   9   -0.40    1.10
   8   0  17   -7.40   19.40
  -8   0 -17   -8.80   30.90
   8   0  16  340.20   21.50
  -8   0 -16  268.20   17.80
   8   0  15    6.10   16.40
  -8   0 -15   -0.50   23.00
   8   0  14  189.20   14.70
  -8   0 -14  192.60   12.90
   8   0  13    2.20    9.60
  -8   0 -13    8.10    9.30
   8   0  12  192.50   12.70
  -8   0 -12  198.50   14.60
   8   0  11   -0.30    8.70
  -8   0 -11    7.40    9.30
   8   0  10  195.10   12.50
  -8   0 -10  189.30   16.60
   8   0   9    1.70    6.80
  -8   0  -9    1.70    7.20
   8   0   8    7.80    5.70
  -8   0  -8   13.70    7.40
   8   0   7    3.10    4.20
  -8   0  -7    1.00    5.50
   8   0   6  196.70    9.40
  -8   0  -6  204.10    9.00
   8   0   5    2.20    4.40
  -8   0  -5   -0.30    4.80
   8   0   4 1269.90   34.50
  -8   0  -4 1300.90   34.20
   8   0   3   -0.90    3.50
  -8   0  -3    5.00    3.60
   8   0   2  371.50   12.80
  -8   0  -2  369.20   12.30
   8   0   1    0.00    3.60
  -8   0  -1    1.40    4.70
   8   0   0 3040.20   79.40
  -8   0   0 2995.10   79.10
   8   0  -1    2.00    2.80
  -8   0   1   -0.30    2.80
   8   0  -2   68.20    4.70
  -8   0   2   65.50    4.70
   8   0  -3   -1.90    2.70
  -8   0   3   -0.40    2.70
   8   0  -4 1614.30   58.70
  -8   0   4 1606.50   41.40
   8   0  -5    1.50    2.60
  -8   0   5   -1.20    2.40
   8   0  -6  359.70   11.70
  -8   0   6  338.30   12.10
   8   0  -7    0.70    2.20
  -8   0   7    0.30    2.00
   8   0  -8  311.80   10.80
  -8   0   8  305.00   13.10
   8   0  -9   -1.90    3.60
  -8   0   9    4.60    3.40
   8   0 -10   17.20    2.70
  -8   0  10   17.00    2.60
   8   0 -11   -0.20    2.80
  -8   0  11    1.00    2.70
  10   0  16    4.50   29.40
 -10   0 -16    2.80   20.00
  10   0  15   -3.80   11.60
 -10   0 -15   -2.10   11.00
  10   0  14  170.30   16.00
 -10   0 -14  170.80   17.30
  10   0  13    7.40   12.10
 -10   0 -13   -3.40   12.10
  10   0  12   44.10   11.10
 -10   0 -12   39.60   14.20
  10   0  11    7.40    9.70
 -10   0 -11   -1.90   12.70
  10   0  10   52.50    8.80
 -10   0 -10   65.50    8.90
  10   0   9   -1.90    5.90
 -10   0  -9    3.10    6.90
  10   0   8  186.20   10.70
 -10   0  -8  187.20   10.80
  10   0   7    0.40    6.00
 -10   0  -7    2.90    8.90
  10   0   6  960.90   29.90
 -10   0  -6  932.80   27.40
  10   0   5    1.20    4.60
 -10   0  -5    0.00    4.80
  10   0   4  465.90   16.80
 -10   0  -4  472.30   16.70
  10   0   3    3.00    4.20
 -10   0  -3   -2.10    4.10
  10   0   2   20.30    6.00
 -10   0  -2   13.70    8.30
  10   0   1    1.70    3.90
 -10   0  -1   -0.60    4.00
  10   0   0  200.90    8.70
 -10   0   0  207.40    9.70
  10   0  -1   -2.50    3.70
 -10   0   1   -1.00    4.50
  10   0  -2 1156.50   33.40
 -10   0   2 1081.50   33.30
  10   0  -3    1.20    4.60
 -10   0   3    0.10    4.50
  10   0  -4 2976.00   72.70
 -10   0   4 2922.90   71.00
  10   0  -5    3.20    3.20
 -10   0   5    0.40    3.20
  10   0  -6 1341.70   34.90
 -10   0   6 1322.20   33.50
  10   0  -7   -3.00    4.40
 -10   0   7    0.90    4.10
  10   0  -8   86.60    5.90
 -10   0   8   96.50    6.20
  10   0  -9    0.40    3.10
 -10   0   9    0.70    2.70
  10   0 -10  697.80   22.50
 -10   0  10  674.30   19.00
  10   0 -11   -1.40    4.90
 -10   0  11    2.70    3.50
  10   0 -12  764.00   25.10
 -10   0  12  784.40   22.90
  10   0 -13   -3.50    3.70
 -10   0  13   -0.20    2.40
  12   0  15   -0.30    9.30
 -12   0 -15    0.60    8.00
  12   0  14    0.50   14.60
 -12   0 -14    7.50   16.20
  12   0  13    2.30   12.00
 -12   0 -13    6.20   13.40
  12   0  12  200.60   15.20
 -12   0 -12  196.50   15.20
  12   0  11   -5.00   10.70
 -12   0 -11    1.10   11.80
  12   0  10   30.10    8.40
 -12   0 -10   32.90    8.40
  12   0   9    5.20    7.80
 -12   0  -9   -1.50   10.20
  12   0   8  913.50   29.10
 -12   0  -8  889.20   27.80
  12   0   7    0.30    6.10
 -12   0  -7   -6.90    6.40
  12   0   6  952.90   30.30
 -12   0  -6  983.90   30.50
  12   0   5    0.50    6.20
 -12   0  -5    2.50    8.10
  12   0   4 1248.40   36.00
 -12   0  -4 1268.10   38.40
  12   0   3    2.00    5.80
 -12   0  -3   -1.20    7.10
  12   0   2   10.80    4.90
 -12   0  -2    8.20    5.30
  12   0   1   -0.30    4.50
 -12   0  -1   -1.50    4.80
  12   0   0   20.10    6.10
 -12   0   0   18.50    6.90
  12   0  -1    3.50    4.70
 -12   0   1   -1.40   10.10
  12   0  -2  549.40   19.20
 -12   0   2  513.00   17.50
  12   0  -3    1.70    4.10
 -12   0   3    2.10    4.70
  12   0  -4 1039.80   32.00
 -12   0   4 1076.80   32.30
  12   0  -5    0.60    3.60
 -12   0   5   -0.90    3.70
  12   0  -6 2715.20   69.70
 -12   0   6 2693.50   68.50
  12   0  -7   -1.90    5.20
 -12   0   7    1.30    7.80
  12   0  -8 2278.40   76.80
 -12   0   8 2196.50   55.40
  12   0  -9   -2.80    5.20
 -12   0   9    1.40    5.00
  12   0 -10  736.20   20.80
 -12   0  10  756.60   25.40
  12   0 -11   -2.70    3.50
 -12   0  11    0.30    3.50
  12   0 -12  219.10   10.90
 -12   0  12  220.50   11.00
  12   0 -13    1.80    4.80
 -12   0  13    0.30    4.90
  12   0 -14    3.60    4.30
 -12   0  14   -1.20    3.60
  12   0 -15    1.60    3.30
 -12   0  15   -1.40    2.80
  14   0  14   27.50   16.90
 -14   0 -14   19.90   15.00
  14   0  13   -0.20   14.70
 -14   0 -13   -6.00   20.30
  14   0  12  209.00   19.50
 -14   0 -12  202.10   17.90
  14   0  11    4.00   17.30
 -14   0 -11   13.70   15.70
  14   0  10   79.20   13.50
 -14   0 -10   50.90   15.60
  14   0   9    1.10    8.30
 -14   0  -9    4.40    9.60
  14   0   8  166.00   11.70
 -14   0  -8  154.40   12.00
  14   0   7   -0.70   10.20
 -14   0  -7   -3.20    8.50
  14   0   6    1.80    6.70
 -14   0  -6    3.30    6.90
  14   0   5    0.20    7.40
 -14   0  -5   -0.20    6.60
  14   0   4  739.70   23.70
 -14   0  -4  711.20   24.60
  14   0   3   -2.10    6.50
 -14   0  -3    6.40    6.50
  14   0   2  176.60    9.60
 -14   0  -2  186.00   10.30
  14   0   1   -1.90    6.40
 -14   0  -1   -1.20    6.80
  14   0   0  209.40   11.30
 -14   0   0  216.80   11.80
  14   0  -2   36.30    6.10
 -14   0   2   38.00    5.90
  14   0  -3   -4.70    4.50
 -14   0   3    0.60    4.90
  14   0  -4 1398.40   38.60
 -14   0   4 1416.40   38.20
  14   0  -5    0.80    4.50
 -14   0   5    0.50    4.90
  14   0  -6   39.90    7.30
 -14   0   6   30.10    6.70
  14   0  -7    1.60    4.50
 -14   0   7   -4.50    4.50
  14   0  -8  689.90   22.60
 -14   0   8  685.40   24.50
  14   0  -9    3.10    4.60
 -14   0   9   -5.70    4.30
  14   0 -10   48.50    5.50
 -14   0  10   37.70    5.20
  14   0 -11    0.80    4.70
 -14   0  11    8.20    5.40
  14   0 -12  134.50    9.10
 -14   0  12  137.50    9.20
  14   0 -13   -2.50    6.10
 -14   0  13   -4.00    6.40
  14   0 -14  319.60   14.10
 -14   0  14  332.80   14.40
  14   0 -15    4.50    8.70
 -14   0  15   -2.70    5.70
  14   0 -16   59.90    6.80
 -14   0  16   60.50    7.60
  16   0  13    9.80   27.70
 -16   0 -13   -1.60   19.20
  16   0  12  187.30   16.00
 -16   0 -12  197.50   24.50
  16   0  11   11.80   16.40
 -16   0 -11   -2.70   16.00
  16   0  10   65.00   11.60
 -16   0 -10   66.50   15.60
  16   0   9    1.20   15.80
 -16   0  -9   -0.60   13.00
  16   0   8  -13.40   15.50
 -16   0  -8  -11.30   12.40
  16   0   7    0.40    8.70
 -16   0  -7    5.60    8.80
  16   0   6    8.00   10.90
 -16   0  -6   14.10   12.00
  16   0   5   -5.50    7.20
 -16   0  -5   -4.10    7.60
  16   0   4    6.80    9.90
 -16   0  -4    2.60   10.30
  16   0   3   -3.40    6.70
 -16   0  -3    2.80    6.80
  16   0   2  329.20   13.60
 -16   0  -2  328.10   15.30
  16   0   1   -3.90    8.70
 -16   0  -1    7.20   12.10
  16   0   0  365.30   14.40
 -16   0   0  379.00   14.80
 -16   0   1   10.30    9.60
  16   0  -2  403.40   16.50
 -16   0   2  389.20   14.70
  16   0  -3    4.10    5.90
 -16   0   3    1.60    5.80
  16   0  -4 2000.00   57.70
 -16   0   4 1970.10   52.90
  16   0  -5   -2.70    5.40
 -16   0   5   -3.60    5.30
  16   0  -6    2.10    5.30
 -16   0   6    7.60    5.40
  16   0  -7    4.60    7.80
 -16   0   7   -0.80    7.70
  16   0  -8  143.60    8.70
 -16   0   8  147.90    8.60
  16   0  -9   -4.60    7.20
 -16   0   9    9.00    7.50
  16   0 -10    5.40    5.70
 -16   0  10    8.00    5.50
  16   0 -11    1.50    5.40
 -16   0  11    0.30    5.50
  16   0 -12  635.50   22.40
 -16   0  12  623.70   20.60
  16   0 -13   -1.10    5.80
 -16   0  13   -4.60    6.60
  16   0 -14  430.10   19.40
 -16   0  14  452.60   17.30
  16   0 -15   -1.60    8.70
 -16   0  15   -3.80    8.50
  16   0 -16  628.60   27.60
 -16   0  16  635.50   20.40
  16   0 -17   -0.10    6.70
 -16   0  17    3.00    7.20
  18   0  12  160.20   25.90
 -18   0 -12  207.00   26.20
  18   0  11  -21.20   20.40
 -18   0 -11   -6.80   30.10
  18   0  10  152.30   15.30
 -18   0 -10  188.30   17.10
  18   0   9   14.60   13.10
 -18   0  -9    1.10   13.50
  18   0   8    0.50   16.40
 -18   0  -8   56.30   13.90
  18   0   7   -2.80   10.30
 -18   0  -7    0.90   10.70
  18   0   6  135.60   13.70
 -18   0  -6  153.40   13.00
  18   0   5   -0.20    9.50
 -18   0  -5   -7.10    9.70
  18   0   4  158.30   13.00
 -18   0  -4  148.90   17.90
  18   0   3    3.00    8.00
 -18   0  -3   -1.20    8.40
  18   0   2   67.50   11.70
 -18   0  -2   60.00   11.50
  18   0   1   -2.00    6.60
 -18   0  -1   -0.60    7.40
  18   0   0  427.60   18.80
 -18   0   0  423.10   18.00
  18   0  -1   -4.90    6.40
 -18   0   1    2.60    6.60
  18   0  -2  414.30   17.60
 -18   0   2  386.60   16.50
  18   0  -3    4.90    9.20
 -18   0   3   -3.10    9.50
  18   0  -4  463.60   19.30
 -18   0   4  475.10   18.30
  18   0  -5  -10.90    8.90
 -18   0   5   -1.00   12.10
  18   0  -6  912.40   28.80
 -18   0   6  908.10   29.60
  18   0  -7    2.80    6.50
 -18   0   7    3.60    6.20
  18   0  -8  111.80    9.10
 -18   0   8  104.70    8.80
  18   0  -9    2.70    6.40
 -18   0   9   -0.10    6.30
  18   0 -10  150.20   10.60
 -18   0  10  157.30   11.20
  18   0 -11   -1.90    6.90
 -18   0  11    5.20    6.80
  18   0 -12  250.80   14.60
 -18   0  12  230.90   12.30
  18   0 -13   10.60   10.90
 -18   0  13    1.70    9.70
  18   0 -14  129.50   11.30
 -18   0  14  132.00   10.50
  18   0 -15    2.70    8.80
 -18   0  15    0.70   11.30
  18   0 -16  317.40   14.90
 -18   0  16  328.70   16.30
  18   0 -17   -7.80   11.00
 -18   0  17    8.50   11.60
  18   0 -18  107.60   12.20
 -18   0  18   95.20   11.20
  18   0 -19    0.80   11.00
  20   0   9  -11.70   13.90
 -20   0  -9   -0.60   15.40
  20   0   8  153.20   14.40
 -20   0  -8  146.10   15.20
  20   0   7    0.60   12.30
 -20   0  -7   -2.60   18.80
  20   0   6    2.10   12.10
 -20   0  -6    3.60   11.90
  20   0   5   11.20   15.30
 -20   0  -5    1.50   16.20
  20   0   4  545.80   19.60
 -20   0  -4  563.10   20.00
  20   0   3   11.50   10.00
 -20   0  -3   -0.30   13.00
  20   0   2   56.70   11.00
 -20   0  -2   69.10   12.60
  20   0   1    1.20    8.90
 -20   0  -1    3.90    9.20
  20   0   0   44.90    9.20
 -20   0   0   61.50    9.90
  20   0  -1   -5.00   10.40
 -20   0   1    0.90   11.10
  20   0  -2   -3.70   10.50
 -20   0   2    2.00   11.10
  20   0  -3   -3.10    7.20
 -20   0   3   -4.00    8.70
  20   0  -4   42.40    8.30
 -20   0   4   55.00    8.40
  20   0  -5    7.30    7.80
 -20   0   5   -2.10    8.60
  20   0  -6  267.80   15.60
 -20   0   6  260.80   15.80
  20   0  -7   -0.90   10.40
 -20   0   7   -0.30   10.40
  20   0  -8  571.60   20.70
 -20   0   8  569.70   21.50
  20   0  -9    2.80    7.50
 -20   0   9    1.80    7.40
  20   0 -10    8.10   11.30
 -20   0  10    1.30   10.20
  20   0 -11   -3.70    8.70
 -20   0  11    4.70    8.10
  20   0 -12   53.70   10.00
 -20   0  12   53.00    9.50
  20   0 -13   -3.10   12.40
 -20   0  13   -0.30    9.70
  20   0 -14   42.60   13.50
 -20   0  14   43.10   20.80
  20   0 -15   -3.90   12.90
 -20   0  15    0.10   13.40
  20   0 -16   24.40   10.70
 -20   0  16   12.10   12.20
  20   0 -17  -15.60   14.70
 -20   0  17   -4.70   10.50
  20   0 -18   -5.40   15.70
 -20   0  18    5.10   14.20
  20   0 -19   -0.60   12.30
 -20   0  19   -0.80   12.50
  22   0   5   -2.20   11.50
 -22   0  -5   -3.20   10.90
  22   0   4   90.30   14.20
 -22   0  -4   97.20   15.30
  22   0   3    0.60   15.70
 -22   0  -3    3.50   17.50
  22   0   2  333.80   16.00
 -22   0  -2  343.70   17.70
  22   0   1    4.10   10.60
 -22   0  -1   -4.60   11.60
  22   0   0  158.30   15.30
 -22   0   0  177.20   16.50
  22   0  -1   -3.50    9.80
 -22   0   1    4.70   15.10
  22   0  -2    9.50    9.50
 -22   0   2    8.40    8.90
  22   0  -3    0.30    9.20
 -22   0   3    5.30    8.70
  22   0  -4  145.30   12.00
 -22   0   4  153.10   11.70
  22   0  -5   -3.40    8.70
 -22   0   5   -1.40    8.90
  22   0  -6    4.90    8.40
 -22   0   6    4.20    8.30
  22   0  -7   -2.80    8.10
 -22   0   7    1.20    8.50
  22   0  -8  133.00   14.80
 -22   0   8  126.00   13.90
  22   0  -9    3.40    8.60
 -22   0   9    1.80    8.60
  22   0 -10   32.90    9.70
 -22   0  10   20.90    9.10
  22   0 -11   -5.40   14.70
 -22   0  11   -7.80   14.00
  22   0 -12  537.90   21.40
 -22   0  12  528.60   20.00
  22   0 -13   -7.90   11.40
 -22   0  13    1.70   10.60
  22   0 -14  260.10   21.80
 -22   0  14  285.70   31.40
  22   0 -15  -10.90   19.00
 -22   0  15    2.00   19.70
  22   0 -16   99.40   19.40
 -22   0  16  116.80   18.80
  22   0 -17    2.40   12.00
 -22   0  17    3.10   15.30
  22   0 -18   14.80   18.50
 -22   0  18   18.20   29.40
  22   0 -19    2.70   20.50
 -22   0  19   -7.10   15.40
  24   0   2  176.40   22.70
  24   0   1   -6.80   13.10
 -24   0  -1   -1.00   13.40
  24   0   0  352.70   21.70
 -24   0   0  378.40   23.00
  24   0  -1    1.90   11.30
 -24   0   1    5.40   13.60
  24   0  -2  152.40   14.70
 -24   0   2  185.00   16.30
  24   0  -3    1.20   11.40
 -24   0   3    4.20   11.30
  24   0  -4  100.20   12.50
 -24   0   4   98.70   12.00
  24   0  -5   10.90   11.50
 -24   0   5    1.30   11.60
  24   0  -6   20.90   11.70
 -24   0   6   16.90   11.50
  24   0  -7    3.70   11.40
 -24   0   7    8.10   11.40
  24   0  -8   68.40   12.20
 -24   0   8   72.40   12.00
  24   0  -9  -16.10   16.40
 -24   0   9   -3.80   14.70
  24   0 -10  111.30   15.90
 -24   0  10  107.00   13.40
  24   0 -11   -6.40   13.00
 -24   0  11    9.90   12.70
  24   0 -12  208.10   21.20
 -24   0  12  208.30   20.60
  24   0 -13  -12.90   13.80
 -24   0  13    2.90   13.20
  24   0 -14  348.80   19.60
 -24   0  14  310.90   17.60
  24   0 -15   32.80   23.20
 -24   0  15   13.80   21.50
  24   0 -16  225.10   23.60
 -24   0  16  282.20   26.10
  24   0 -17   14.30   20.90
 -24   0  17   -4.20   33.70
  24   0 -18   13.20   15.10
 -24   0  18   69.60   16.30
  26   0  -3   -1.70   14.50
 -26   0   3  -24.10   23.10
  26   0  -4   29.40   14.20
 -26   0   4   12.70   14.00
  26   0  -5    2.30   16.60
 -26   0   5   -9.00   13.50
  26   0  -6  104.40   14.30
 -26   0   6  109.20   12.40
  26   0  -7    0.70   14.20
 -26   0   7   -2.20   12.30
  26   0  -8  184.20   14.90
 -26   0   8  199.80   15.10
  26   0  -9   -0.80   14.20
 -26   0   9    7.00   13.10
  26   0 -10   94.70   19.50
 -26   0  10   82.00   19.70
  26   0 -11   15.60   20.70
 -26   0  11    2.90   14.10
  26   0 -12    4.10   14.80
 -26   0  12   -2.30   15.20
  26   0 -13   16.80   22.50
 -26   0  13    0.60   22.20
  26   0 -14   -5.10   15.50
 -26   0  14    2.40   16.10
  26   0 -15  -11.90   17.40
 -26   0  15    4.10   18.30
  26   0 -16   28.40   19.70
  26   0 -17   11.50   21.80
 -26   0  17    8.40   24.20
  26   0 -18   79.70   21.20
 -26   0  18    7.90   17.50
 -28   0  10  159.30   16.40
  28   0 -11    2.00    9.20
 -28   0  11    1.90    9.60
  28   0 -12   93.20   20.70
 -28   0  12   76.70   17.90
  28   0 -13    7.50   10.10
 -28   0  13    3.20    7.40
  28   0 -14   83.90   17.40
 -28   0  14    3.40   11.60
  28   0 -15   -1.20    9.90
 -28   0  15   -3.00   10.90
  28   0 -16   -7.00   15.00
  27  -1 -16   62.10   13.40
 -27   1  15    0.80   26.30
  27  -1 -15    9.80    9.90
 -27   1  14   -1.30   15.40
  27  -1 -14   29.80   19.50
 -27   1  13   17.80   15.00
  27  -1 -13   14.00   16.80
 -27   1  12    3.80   17.50
  27  -1 -12   28.90   22.50
 -27   1  11    0.00   11.60
  27  -1 -11    1.50   15.30
 -27   1  10  112.60   10.00
  27  -1 -10  101.30   16.60
 -27   1   9    6.00   16.00
  27  -1  -9   20.30   18.40
 -27   1   8   31.50   11.60
  27  -1  -8   56.40   13.70
 -27   1   7    2.70   11.60
  27  -1  -7   -0.80   12.00
 -25   1  18    4.90   26.20
  25  -1 -18   17.00   21.70
 -25   1  17    0.50   21.00
  25  -1 -17   -0.90   16.60
 -25   1  16   43.80   16.40
  25  -1 -16   46.60   20.20
 -25   1  15    9.50   18.00
  25  -1 -15   10.20   17.00
 -25   1  14  150.90   31.20
  25  -1 -14  130.00   19.30
 -25   1  13   12.80   17.30
  25  -1 -13   18.70   18.20
 -25   1  12   24.50   15.80
  25  -1 -12   61.90   16.90
 -25   1  11   17.70   15.00
  25  -1 -11   40.00   16.20
 -25   1  10  100.60   13.00
  25  -1 -10  101.40   14.70
 -25   1   9    0.00   11.90
  25  -1  -9    1.30   13.80
 -25   1   8   61.20   13.10
  25  -1  -8   96.30   17.60
 -25   1   7    5.10   14.80
  25  -1  -7    8.60   17.00
 -25   1   6   78.90   13.70
  25  -1  -6   86.90   12.70
 -25   1   5    6.10   12.10
  25  -1  -5   -0.90   13.70
 -25   1   4   42.30   14.70
  25  -1  -4   42.70   13.30
 -25   1   3   -0.10   14.90
  25  -1  -3    0.80   14.20
 -25   1   2  107.50   19.10
  25  -1  -2   86.90   15.00
 -25   1   1    2.00   17.30
  25  -1  -1  -15.80   14.90
 -23   1  19   -0.70   10.20
  23  -1 -19    4.40   22.80
 -23   1  18  158.40   17.70
  23  -1 -18  139.50   18.40
 -23   1  17   -1.40   19.50
  23  -1 -17    2.80   10.40
 -23   1  16  135.70   16.10
  23  -1 -16  153.80   22.80
 -23   1  15    7.50   13.80
  23  -1 -15    5.80   14.80
 -23   1  14  337.50   18.80
  23  -1 -14  321.80   17.00
 -23   1  13   22.70   17.60
  23  -1 -13   27.20   18.10
 -23   1  12  179.30   14.70
  23  -1 -12  169.50   14.60
 -23   1  11   24.40   15.90
  23  -1 -11   47.30   13.50
 -23   1  10  188.60   13.60
  23  -1 -10  155.20   13.30
 -23   1   9  165.50   14.40
  23  -1  -9  169.60   14.60
 -23   1   8   57.40   12.30
  23  -1  -8   63.30   13.10
 -23   1   7   -6.80   11.50
  23  -1  -7    0.70   12.00
 -23   1   6  164.20   13.40
  23  -1  -6  148.00   14.20
 -23   1   5   87.70   12.30
  23  -1  -5   97.60   15.20
 -23   1   4  106.00   15.50
  23  -1  -4   91.70   15.50
 -23   1   3   70.40   13.10
  23  -1  -3   79.30   15.40
 -23   1   2  104.50   12.50
  23  -1  -2   63.80   11.40
 -23   1   1    1.20   11.20
  23  -1  -1    8.90   11.00
 -23   1   0  182.00   15.20
  23  -1   0  178.60   13.00
 -23   1  -1   25.60   16.20
  23  -1   1   42.10   13.50
 -23   1  -2  254.20   20.00
  23  -1   2  218.50   17.70
 -23   1  -3   12.10   13.80
  23  -1   3   10.60   12.70
 -21   1  19    0.10   20.30
  21  -1 -19   -5.20   17.00
 -21   1  18   32.20   25.50
  21  -1 -18    8.80   17.80
 -21   1  17    2.90   12.80
  21  -1 -17   11.80   13.80
 -21   1  16   -3.90    7.30
  21  -1 -16   -1.50    6.40
 -21   1  15   15.20   15.20
  21  -1 -15   32.20   15.90
 -21   1  14   99.70   21.90
  21  -1 -14  122.90   16.70
 -21   1  13    5.30   11.70
  21  -1 -13   18.40   12.40
 -21   1  12   48.30    9.60
  21  -1 -12   41.20    9.50
 -21   1  11    2.60    8.60
  21  -1 -11   14.60   10.00
 -21   1  10  120.20   12.40
  21  -1 -10  127.30   12.40
 -21   1   9   60.50    9.10
  21  -1  -9   44.80    8.80
 -21   1   8   68.00    9.60
  21  -1  -8   56.60    8.70
 -21   1   7   15.40   11.80
  21  -1  -7   16.90   11.50
 -21   1   6  132.50   12.50
  21  -1  -6  136.50   12.30
 -21   1   5    6.80    9.10
  21  -1  -5    9.40    9.40
 -21   1   4   41.20    9.90
  21  -1  -4   48.90   10.60
 -21   1   3    1.80    9.20
  21  -1  -3    4.80    9.20
 -21   1   2   73.90   10.00
  21  -1  -2   94.80   10.50
 -21   1   1    2.00    8.50
  21  -1  -1   -0.40    8.40
 -21   1   0    0.70    9.00
  21  -1   0   -4.50   13.40
 -21   1  -1   21.30   14.80
  21  -1   1    2.80   12.80
 -21   1  -2  194.10   14.20
  21  -1   2  174.90   13.10
 -21   1  -3   -2.10   12.10
  21  -1   3    3.00   10.20
 -21   1  -4   71.40   19.10
  21  -1   4   50.00   15.80
 -21   1  -5   -3.80   13.70
  21  -1   5   16.00   12.30
 -21   1  -6   20.50   21.00
  21  -1   6   42.80   12.20
 -21   1  -7   56.30   15.30
  21  -1   7   28.10   10.70
 -19   1  19    3.60   19.40
 -19   1  18   56.30   14.80
  19  -1 -18   35.90   12.00
 -19   1  17    1.30   10.60
  19  -1 -17   -4.30   11.70
 -19   1  16   11.60    8.30
  19  -1 -16   14.70   11.40
 -19   1  15   34.10   13.00
  19  -1 -15   46.30   13.30
 -19   1  14  106.90   11.40
  19  -1 -14  109.90   17.00
 -19   1  13   -6.90    9.40
  19  -1 -13    0.90    9.40
 -19   1  12  124.20   10.70
  19  -1 -12  109.90   10.80
 -19   1  11   20.90    7.30
  19  -1 -11   31.60    8.20
 -19   1  10  177.20   13.20
  19  -1 -10  145.90   12.80
 -19   1   9   30.00    7.60
  19  -1  -9   25.80    8.00
 -19   1   8  233.00   12.50
  19  -1  -8  235.80   13.00
 -19   1   7  113.60    9.80
  19  -1  -7  122.40   10.70
 -19   1   6  548.90   20.10
  19  -1  -6  516.60   20.20
 -19   1   5    4.60    7.80
  19  -1  -5   -6.20    9.50
 -19   1   4   96.90   11.60
  19  -1  -4   86.90   11.30
 -19   1   3    8.40   10.60
  19  -1  -3   14.10   10.20
 -19   1   2  312.40   15.80
  19  -1  -2  343.70   15.90
 -19   1   1   -1.50    9.10
  19  -1  -1   10.10    8.70
 -19   1   0  105.30    9.80
  19  -1   0  105.10    9.70
 -19   1  -1    5.90    8.60
  19  -1   1   10.50    8.60
 -19   1  -2  100.70   11.30
  19  -1   2   93.90    9.90
 -19   1  -3   26.50   10.80
  19  -1   3    9.50    9.60
 -19   1  -4  191.70   15.60
  19  -1   4  183.10   13.20
 -19   1  -5   68.70   12.50
  19  -1   5   62.50   10.50
 -19   1  -6  176.10   17.20
  19  -1   6  141.10   13.00
 -19   1  -7   -3.10   12.00
  19  -1   7    0.60   11.40
 -19   1  -8   65.70   13.60
  19  -1   8   33.10   11.90
 -19   1  -9   18.30   25.70
  19  -1   9   10.30   20.00
 -19   1 -10  239.00   20.00
  19  -1  10  244.40   23.80
 -17   1  18  200.80   10.80
  17  -1 -18  196.50   15.60
 -17   1  17   -1.50   13.60
  17  -1 -17   11.00    9.50
 -17   1  16  254.40   10.90
  17  -1 -16  252.20   16.50
 -17   1  15   -4.90    8.50
  17  -1 -15    9.30   10.40
 -17   1  14  311.40   14.50
  17  -1 -14  339.30   15.50
 -17   1  13    6.90    7.60
  17  -1 -13    2.30    7.60
 -17   1  12  300.10   14.60
  17  -1 -12  282.70   13.30
 -17   1  11   40.10    9.10
  17  -1 -11   32.50    8.20
 -17   1  10  354.50   14.50
  17  -1 -10  348.90   16.50
 -17   1   9   -0.30    5.60
  17  -1  -9    0.70    6.00
 -17   1   8   33.60    7.60
  17  -1  -8   25.90    8.50
 -17   1   7   -1.60    6.60
  17  -1  -7   11.40    7.20
 -17   1   6  542.80   20.60
  17  -1  -6  558.40   21.70
 -17   1   5  480.70   19.10
  17  -1  -5  513.80   18.40
 -17   1   4  404.10   16.60
  17  -1  -4  406.40   15.90
 -17   1   3  103.70   10.20
  17  -1  -3  102.30    9.20
 -17   1   2  307.30   14.40
  17  -1  -2  317.10   14.60
 -17   1   1   34.50    7.70
  17  -1  -1   27.60   10.50
 -17   1   0  447.80   18.00
  17  -1   0  439.10   17.70
 -17   1  -1  229.00   12.90
  17  -1   1  214.80   12.80
 -17   1  -2  344.70   15.70
  17  -1   2  340.10   15.30
 -17   1  -3    1.50    7.00
  17  -1   3   -2.80    7.10
 -17   1  -4   40.60    9.30
  17  -1   4   57.00   17.10
 -17   1  -5    2.60    9.00
  17  -1   5   -2.10    8.20
 -17   1  -6  142.60   12.90
  17  -1   6  127.20   11.40
 -17   1  -7   87.90   12.40
  17  -1   7  103.40   11.20
 -17   1  -8   14.30   11.70
  17  -1   8   10.90    9.70
 -17   1  -9    6.60   14.60
  17  -1   9   10.10   12.20
 -17   1 -10   76.90   24.20
  17  -1  10   57.30   17.90
 -17   1 -11    5.20   20.40
  17  -1  11  -19.50   19.80
 -17   1 -12  146.30   17.80
  17  -1  12  109.00   15.20
 -17   1 -13   -5.00   13.20
  17  -1  13    0.60    7.80
 -15   1  17    1.00   10.40
  15  -1 -17    1.30    9.20
 -15   1  16  119.20    8.60
  15  -1 -16  119.90    9.20
 -15   1  15    0.20    7.50
  15  -1 -15   -1.10   12.60
 -15   1  14  457.70   17.90
  15  -1 -14  428.70   17.70
 -15   1  13   49.90    6.30
  15  -1 -13   49.30    6.20
 -15   1  12   35.50   10.30
  15  -1 -12   36.70    8.10
 -15   1  11   60.20    6.70
  15  -1 -11   67.10    7.70
 -15   1  10  169.90    8.60
  15  -1 -10  163.30    9.40
 -15   1   9    8.10    5.80
  15  -1  -9   10.30    6.10
 -15   1   8    7.80    6.00
  15  -1  -8   -1.00    5.90
 -15   1   7  233.30   10.70
  15  -1  -7  234.20   12.10
 -15   1   6   97.70    9.40
  15  -1  -6   92.50    7.70
 -15   1   5   -6.20    5.20
  15  -1  -5   -2.90    5.30
 -15   1   4  381.60   14.70
  15  -1  -4  394.00   13.80
 -15   1   3  207.10   10.60
  15  -1  -3  223.00   12.10
 -15   1   2  406.70   16.10
  15  -1  -2  440.10   17.20
 -15   1   0   22.20    6.40
  15  -1   0   21.80    6.30
 -15   1  -1  115.40    9.50
  15  -1   1  124.50    9.50
 -15   1  -2  425.80   16.70
  15  -1   2  428.90   17.10
 -15   1  -3   60.20    8.90
  15  -1   3   61.10    8.60
 -15   1  -4   63.70    9.60
  15  -1   4   86.20    9.10
 -15   1  -5   15.20    7.50
  15  -1   5   11.90    6.90
 -15   1  -6   56.30    8.90
  15  -1   6   57.40    8.60
 -15   1  -7   54.40   13.80
  15  -1   7   47.90    9.70
 -15   1  -8   28.00   10.80
  15  -1   8   39.10    9.70
 -15   1  -9   13.10   13.10
  15  -1   9   15.60   12.30
 -15   1 -10   54.00   14.70
  15  -1  10   67.70   14.10
 -15   1 -11    2.50   15.70
  15  -1  11   -4.90   13.90
 -15   1 -12   21.90   15.10
  15  -1  12   11.60   15.50
 -15   1 -13  -11.80   20.20
  15  -1  13   25.40   34.40
 -15   1 -14  118.00   18.80
  15  -1  14   92.90   16.30
 -13   1  16   10.90    6.10
  13  -1 -16   -0.50    4.80
 -13   1  15  289.10   16.40
  13  -1 -15  247.40   10.30
 -13   1  14  264.60   12.90
  13  -1 -14  246.50   19.70
 -13   1  13    0.50    5.50
  13  -1 -13    0.80    4.40
 -13   1  12  142.40    8.50
  13  -1 -12  164.20   15.50
 -13   1  11  236.70   10.40
  13  -1 -11  223.70   10.10
 -13   1  10  218.90    9.70
  13  -1 -10  243.00   10.60
 -13   1   9  218.90   10.70
  13  -1  -9  219.40   10.50
 -13   1   8  571.20   18.90
  13  -1  -8  523.50   17.00
 -13   1   7   28.20    5.50
  13  -1  -7   18.30    5.40
 -13   1   6 1104.50   31.70
  13  -1  -6 1128.80   33.10
 -13   1   5  717.20   20.90
  13  -1  -5  717.90   21.00
 -13   1   4  363.10   15.80
  13  -1  -4  378.20   14.60
 -13   1   3   41.50    6.60
  13  -1  -3   30.70    6.10
 -13   1   2  992.80   29.20
  13  -1  -2 1017.90   29.20
  13  -1  -1   61.60   11.70
 -13   1   0   53.00    6.50
  13  -1   0   61.50    7.80
 -13   1  -1    7.50    6.50
  13  -1   1   -2.30    6.00
 -13   1  -2  259.50   12.30
  13  -1   2  239.50   11.80
 -13   1  -3   49.40    7.10
  13  -1   3   40.00    6.50
 -13   1  -4  403.70   17.40
  13  -1   4  416.30   16.80
 -13   1  -5  170.60   10.60
  13  -1   5  191.90   10.70
 -13   1  -6  652.80   25.20
  13  -1   6  624.70   23.30
 -13   1  -7    4.70    8.40
  13  -1   7   -4.20    7.90
 -13   1  -8  172.30   12.60
  13  -1   8  171.70   11.80
 -13   1  -9    0.90    8.90
  13  -1   9   -0.90    8.20
 -13   1 -10  243.20   13.80
  13  -1  10  250.10   14.40
 -13   1 -11  111.60   17.60
  13  -1  11  105.80   12.80
 -13   1 -12   88.00   20.00
  13  -1  12   61.10   14.50
 -13   1 -13   13.00   19.10
  13  -1  13    5.20   14.70
 -13   1 -14    4.00   13.50
  13  -1  14   65.70   17.80
 -13   1 -15   -3.70   29.90
  13  -1  15   -0.20   15.10
 -11   1  14   52.70    4.90
  11  -1 -14   51.50    4.80
 -11   1  13   15.60    4.10
  11  -1 -13   16.60    4.20
 -11   1  12  398.90   18.20
  11  -1 -12  409.70   16.50
 -11   1  11  378.70   14.30
  11  -1 -11  375.90   13.60
 -11   1  10  969.10   29.40
  11  -1 -10  959.30   29.60
 -11   1   9  471.50   16.20
  11  -1  -9  415.90   18.20
 -11   1   8  638.30   19.30
  11  -1  -8  629.20   19.20
 -11   1   7  272.00   10.30
  11  -1  -7  271.40   10.80
 -11   1   6 1985.60   50.10
  11  -1  -6 1997.20   54.00
 -11   1   5   10.70    7.40
  11  -1  -5   13.60    5.20
 -11   1   4  821.10   36.80
  11  -1  -4  826.20   25.50
 -11   1   3  911.70   42.10
  11  -1  -3  911.30   29.10
 -11   1   2  575.40   18.40
  11  -1  -2  571.70   25.50
 -11   1   1    9.40    4.40
  11  -1  -1    6.60    4.20
 -11   1   0  107.40    7.30
  11  -1   0  118.30    7.40
 -11   1  -1   22.30    5.20
  11  -1   1   13.50    5.10
 -11   1  -2  248.40   11.10
  11  -1   2  267.60   12.40
 -11   1  -3  215.90   10.70
  11  -1   3  222.20   10.30
 -11   1  -4  268.10   13.40
  11  -1   4  277.00   11.90
 -11   1  -5  227.80   11.20
  11  -1   5  235.80   10.90
 -11   1  -6  706.70   21.90
  11  -1   6  727.10   23.50
 -11   1  -7   27.90    7.70
  11  -1   7   21.20    6.90
 -11   1  -8  270.20   13.30
  11  -1   8  266.30   13.70
 -11   1  -9   63.90    8.60
  11  -1   9   57.90    8.30
 -11   1 -10  141.80   11.20
  11  -1  10  158.10   11.60
 -11   1 -11   20.50   10.80
  11  -1  11   20.40    9.90
 -11   1 -12   74.60   13.40
  11  -1  12   79.20   13.00
 -11   1 -13   15.50   15.90
  11  -1  13    6.20   13.70
 -11   1 -14  116.30   31.70
  11  -1  14  104.50   20.90
 -11   1 -15   -3.20   35.40
  11  -1  15    5.20   18.90
 -11   1 -16   -7.50   12.40
  11  -1  16    8.20   15.90
   9  -1 -13   98.80    5.00
  -9   1  12   59.30    4.30
   9  -1 -12   60.90    4.30
  -9   1  11   12.00    3.20
   9  -1 -11   14.30    3.60
  -9   1  10  688.80   32.70
   9  -1 -10  711.40   24.30
  -9   1   9  115.60    6.50
   9  -1  -9  114.40    5.70
  -9   1   8   24.80    4.70
   9  -1  -8   23.40    3.80
  -9   1   7  151.10    9.90
   9  -1  -7  151.00    7.10
  -9   1   6  239.70    9.10
   9  -1  -6  263.10    9.40
  -9   1   5   17.70    3.90
   9  -1  -5   22.80    5.10
  -9   1   4  355.50   12.20
   9  -1  -4  376.70   14.10
  -9   1   3  237.90    9.00
   9  -1  -3  237.50    9.80
  -9   1   2  899.50   27.60
   9  -1  -2  932.20   27.50
  -9   1   1   10.50    4.30
   9  -1  -1    6.90    4.10
  -9   1   0   72.00    5.70
   9  -1   0   70.70    5.70
  -9   1  -1  128.50    7.40
   9  -1   1  121.60    7.10
  -9   1  -2  513.20   20.30
   9  -1   2  515.80   17.20
  -9   1  -3    2.10    3.80
   9  -1   3    6.20    3.90
  -9   1  -4  338.80   13.80
   9  -1   4  341.00   12.60
  -9   1  -5  240.00   11.10
   9  -1   5  220.20   10.60
  -9   1  -6  184.50    9.80
   9  -1   6  186.20    9.90
  -9   1  -7  167.80   14.10
   9  -1   7  166.90    8.60
  -9   1  -8   35.30    6.80
   9  -1   8   36.80    6.60
  -9   1  -9   17.70    6.70
   9  -1   9   15.10    5.90
  -9   1 -10  157.10   10.30
   9  -1  10  142.80   10.10
  -9   1 -11   22.50    8.30
   9  -1  11   16.50    7.90
  -9   1 -12   26.10   11.80
   9  -1  12   39.30    9.70
  -9   1 -13   26.30   14.40
   9  -1  13   44.90   11.70
  -9   1 -14  213.40   15.60
   9  -1  14  276.90   16.60
  -9   1 -15  -19.80   21.70
   9  -1  15    3.70   18.40
  -9   1 -16  106.50   26.50
   9  -1  16  122.60   16.60
  -9   1 -17   10.40   35.70
   9  -1  17   -2.30   34.90
  -7   1  11   31.90    2.60
   7  -1 -11   33.50    2.70
  -7   1  10  685.60   20.70
   7  -1 -10  660.40   20.50
  -7   1   9    8.70    2.00
   7  -1  -9   12.50    2.50
  -7   1   8  234.90    8.00
   7  -1  -8  235.20    9.50
  -7   1   7    4.50    2.30
   7  -1  -7    4.30    2.60
  -7   1   6  748.10   22.00
   7  -1  -6  747.90   25.00
  -7   1   5 2951.00   74.20
   7  -1  -5 3082.60  108.70
  -7   1   4   74.60    4.90
   7  -1  -4   90.50    4.90
  -7   1   3  752.90   21.80
   7  -1  -3  760.30   22.90
  -7   1   2 2890.60   75.50
   7  -1  -2 2835.80   70.90
  -7   1   1  668.20   19.70
   7  -1  -1  690.80   21.10
  -7   1   0 1133.20   30.40
   7  -1   0 1152.20   32.30
  -7   1  -1  892.10   23.40
   7  -1   1  893.30   26.10
  -7   1  -2 1327.10   37.10
   7  -1   2 1371.40   36.70
  -7   1  -3  957.70   29.90
   7  -1   3  975.70   26.70
  -7   1  -4  655.10   28.80
   7  -1   4  631.20   20.60
  -7   1  -5  260.10   10.50
   7  -1   5  276.10   11.40
  -7   1  -6 1416.00   37.50
   7  -1   6 1422.60   40.70
  -7   1  -7    2.60    4.40
   7  -1   7    3.10    4.10
  -7   1  -8   60.90    5.80
   7  -1   8   62.50    5.90
  -7   1  -9   92.60   14.50
   7  -1   9   73.80    8.00
  -7   1 -10  283.50   13.90
   7  -1  10  308.40   15.40
  -7   1 -11   15.30   12.20
   7  -1  11   12.80   11.10
  -7   1 -12  160.30   13.90
   7  -1  12  174.70   10.80
  -7   1 -13    4.50   16.30
   7  -1  13  -10.70   10.70
  -7   1 -14  160.80   16.30
   7  -1  14  152.10   15.50
  -7   1 -15   -6.60   11.70
   7  -1  15   21.30   11.70
  -7   1 -16  158.10   14.40
   7  -1  16  225.90   19.10
  -7   1 -17   -8.70   15.40
   7  -1  17    5.60   20.60
   5  -1 -10 1688.70   56.90
  -5   1   9   19.60    2.80
   5  -1  -9   22.40    2.30
  -5   1   8 1164.40   28.40
   5  -1  -8 1146.70   29.70
  -5   1   7  599.40   15.40
   5  -1  -7  611.00   18.20
  -5   1   6 1732.20   43.00
   5  -1  -6 1815.90   44.20
  -5   1   5  366.80   10.50
   5  -1  -5  373.80   13.00
  -5   1   4 1006.50   26.80
   5  -1  -4 1030.90   30.60
  -5   1   3  526.50   14.90
   5  -1  -3  519.40   15.80
  -5   1   2 1652.70   40.60
   5  -1  -2 1623.20   42.80
  -5   1   1 1244.20   32.40
   5  -1  -1 1182.90   33.20
  -5   1   0  736.30   27.30
   5  -1   0  756.20   20.10
  -5   1  -1  756.00   20.10
   5  -1   1  733.60   20.50
  -5   1  -2 1723.30   43.50
   5  -1   2 1733.90   44.70
  -5   1  -3  844.20   24.60
   5  -1   3  841.40   23.40
  -5   1  -4  225.80   10.20
   5  -1   4  224.50    9.80
  -5   1  -5   -0.40    3.40
   5  -1   5    2.40    3.20
  -5   1  -6 2208.90   55.40
   5  -1   6 2341.30   59.80
  -5   1  -7  383.20   14.00
   5  -1   7  385.00   13.10
  -5   1  -8  782.20   24.60
   5  -1   8  788.30   24.30
  -5   1  -9   20.80    5.60
   5  -1   9   19.60    5.60
  -5   1 -10  104.20    8.50
   5  -1  10  112.00    7.70
  -5   1 -11   62.10    6.90
   5  -1  11   57.70    7.40
  -5   1 -12   66.70    8.00
   5  -1  12   59.80    8.20
  -5   1 -13   24.10   12.10
   5  -1  13   24.00   12.20
  -5   1 -14  147.50   11.60
   5  -1  14  157.50   11.10
  -5   1 -15    0.30    9.30
   5  -1  15    7.30    8.70
  -5   1 -16    0.40   10.50
   5  -1  16   -3.70   13.00
  -5   1 -17   11.90   12.30
   5  -1  17   13.60   13.20
  -5   1 -18  107.50   14.30
   5  -1  18   61.00    9.40
  -3   1   9    5.60    1.10
   3  -1  -9    4.20    1.20
  -3   1   8  905.50   34.80
   3  -1  -8  874.40   24.30
  -3   1   7  287.50    8.80
   3  -1  -7  280.10   13.50
  -3   1   6  215.90    7.00
   3  -1  -6  214.70    7.10
  -3   1   5  226.60    8.30
   3  -1  -5  215.70    6.80
  -3   1   4    5.90    1.50
   3  -1  -4    7.10    1.30
  -3   1   3 6442.60  145.20
   3  -1  -3 6103.50  141.40
  -3   1   2 1389.60   36.30
   3  -1  -2 1417.90   50.40
  -3   1   1  278.10    9.00
   3  -1  -1  273.20   10.40
  -3   1   0  226.40   10.60
  -3   1  -1  648.70   19.10
   3  -1   1  704.80   18.20
  -3   1  -2 1316.90   34.40
   3  -1   2 1281.80   31.20
  -3   1  -3 1865.60   47.00
   3  -1   3 1836.90   45.40
  -3   1  -4  379.70   12.20
   3  -1   4  374.60   11.00
  -3   1  -5  978.30   26.60
   3  -1   5  991.60   26.00
  -3   1  -6  262.40    9.40
   3  -1   6  285.30   14.50
  -3   1  -7  175.90    7.40
   3  -1   7  181.10    7.60
  -3   1  -8  595.20   18.70
   3  -1   8  591.70   24.50
  -3   1  -9    4.90    4.30
   3  -1   9    3.60    4.10
  -3   1 -10  415.70   16.20
   3  -1  10  419.20   15.10
  -3   1 -11  128.10    8.10
   3  -1  11  116.50    6.60
  -3   1 -12    6.60    6.20
   3  -1  12    9.30    8.00
  -3   1 -13  100.80    7.30
   3  -1  13  110.50    8.00
  -3   1 -14  257.20   14.30
   3  -1  14  268.80   20.50
  -3   1 -15   -0.80    9.40
   3  -1  15    2.60    6.50
  -3   1 -16   50.90   10.70
   3  -1  16   35.60    8.30
   3  -1  17    5.70    5.00
  -1   1  12  221.80   12.60
   1  -1 -12  238.60   14.00
  -1   1  11  133.10    8.50
   1  -1 -11  128.70    5.70
  -1   1  10  364.80   16.40
   1  -1 -10  356.10   11.70
  -1   1   9  389.50   10.90
   1  -1  -9  393.90   12.10
  -1   1   8  195.70    7.20
   1  -1  -8  200.20    6.60
  -1   1   7  273.80    9.00
   1  -1  -7  284.60    9.70
  -1   1   6 1813.50   45.10
   1  -1  -6 1755.70   41.90
  -1   1   5   40.90    2.10
   1  -1  -5   42.20    2.30
  -1   1   4  157.70    8.40
   1  -1  -4  147.70    5.00
  -1   1   3  933.00   25.40
   1  -1  -3  929.90   25.70
  -1   1   2 5790.00  128.80
   1  -1  -2 5683.30  135.60
  -1   1   1    7.50    1.30
   1  -1  -1    6.80    1.40
  -1   1  -1  159.60    6.50
   1  -1   1  162.60    6.20
  -1   1  -2 2928.50   74.50
   1  -1   2 2924.70   68.60
  -1   1  -3 4912.10  113.30
   1  -1   3 5102.40  117.50
  -1   1  -4 1022.70   27.10
   1  -1   4 1006.50   25.10
  -1   1  -5 1415.00   36.70
   1  -1   5 1381.70   34.50
  -1   1  -6  914.70   25.20
   1  -1   6  953.30   37.60
  -1   1  -7   68.40    4.20
   1  -1   7   63.90    3.60
  -1   1  -8   18.00    2.60
   1  -1   8   10.40    4.30
  -1   1  -9  145.10    6.30
   1  -1   9  131.70    7.10
  -1   1 -10  920.90   27.80
   1  -1  10  897.30   24.60
  -1   1 -11  363.80   13.10
   1  -1  11  365.60   13.20
  -1   1 -12  286.20   11.60
   1  -1  12  317.50   10.90
  -1   1 -13   19.50    6.30
   1  -1  13   15.50    6.00
  -1   1 -14  382.20   11.70
   1  -1  14  431.70   16.80
  -1   1 -15   -4.70    5.40
   1  -1  15   -1.30    4.90
   1   1  15   -1.30    5.40
  -1  -1 -15    1.80    3.90
   1   1  14  428.50   12.00
  -1  -1 -14  442.90   14.00
   1   1  13   19.90    4.30
  -1  -1 -13   22.80    4.80
   1   1  12  329.30   18.60
  -1  -1 -12  294.90   12.00
   1   1  11  365.90   13.40
  -1  -1 -11  348.30   11.70
   1   1  10  903.80   35.10
  -1  -1 -10  909.30   25.90
   1   1   9  139.30    5.90
  -1  -1  -9  139.90    6.80
   1   1   8   14.90    2.90
  -1  -1  -8   17.30    2.70
   1   1   7   64.50    4.60
  -1  -1  -7   72.30    3.80
   1   1   6  909.70   24.10
  -1  -1  -6  934.20   25.10
   1   1   5 1351.70   45.30
  -1  -1  -5 1383.40   35.40
   1   1   4  980.20   26.00
  -1  -1  -4 1016.60   28.10
   1   1   3 4911.70  158.00
  -1  -1  -3 4985.60  114.80
   1   1   2 2920.30   94.40
  -1  -1  -2 2912.40   71.60
   1   1   1  150.70    5.70
  -1  -1  -1  154.50    5.40
   1   1  -1    6.80    1.20
  -1  -1   1    5.80    1.20
   1   1  -2 5665.10  186.30
  -1  -1   2 5845.60  130.60
   1   1  -3  940.20   35.10
  -1  -1   3  915.30   22.00
   1   1  -4  140.10    5.50
  -1  -1   4  136.60    5.40
   1   1  -5   37.30    3.20
  -1  -1   5   39.80    2.30
   1   1  -6 1907.70   46.10
  -1  -1   6 1883.00   45.70
   1   1  -7  276.80    8.60
  -1  -1   7  281.40   12.50
   1   1  -8  196.70    8.00
  -1  -1   8  195.50    9.70
   1   1  -9  380.80   18.40
  -1  -1   9  394.90   11.70
   1   1 -10  353.50   11.30
  -1  -1  10  360.90   11.10
   1   1 -11  117.40    6.20
  -1  -1  11  121.30    8.20
   1   1 -12  226.90   12.50
  -1  -1  12  227.30   11.80
   3   1  17    3.60   10.90
  -3  -1 -17    9.80   13.30
   3   1  16   43.70    8.90
  -3  -1 -16   44.00    9.30
   3   1  15    7.30    6.50
  -3  -1 -15   -3.00    6.60
   3   1  14  241.10   12.90
  -3  -1 -14  234.70   16.90
   3   1  13   94.40    7.90
  -3  -1 -13   93.70   10.90
   3   1  12   -1.10    5.20
  -3  -1 -12    6.60    5.80
   3   1  11  113.70    6.50
  -3  -1 -11  118.50    7.50
   3   1  10  418.60   23.60
  -3  -1 -10  428.40   16.90
   3   1   9    4.10    3.00
  -3  -1  -9    5.80    3.70
   3   1   8  570.10   22.70
  -3  -1  -8  588.00   18.90
   3   1   7  175.90    7.20
  -3  -1  -7  184.00    7.10
   3   1   6  299.70   11.80
  -3  -1  -6  289.40   11.70
   3   1   5 1006.90   25.80
  -3  -1  -5 1003.80   26.60
   3   1   4  374.70   11.10
  -3  -1  -4  373.10   12.30
   3   1   3 1833.80   45.40
  -3  -1  -3 1822.60   43.60
   3   1   2 1322.50   32.60
  -3  -1  -2 1271.70   33.60
   3   1   1  689.80   19.30
  -3  -1  -1  657.90   18.20
  -3  -1   0  216.80   12.60
   3   1  -1  274.30    9.00
  -3  -1   1  277.40    9.20
   3   1  -2 1356.60   50.70
  -3  -1   2 1357.60   34.60
   3   1  -3 6230.20  140.30
  -3  -1   3 6235.60  141.50
   3   1  -4    7.50    1.20
  -3  -1   4    6.10    1.40
   3   1  -5  220.50    7.50
  -3  -1   5  223.50    7.10
   3   1  -6  213.70    7.20
  -3  -1   6  214.80    6.00
   3   1  -7  292.10   12.10
  -3  -1   7  276.40    8.90
   3   1  -8  891.30   24.00
  -3  -1   8  887.90   23.80
   3   1  -9    4.60    1.60
  -3  -1   9    5.40    1.40
  -5  -1 -18   90.70   21.30
  -5  -1 -17    1.70   18.70
   5   1  16   -2.60   10.60
  -5  -1 -16    1.50   10.60
   5   1  15   -0.70    8.80
  -5  -1 -15   -5.90   10.00
   5   1  14  171.50   11.80
  -5  -1 -14  172.20   12.60
   5   1  13   18.70    5.70
  -5  -1 -13   15.50    7.20
   5   1  12   64.00    7.50
  -5  -1 -12   54.80   10.40
   5   1  11   64.70    7.90
  -5  -1 -11   57.00    8.10
   5   1  10  100.80   10.80
  -5  -1 -10  104.50    8.00
   5   1   9   16.70    4.10
  -5  -1  -9   17.90    4.70
   5   1   8  790.80   24.20
  -5  -1  -8  797.00   22.40
   5   1   7  378.70   20.40
  -5  -1  -7  365.90   13.60
   5   1   6 2297.70   57.80
  -5  -1  -6 2233.40   54.90
   5   1   5    0.50    3.20
  -5  -1  -5   -0.60    2.80
   5   1   4  222.20    8.60
  -5  -1  -4  219.20    9.30
   5   1   3  844.10   25.90
  -5  -1  -3  838.20   24.10
   5   1   2 1715.30   42.80
  -5  -1  -2 1677.10   44.90
   5   1   1  715.30   19.50
  -5  -1  -1  716.60   19.60
   5   1   0  742.20   20.60
  -5  -1   0  748.30   29.70
   5   1  -1 1131.00   32.70
  -5  -1   1 1249.60   32.10
   5   1  -2 1626.00   42.40
  -5  -1   2 1620.20   42.00
   5   1  -3  511.40   15.60
  -5  -1   3  524.60   14.90
   5   1  -4 1014.70   29.20
  -5  -1   4  989.80   26.30
   5   1  -5  369.90   13.10
  -5  -1   5  353.20   10.10
   5   1  -6 1830.90   44.30
  -5  -1   6 1781.20   62.80
   5   1  -7  591.10   16.70
  -5  -1   7  606.50   16.20
   5   1  -8 1191.60   29.60
  -5  -1   8 1164.10   29.90
   5   1  -9   22.40    2.10
  -5  -1   9   23.80    1.90
   7   1  17   25.70   18.00
  -7  -1 -17   25.30   29.00
   7   1  16  212.60   18.80
  -7  -1 -16  211.20   19.20
   7   1  15    4.60   12.20
  -7  -1 -15    2.50   16.20
   7   1  14  167.70   13.10
  -7  -1 -14  149.40   13.00
   7   1  13   -0.90    9.80
  -7  -1 -13    5.00    9.20
   7   1  12  169.60   17.30
  -7  -1 -12  175.00   12.70
   7   1  11   21.30    8.40
  -7  -1 -11   20.30    9.10
   7   1  10  291.10   18.10
  -7  -1 -10  276.20   13.30
   7   1   9   86.90    7.00
  -7  -1  -9   84.60    7.10
   7   1   8   69.40    6.20
  -7  -1  -8   66.40    5.80
   7   1   7    2.80    4.60
  -7  -1  -7    2.30    6.60
   7   1   6 1487.50   41.90
  -7  -1  -6 1389.70   36.20
   7   1   5  276.40   10.70
  -7  -1  -5  270.90   10.20
   7   1   4  657.60   20.50
  -7  -1  -4  651.60   22.00
   7   1   3  995.90   28.50
  -7  -1  -3  984.50   29.20
   7   1   2 1338.80   36.10
  -7  -1  -2 1307.20   35.50
   7   1   1  880.00   22.90
  -7  -1  -1  896.10   25.30
   7   1   0 1169.30   33.80
  -7  -1   0 1153.90   31.50
   7   1  -1  672.00   21.60
  -7  -1   1  657.20   18.20
   7   1  -2 2871.70   69.40
  -7  -1   2 2830.50   69.20
   7   1  -3  756.90   22.50
  -7  -1   3  766.30   21.70
   7   1  -4   81.30    4.60
  -7  -1   4   83.20    4.90
   7   1  -5 2972.20   75.80
  -7  -1   5 2936.00   72.90
   7   1  -6  779.70   23.00
  -7  -1   6  779.30   22.40
   7   1  -7    2.90    2.40
  -7  -1   7    2.20    2.20
   7   1  -8  238.20    8.30
  -7  -1   8  239.20    8.40
   7   1  -9    8.30    2.70
  -7  -1   9   11.00    2.50
   7   1 -10  684.20   19.00
  -7  -1  10  672.50   18.10
  -7  -1  11   32.60    2.80
   9   1  17    7.20   23.90
  -9  -1 -17   -0.80   26.10
   9   1  16  106.50   30.80
  -9  -1 -16   90.30   22.40
   9   1  15   -4.60   15.10
  -9  -1 -15   -1.40   15.60
   9   1  14  238.00   17.60
  -9  -1 -14  259.50   16.80
   9   1  13   18.60   12.20
  -9  -1 -13   25.30   11.30
   9   1  12   37.20    8.50
  -9  -1 -12   41.50    8.80
   9   1  11   14.60    7.50
  -9  -1 -11   16.60    7.50
   9   1  10  155.10   10.10
  -9  -1 -10  159.80   10.60
   9   1   9   20.30    6.80
  -9  -1  -9    8.20    8.60
   9   1   8   39.70    6.80
  -9  -1  -8   41.20    7.20
   9   1   7  166.40    8.70
  -9  -1  -7  168.00    9.80
   9   1   6  180.40   10.20
  -9  -1  -6  189.60   12.70
   9   1   5  258.30   11.40
  -9  -1  -5  246.60   11.80
   9   1   4  341.20   13.60
  -9  -1  -4  351.50   14.10
   9   1   3   11.00    4.10
  -9  -1  -3    4.90    4.30
   9   1   2  505.60   17.20
  -9  -1  -2  510.40   17.70
   9   1   1  128.40    7.10
  -9  -1  -1  139.70    7.80
   9   1   0   64.90    6.30
  -9  -1   0   80.40    6.90
   9   1  -1    6.50    3.80
  -9  -1   1   16.00    4.20
   9   1  -2  944.80   27.40
  -9  -1   2  905.70   25.50
   9   1  -3  242.20    9.10
  -9  -1   3  234.50    9.50
   9   1  -4  382.70   15.00
  -9  -1   4  374.40   12.80
   9   1  -5   19.60    3.40
  -9  -1   5   12.80    3.70
   9   1  -6  258.50    9.90
  -9  -1   6  251.90    9.10
   9   1  -7  156.30    7.70
  -9  -1   7  162.00    6.60
   9   1  -8   26.80    3.70
  -9  -1   8   23.80    3.50
   9   1  -9  132.90    8.10
  -9  -1   9  111.50    5.90
   9   1 -10  726.70   19.70
  -9  -1  10  719.60   21.30
   9   1 -11   11.00    3.50
  -9  -1  11   10.50    3.10
   9   1 -12   63.50    4.30
  -9  -1  12   59.80    4.40
  -9  -1  13   84.30    7.10
  11   1  16   77.30   27.70
 -11  -1 -16   -6.40   19.80
  11   1  15   10.00   12.50
 -11  -1 -15   15.00   13.40
  11   1  14  114.40   15.90
 -11  -1 -14   95.90   18.40
  11   1  13   -3.80   15.10
 -11  -1 -13   -0.30   13.40
  11   1  12   86.60   12.90
 -11  -1 -12   81.80   14.90
  11   1  11   28.30    8.70
 -11  -1 -11   43.10   11.10
  11   1  10  154.30   11.50
 -11  -1 -10  147.90   11.70
  11   1   9   49.60    7.80
 -11  -1  -9   49.40    8.50
  11   1   8  288.90   13.50
 -11  -1  -8  257.50   14.10
  11   1   7   25.40    6.30
 -11  -1  -7   36.20    7.10
  11   1   6  747.40   24.20
 -11  -1  -6  712.00   33.90
  11   1   5  235.60   11.00
 -11  -1  -5  239.40   11.20
  11   1   4  280.10   12.60
 -11  -1  -4  271.00   13.90
  11   1   3  215.30   10.90
 -11  -1  -3  230.60   11.40
  11   1   2  279.70   11.70
 -11  -1  -2  266.50   11.80
  11   1   1   17.60    9.00
 -11  -1  -1   29.60    6.80
  11   1   0  116.40    7.90
 -11  -1   0  114.90    7.80
  11   1  -1    0.50    4.70
 -11  -1   1    9.70    4.80
  11   1  -2  564.10   17.30
 -11  -1   2  593.40   17.80
  11   1  -3  943.50   27.80
 -11  -1   3  919.40   40.60
  11   1  -4  871.40   28.30
 -11  -1   4  774.10   23.50
  11   1  -5    6.80    5.20
 -11  -1   5    5.20    4.40
  11   1  -6 2062.10   52.90
 -11  -1   6 2033.00   51.60
  11   1  -7  284.60   10.80
 -11  -1   7  272.90   10.30
  11   1  -8  641.90   20.00
 -11  -1   8  662.00   19.80
  11   1  -9  446.60   16.10
 -11  -1   9  446.60   15.40
  11   1 -10  945.60   29.90
 -11  -1  10  979.40   41.40
  11   1 -11  364.50   14.70
 -11  -1  11  383.50   12.30
  11   1 -12  441.60   16.20
 -11  -1  12  442.60   15.80
  11   1 -13   16.60    4.00
 -11  -1  13   16.60    6.50
  11   1 -14   52.30    4.40
 -11  -1  14   48.10    4.90
  13   1  15    1.20   11.20
  13   1  14   36.40   31.10
 -13  -1 -14   51.60   12.90
  13   1  13  -36.90   26.20
 -13  -1 -13   10.70   18.60
  13   1  12   67.40   14.30
 -13  -1 -12   58.60   17.70
  13   1  11  124.80   14.90
 -13  -1 -11   93.10   14.10
  13   1  10  269.70   16.50
 -13  -1 -10  272.70   16.30
  13   1   9   11.10    9.10
 -13  -1  -9    5.90   11.70
  13   1   8  179.10   12.00
 -13  -1  -8  188.30   13.30
  13   1   7    2.60    6.40
 -13  -1  -7   -4.10    6.80
  13   1   6  589.80   22.50
 -13  -1  -6  661.10   23.70
  13   1   5  177.80   10.70
 -13  -1  -5  179.20   10.60
  13   1   4  408.50   16.40
 -13  -1  -4  406.90   15.60
  13   1   3   41.90    6.30
 -13  -1  -3   40.60    6.60
  13   1   2  252.80   12.60
 -13  -1  -2  248.50   12.50
  13   1   1   -0.40    5.10
 -13  -1  -1    1.80    5.20
  13   1   0   58.10    8.30
 -13  -1   0   50.70    8.00
  13   1  -1   49.50    9.60
  13   1  -2  991.90   31.00
 -13  -1   2 1022.30   33.10
  13   1  -3   19.90    6.30
 -13  -1   3   36.40    6.20
  13   1  -4  363.80   14.40
 -13  -1   4  342.40   13.40
  13   1  -5  730.40   22.60
 -13  -1   5  716.90   21.60
  13   1  -6 1153.50   32.80
 -13  -1   6 1100.40   32.60
  13   1  -7   24.20    5.60
 -13  -1   7   23.90    5.40
  13   1  -8  568.10   17.70
 -13  -1   8  571.80   18.10
  13   1  -9  209.80    9.80
 -13  -1   9  222.80   10.30
  13   1 -10  230.30   15.00
 -13  -1  10  228.80   10.60
  13   1 -11  259.90   18.00
 -13  -1  11  242.80   11.10
  13   1 -12  138.40    8.40
 -13  -1  12  152.70   12.40
  13   1 -13   -3.20    8.30
 -13  -1  13   -2.90    6.60
  13   1 -14  255.30   11.40
 -13  -1  14  236.10   12.00
  13   1 -15  275.30   12.60
 -13  -1  15  263.50   20.60
  13   1 -16    4.50    5.50
 -13  -1  16    0.50    4.10
  15   1  14   91.80   13.80
 -15  -1 -14   96.60   13.50
  15   1  13    2.50   11.90
 -15  -1 -13   -0.60   13.30
  15   1  12   56.30   11.20
 -15  -1 -12   16.50   12.70
  15   1  11   -8.30   12.30
 -15  -1 -11   -7.30   12.00
  15   1  10   69.20   17.10
 -15  -1 -10   53.60   21.70
  15   1   9   10.80   12.50
 -15  -1  -9   -0.30   14.70
  15   1   8   27.90    8.70
 -15  -1  -8   43.70   10.20
  15   1   7   53.10    9.80
 -15  -1  -7   54.10   10.70
  15   1   6   44.80    9.30
 -15  -1  -6   55.20   10.00
  15   1   5   16.90    7.80
 -15  -1  -5   17.80    8.90
  15   1   4   77.30    9.30
 -15  -1  -4   76.30    9.80
  15   1   3   60.30    8.30
 -15  -1  -3   58.20    8.80
  15   1   2  447.30   17.20
 -15  -1  -2  444.60   19.10
  15   1   1  113.70    8.80
 -15  -1  -1  130.80    9.20
  15   1   0   16.70    6.00
 -15  -1   0   24.80    6.00
  15   1  -2  437.30   17.00
 -15  -1   2  424.10   16.50
  15   1  -3  221.40   11.30
 -15  -1   3  212.20   11.20
  15   1  -4  393.10   14.80
 -15  -1   4  389.70   15.20
  15   1  -5    0.00    5.20
 -15  -1   5   -2.70    5.10
  15   1  -6   92.30    8.50
 -15  -1   6  100.20    8.80
  15   1  -7  220.20   11.50
 -15  -1   7  240.50   11.40
  15   1  -8   -4.50    5.80
 -15  -1   8    5.90    5.90
  15   1  -9   10.90    6.00
 -15  -1   9    5.80    5.90
  15   1 -10  164.30    9.60
 -15  -1  10  168.60    8.90
  15   1 -11   58.90    6.80
 -15  -1  11   59.50    6.40
  15   1 -12   22.50    7.50
 -15  -1  12   30.70    6.00
  15   1 -13   54.20    6.70
 -15  -1  13   58.40    6.70
  15   1 -14  439.10   19.70
 -15  -1  14  453.10   17.20
  15   1 -15   -4.90    6.40
 -15  -1  15    1.00    7.60
  15   1 -16  113.50    8.30
 -15  -1  16  127.10    9.80
  15   1 -17   12.10    9.00
 -15  -1  17   10.70    8.80
  17   1  13   -2.40   11.60
 -17  -1 -13    1.50    9.20
  17   1  12  129.20   18.70
 -17  -1 -12  164.10   19.80
  17   1  11   -8.40   17.50
 -17  -1 -11  -22.90   22.10
  17   1  10   37.60   14.00
 -17  -1 -10   86.60   12.30
  17   1   9   30.70   15.90
 -17  -1  -9   27.20   15.70
  17   1   8    6.80   11.10
 -17  -1  -8    2.50   13.40
  17   1   7   95.60   11.50
 -17  -1  -7   91.10   12.50
  17   1   6  145.10   15.00
 -17  -1  -6  139.90   21.80
  17   1   5   -3.50    8.10
 -17  -1  -5    2.90    8.50
  17   1   4   41.60   10.80
 -17  -1  -4   50.70   12.40
  17   1   3    0.30    7.00
 -17  -1  -3   -2.00    7.40
  17   1   2  345.20   15.60
 -17  -1  -2  330.20   16.20
  17   1   1  241.70   13.50
 -17  -1  -1  232.40   13.50
  17   1   0  439.30   19.70
 -17  -1   0  445.20   17.40
  17   1  -1   37.50   11.30
 -17  -1   1   34.80    7.80
  17   1  -2  307.00   15.40
 -17  -1   2  308.70   14.80
  17   1  -3  104.10    8.60
 -17  -1   3   92.20    9.60
  17   1  -4  391.40   17.10
 -17  -1   4  410.40   16.50
  17   1  -5  461.60   19.60
 -17  -1   5  486.50   19.10
  17   1  -6  530.50   21.30
 -17  -1   6  542.10   20.00
  17   1  -7   10.40    6.90
 -17  -1   7   11.30    6.70
  17   1  -8   30.00    6.70
 -17  -1   8   33.20    7.40
  17   1  -9   -1.10    6.30
 -17  -1   9    2.10    5.80
  17   1 -10  373.20   15.90
 -17  -1  10  339.80   15.30
  17   1 -11   35.50    9.10
 -17  -1  11   33.30    8.60
  17   1 -12  263.50   13.70
 -17  -1  12  272.50   13.10
  17   1 -13    7.10    7.70
 -17  -1  13    5.50    8.30
  17   1 -14  336.00   20.90
 -17  -1  14  348.40   15.00
  17   1 -15    6.50    9.90
 -17  -1  15    8.50    9.50
  17   1 -16  244.90   15.60
 -17  -1  16  211.80   16.90
  17   1 -17   17.30   14.40
 -17  -1  17    6.10   10.00
  17   1 -18  237.50   13.70
 -17  -1  18  213.90   15.30
  19   1  10  199.30   21.20
 -19  -1 -10  241.40   22.20
  19   1   9   15.00   17.30
 -19  -1  -9   10.60   26.20
  19   1   8   71.00   25.10
 -19  -1  -8   31.30   12.40
  19   1   7   -0.80   13.90
 -19  -1  -7   11.70   12.90
  19   1   6  156.90   14.50
 -19  -1  -6  148.00   15.00
  19   1   5   62.60   11.80
 -19  -1  -5   65.10   12.60
  19   1   4  163.80   13.50
 -19  -1  -4  177.70   15.50
  19   1   3    8.30    8.50
 -19  -1  -3    5.60   10.80
  19   1   2   99.10   10.40
 -19  -1  -2   96.80   10.50
  19   1   1    3.60    7.80
 -19  -1  -1    3.10    8.50
  19   1   0  128.10   10.50
 -19  -1   0  112.90   10.60
  19   1  -1   -1.10    7.40
 -19  -1   1   -2.30    7.90
  19   1  -2  299.00   16.20
 -19  -1   2  322.30   17.00
  19   1  -3   15.40   10.20
 -19  -1   3   -3.60   10.30
  19   1  -4   85.10    9.80
 -19  -1   4   86.30   11.40
  19   1  -5   -2.30    7.00
 -19  -1   5    0.20    8.00
  19   1  -6  539.90   19.40
 -19  -1   6  512.50   18.10
  19   1  -7  122.30   11.20
 -19  -1   7  135.10   10.50
  19   1  -8  240.00   13.60
 -19  -1   8  247.70   13.10
  19   1  -9   28.30    7.80
 -19  -1   9   21.60    7.80
  19   1 -10  151.60   13.60
 -19  -1  10  168.80   13.30
  19   1 -11   32.10    8.30
 -19  -1  11   19.20    7.70
  19   1 -12   98.30   11.40
 -19  -1  12  120.60   10.30
  19   1 -13   -3.70    9.20
 -19  -1  13   -0.70    9.70
  19   1 -14  119.00   12.20
 -19  -1  14  131.80   12.10
  19   1 -15   34.80   17.60
 -19  -1  15   40.20   13.20
  19   1 -16   15.80    9.00
 -19  -1  16   14.00    9.10
  19   1 -17   -6.20   13.70
 -19  -1  17   -4.20    9.90
  19   1 -18   33.30   11.30
 -19  -1  18   48.90   12.60
  19   1 -19    6.80   10.30
 -19  -1  19  -12.30   13.80
  21   1   7   21.30   12.50
 -21  -1  -7   47.10   15.80
  21   1   6   19.70   15.40
 -21  -1  -6   36.90   15.30
  21   1   5    8.10   12.50
 -21  -1  -5   18.90   13.10
  21   1   4   50.80   16.60
 -21  -1  -4   87.50   17.40
  21   1   3    6.70   10.90
 -21  -1  -3    0.70   11.40
  21   1   2  171.50   12.90
 -21  -1  -2  173.50   13.40
  21   1   1   -7.30    9.00
 -21  -1  -1    4.00    9.50
  21   1   0   -0.10   10.10
 -21  -1   0    6.30   10.50
  21   1  -1    4.70    8.70
 -21  -1   1   -5.90    8.80
  21   1  -2   96.70   12.60
 -21  -1   2   84.70   11.70
  21   1  -3   -5.00    9.50
 -21  -1   3    8.50    9.70
  21   1  -4   58.50   10.40
 -21  -1   4   57.60   11.20
  21   1  -5   14.30    8.80
 -21  -1   5   -0.80    9.30
  21   1  -6  130.30   12.20
 -21  -1   6  171.60   13.30
  21   1  -7   -2.80   11.80
 -21  -1   7   17.20   12.00
  21   1  -8   60.30    9.60
 -21  -1   8   65.20    9.30
  21   1  -9   43.10    9.20
 -21  -1   9   48.80    9.10
  21   1 -10  131.30   13.20
 -21  -1  10  124.30   13.50
  21   1 -11    2.50    8.60
 -21  -1  11    2.20    8.30
  21   1 -12   33.00    9.50
 -21  -1  12   37.70   11.20
  21   1 -13    2.80   11.80
 -21  -1  13    5.60   11.60
  21   1 -14  108.50   16.00
 -21  -1  14  129.00   14.60
  21   1 -15   18.90   15.90
 -21  -1  15   18.50   13.00
  21   1 -16   10.30   15.50
 -21  -1  16   12.40   13.50
  21   1 -17   23.40   27.60
 -21  -1  17  -12.80   19.10
  21   1 -18   11.70   14.50
 -21  -1  18   38.30   13.30
  21   1 -19    2.80    7.70
 -21  -1  19   -1.20   12.90
  23   1   3    0.10   12.30
 -23  -1  -3    3.00   12.40
  23   1   2  223.10   17.40
 -23  -1  -2  213.40   17.10
  23   1   1   32.70   15.30
 -23  -1  -1   31.00   15.60
  23   1   0  176.20   13.70
 -23  -1   0  176.90   15.00
  23   1  -1    6.00   11.30
 -23  -1   1    2.50   11.10
 -23  -1   2  116.60   12.30
  23   1  -3   71.70   13.50
 -23  -1   3   63.00   12.50
  23   1  -4   85.90   13.10
 -23  -1   4   78.80   12.80
  23   1  -5   85.50   11.70
 -23  -1   5   81.10   12.40
  23   1  -6  145.30   12.90
 -23  -1   6  158.50   13.30
  23   1  -7    8.70   11.70
 -23  -1   7    1.30   10.60
  23   1  -8   58.90   12.60
 -23  -1   8   51.70   11.80
  23   1  -9  144.50   14.70
 -23  -1   9  167.20   14.30
  23   1 -10  144.90   12.90
 -23  -1  10  156.30   13.20
  23   1 -11   32.20   13.40
 -23  -1  11   27.00   13.50
  23   1 -12  195.90   15.10
 -23  -1  12  195.00   15.50
  23   1 -13   16.70   17.90
 -23  -1  13   22.50   17.60
  23   1 -14  303.90   17.60
 -23  -1  14  328.50   18.70
  23   1 -15    7.50   13.60
 -23  -1  15   -4.10   13.20
  23   1 -16  142.60   13.90
 -23  -1  16  166.10   17.50
  23   1 -17  -12.60   17.10
 -23  -1  17  -13.30   16.80
  23   1 -18  125.70   18.60
 -23  -1  18  136.10   21.50
  23   1 -19    7.80   17.30
 -23  -1  19   -2.60   10.90
  25   1  -1   -4.40   13.00
 -25  -1   1    6.20   15.50
  25   1  -2  105.90   19.60
 -25  -1   2  113.60   17.40
  25   1  -3    1.30   14.50
 -25  -1   3    9.00   16.20
  25   1  -4   44.40   14.70
 -25  -1   4   25.20   15.20
  25   1  -5    0.30   11.60
 -25  -1   5    4.40   11.20
  25   1  -6   64.60   11.80
 -25  -1   6  101.90   13.00
  25   1  -7   52.40   26.00
 -25  -1   7   10.70   15.70
  25   1  -8   55.80   17.70
 -25  -1   8   81.20   15.00
  25   1  -9   14.00   14.70
 -25  -1   9    1.10   11.60
  25   1 -10  105.70   15.20
 -25  -1  10  121.40   14.00
  25   1 -11   24.90   16.80
 -25  -1  11   18.90   15.70
  25   1 -12   48.40   17.60
 -25  -1  12   38.20   22.30
  25   1 -13    2.40   17.30
 -25  -1  13    9.40   16.20
  25   1 -14  129.70   19.50
 -25  -1  14  133.00   18.00
  25   1 -15   10.00   18.90
 -25  -1  15    6.10   18.70
  25   1 -16   64.10   16.50
 -25  -1  16   31.40   16.30
  25   1 -17   -1.70   16.20
 -25  -1  17   -8.90   19.30
  25   1 -18   18.20   24.80
 -25  -1  18   30.60   21.30
  27   1  -7    2.50   11.30
 -27  -1   7    8.60    9.60
  27   1  -8   19.90   16.40
 -27  -1   8   23.50   14.30
  27   1  -9   12.30   20.50
 -27  -1   9    9.40   19.00
  27   1 -10  102.50   17.10
 -27  -1  10  151.70   15.30
  27   1 -11   -1.60   16.30
 -27  -1  11    8.50   14.00
  27   1 -12   -0.50   28.10
 -27  -1  12    4.90   19.20
  27   1 -13   11.10   12.70
 -27  -1  13    6.10   14.00
  27   1 -14   46.60   23.20
 -27  -1  14   11.80   16.50
  27   1 -15    5.20   16.50
 -27  -1  15   -3.30    9.20
  27   1 -16   90.50   25.00
  27   1 -17    6.00   13.50
 -27  -1  17   82.20   24.20
 -28   2  16  161.90   32.80
  28  -2 -16   35.00   11.40
 -28   2  15    7.30   26.00
  28  -2 -15  119.10   26.30
 -28   2  14  113.50   20.70
  28  -2 -14   19.50   13.50
 -28   2  13   -6.80   17.60
 -26   2  17   15.80   18.10
  26  -2 -17   -3.30   28.10
 -26   2  16   43.80   18.50
  26  -2 -16   11.90   13.10
 -26   2  15    3.70   16.10
  26  -2 -15    6.40   15.30
 -26   2  14   12.60   17.80
  26  -2 -14   19.30   15.40
 -26   2  13   11.30   16.20
  26  -2 -13   -6.80   16.90
 -26   2  12   72.60   17.10
  26  -2 -12   72.40   17.30
 -26   2  11    6.20   13.20
  26  -2 -11    4.00   15.10
 -26   2  10    0.40   19.10
  26  -2 -10    9.00   20.50
 -26   2   9   -0.10   12.80
  26  -2  -9    1.90   12.30
 -26   2   8   33.80   12.50
  26  -2  -8   59.50   11.80
 -26   2   7   -3.00   12.20
  26  -2  -7   13.30   13.20
 -26   2   6    0.50   10.50
  26  -2  -6    2.70   14.40
 -26   2   5    6.10   12.70
  26  -2  -5   -4.70   13.80
 -24   2  18    4.00   14.10
  24  -2 -18   73.00   13.30
 -24   2  17  -20.80   20.40
  24  -2 -17   13.10   25.20
 -24   2  16   67.90   21.70
  24  -2 -16   76.20   23.00
 -24   2  15    1.70   16.00
  24  -2 -15   -6.00   20.30
 -24   2  14   92.30   13.20
  24  -2 -14   59.40   17.10
 -24   2  13   -1.10   15.60
  24  -2 -13   -8.20   17.70
 -24   2  12  191.70   17.10
  24  -2 -12  214.40   15.60
 -24   2  11   28.90   13.10
  24  -2 -11   23.40   14.00
 -24   2  10   24.60   13.10
  24  -2 -10   27.50   13.50
 -24   2   9   55.00   12.20
  24  -2  -9   60.40   12.20
 -24   2   8  161.10   16.10
  24  -2  -8  184.60   16.40
 -24   2   7    4.30   13.60
  24  -2  -7   12.40   17.80
 -24   2   6  188.50   14.10
  24  -2  -6  180.70   13.60
 -24   2   5   13.10   12.00
  24  -2  -5    1.70   11.10
 -24   2   4  209.90   14.70
  24  -2  -4  219.80   15.00
 -24   2   3   46.90   12.50
  24  -2  -3   68.20   13.10
 -24   2   2   71.80   14.80
  24  -2  -2   89.00   16.90
 -24   2   1    3.60   13.50
  24  -2  -1    4.20   13.30
 -24   2   0  129.10   14.80
  24  -2   0  143.40   13.20
 -24   2  -1  -18.60   20.70
  24  -2   1   -8.00   19.40
 -22   2  19    9.30   26.60
  22  -2 -19    2.40   12.30
 -22   2  18   72.00   16.60
  22  -2 -18   98.60   16.30
 -22   2  17   15.00   16.30
  22  -2 -17   19.50   16.30
 -22   2  16  155.90   17.00
  22  -2 -16  160.50   14.40
 -22   2  15    3.30   12.80
  22  -2 -15   20.10   12.10
 -22   2  14   18.50   13.80
  22  -2 -14    1.90   12.10
 -22   2  13   10.00   10.90
  22  -2 -13   11.60   13.50
 -22   2  12   58.20   12.50
  22  -2 -12   52.90   13.70
 -22   2  11    7.20    9.80
  22  -2 -11   -2.90   10.10
 -22   2  10  219.20   16.40
  22  -2 -10  185.60   14.60
 -22   2   9   28.30    9.70
  22  -2  -9   20.20    9.50
 -22   2   8  106.90   12.50
  22  -2  -8  109.50   16.60
 -22   2   7   11.60    8.80
  22  -2  -7    2.90    8.70
 -22   2   6  131.20   12.00
  22  -2  -6  156.90   11.50
 -22   2   5   18.60    9.60
  22  -2  -5   29.70    9.60
 -22   2   4  128.90   12.00
  22  -2  -4  140.60   13.80
 -22   2   3   18.60   11.50
  22  -2  -3   18.50   11.80
 -22   2   2   52.00   11.30
  22  -2  -2   23.60   11.20
 -22   2   1   -1.40   12.90
  22  -2  -1    6.70   12.50
 -22   2   0  104.80   13.40
  22  -2   0   92.20   13.10
 -22   2  -1    1.40   11.00
  22  -2   1    2.10   11.20
 -22   2  -2   27.00   13.90
  22  -2   2   31.10   13.40
 -22   2  -3    7.20   16.40
  22  -2   3    6.90   14.10
 -22   2  -4   80.10   16.00
  22  -2   4   65.00   13.80
  22  -2   5    3.40   17.60
 -20   2  20   73.50   15.50
 -20   2  19    7.80   21.00
  20  -2 -19   10.10   15.40
 -20   2  18    9.80   11.30
  20  -2 -18    7.60    9.30
 -20   2  17   10.10   12.10
  20  -2 -17    0.30   12.80
 -20   2  16   24.80   17.00
  20  -2 -16   24.60   23.40
 -20   2  15    1.30   12.20
  20  -2 -15    2.10   13.40
 -20   2  14    4.20    9.90
  20  -2 -14   -6.20   13.00
 -20   2  13   -2.80   10.50
  20  -2 -13    1.40   10.20
 -20   2  12  107.50   11.20
  20  -2 -12   92.00   12.10
 -20   2  11   17.20    8.50
  20  -2 -11   22.90   10.70
 -20   2  10  160.60   13.50
  20  -2 -10  162.30   12.80
 -20   2   9    8.00    8.00
  20  -2  -9    3.00    7.90
 -20   2   8  151.80   12.10
  20  -2  -8  156.20   11.80
 -20   2   7   21.60    8.00
  20  -2  -7   10.80    7.80
 -20   2   6    8.10    8.40
  20  -2  -6    9.20    9.00
 -20   2   5    0.10    9.70
  20  -2  -5    5.70    8.90
 -20   2   4  222.20   13.00
  20  -2  -4  251.60   13.70
 -20   2   3   21.10    8.70
  20  -2  -3   17.30    8.20
 -20   2   2  218.80   14.00
  20  -2  -2  204.40   13.60
 -20   2   1    6.50    9.20
  20  -2  -1    2.00    8.20
 -20   2   0   28.30   12.90
  20  -2   0   32.90   12.30
 -20   2  -1    7.20   10.70
  20  -2   1   10.90   10.90
 -20   2  -2   21.70    9.90
  20  -2   2   11.90    9.20
 -20   2  -3    1.90   10.90
  20  -2   3    7.20    9.60
 -20   2  -4   82.30   14.60
  20  -2   4   78.50   14.70
 -20   2  -5   41.90   13.10
  20  -2   5   51.50   11.30
 -20   2  -6  152.90   14.60
  20  -2   6  159.60   13.30
 -20   2  -7   16.40   18.40
  20  -2   7  -14.60   13.40
 -20   2  -8   61.20   16.40
  20  -2   8   55.10   14.10
 -18   2  19   19.80   14.80
  18  -2 -19   -4.70    5.40
 -18   2  18   66.60   14.20
  18  -2 -18   80.20   14.90
 -18   2  17   17.20   11.00
  18  -2 -17   19.30    9.80
 -18   2  16   89.80   11.80
  18  -2 -16   81.60   10.10
 -18   2  15    7.90   10.00
  18  -2 -15    5.10    9.00
 -18   2  14   74.90    8.90
  18  -2 -14   95.10   11.30
 -18   2  13   15.70    9.00
  18  -2 -13   11.30    9.00
 -18   2  12  451.40   17.60
  18  -2 -12  436.70   26.40
 -18   2  11   16.30   13.40
  18  -2 -11   27.60   10.70
 -18   2  10   95.10    9.50
  18  -2 -10   83.90    9.20
 -18   2   9    0.10    6.40
  18  -2  -9    5.50    7.00
 -18   2   8  794.70   35.40
  18  -2  -8  751.80   23.90
 -18   2   7   27.90    8.00
  18  -2  -7   28.50    8.00
 -18   2   6  190.10   13.10
  18  -2  -6  166.90   13.60
 -18   2   5   12.10    9.60
  18  -2  -5   18.10    7.70
 -18   2   4  442.60   19.20
  18  -2  -4  445.20   18.30
 -18   2   3   66.90    9.90
  18  -2  -3   58.30    9.20
 -18   2   2   61.50    9.10
  18  -2  -2   85.60    8.70
 -18   2   1   12.50    7.50
  18  -2  -1   15.20    7.80
 -18   2   0  403.20   17.80
  18  -2   0  404.90   17.60
 -18   2  -1    1.50    8.00
  18  -2   1    3.80    7.10
 -18   2  -2   45.10   10.50
  18  -2   2   75.20   10.90
 -18   2  -3   45.50   10.00
  18  -2   3   40.20   10.00
 -18   2  -4  217.60   13.90
  18  -2   4  216.50   12.50
 -18   2  -5   34.30   15.50
  18  -2   5   16.10   12.80
 -18   2  -6  153.50   14.40
  18  -2   6  154.10   12.80
 -18   2  -7   27.20   12.60
  18  -2   7   18.70   10.90
 -18   2  -8  167.30   18.20
  18  -2   8  156.90   17.40
 -18   2  -9    5.20   14.60
  18  -2   9    3.90   13.50
 -18   2 -10   36.00   13.40
  18  -2  10    8.50    8.60
 -18   2 -11    0.10   11.30
  18  -2  11    2.40    8.30
  16  -2 -18  129.20   11.10
 -16   2  17   21.90   10.00
  16  -2 -17   11.30    9.60
 -16   2  16  189.00   13.10
  16  -2 -16  229.00   22.70
 -16   2  15   -0.30    9.40
  16  -2 -15   -3.70   13.30
 -16   2  14   46.50    9.30
  16  -2 -14   40.70    8.40
 -16   2  13   10.40    6.60
  16  -2 -13    9.70    7.60
 -16   2  12  114.40   10.70
  16  -2 -12   99.90    9.00
 -16   2  11   44.10    8.90
  16  -2 -11   21.30    7.00
 -16   2  10  417.90   17.20
  16  -2 -10  412.90   16.60
 -16   2   9   15.20    8.40
  16  -2  -9   12.20    8.00
 -16   2   8  678.60   23.10
  16  -2  -8  688.40   22.80
 -16   2   7   18.60    6.10
  16  -2  -7    8.30    6.10
 -16   2   6  127.30    8.50
  16  -2  -6  122.30    9.00
 -16   2   5   56.10    7.80
  16  -2  -5   66.40    8.70
 -16   2   4   57.80    7.10
  16  -2  -4   44.30    7.10
 -16   2   3  308.90   15.40
  16  -2  -3  295.40   14.00
 -16   2   2   29.30    7.70
  16  -2  -2   31.30    8.20
 -16   2   1    6.10    9.50
 -16   2   0  437.60   17.60
  16  -2   0  414.70   16.90
 -16   2  -1   29.30    7.60
  16  -2   1   21.00    7.30
 -16   2  -2  157.80   10.40
  16  -2   2  162.50   11.50
 -16   2  -3   31.10    9.60
  16  -2   3   32.10    8.90
 -16   2  -4  198.40   11.30
  16  -2   4  200.10   11.70
 -16   2  -5   -4.00   10.70
  16  -2   5    8.30    8.90
 -16   2  -6   19.50   10.60
  16  -2   6   23.30    9.70
 -16   2  -7    6.90   11.50
  16  -2   7    5.60    9.60
 -16   2  -8  365.10   28.90
  16  -2   8  370.40   19.20
 -16   2  -9   11.50   13.10
  16  -2   9   11.20   11.00
 -16   2 -10  -17.70   15.60
  16  -2  10   -2.70   11.60
 -16   2 -11    2.50   17.60
  16  -2  11    3.80   14.90
 -16   2 -12   67.00   15.60
  16  -2  12   39.50    8.70
 -16   2 -13    9.60   17.70
  16  -2  13    6.90   11.60
 -14   2  17    8.20    6.50
  14  -2 -17    8.80    5.70
  14  -2 -16   91.50    8.50
 -14   2  15   37.00    9.00
  14  -2 -15   51.80    9.40
 -14   2  14   33.90    6.50
  14  -2 -14   25.50    7.40
 -14   2  13   16.40    5.90
  14  -2 -13   22.30    5.90
 -14   2  12  258.90   11.50
  14  -2 -12  272.40   11.90
 -14   2  11   14.90    5.60
  14  -2 -11   15.60    5.80
 -14   2  10  502.00   25.90
  14  -2 -10  507.50   18.10
 -14   2   9   18.90    6.40
  14  -2  -9   13.00    5.50
 -14   2   8  251.40   11.10
  14  -2  -8  274.20   12.10
 -14   2   7   45.90    6.60
  14  -2  -7   46.80    7.00
 -14   2   6   25.20    6.10
  14  -2  -6   31.50    6.70
 -14   2   5   55.20    7.20
  14  -2  -5   48.40    7.10
 -14   2   4   15.50    7.60
  14  -2  -4   20.00    9.80
 -14   2   3    8.70    5.40
  14  -2  -3    1.70    6.40
 -14   2   2  588.70   20.70
  14  -2  -2  605.90   21.60
 -14   2   0  252.50   16.50
  14  -2   0  234.00   12.20
 -14   2  -1  160.30    9.80
  14  -2   1  164.30   10.50
 -14   2  -2  147.60    9.30
  14  -2   2  151.70    9.30
 -14   2  -3    3.60    6.20
  14  -2   3    5.40    5.90
 -14   2  -4  337.50   17.90
  14  -2   4  313.80   14.90
 -14   2  -5   16.90    7.30
  14  -2   5    6.40    6.90
 -14   2  -6  197.70   12.80
  14  -2   6  196.90   12.40
 -14   2  -7    1.30    9.50
  14  -2   7    1.70    8.50
 -14   2  -8  117.70   11.30
  14  -2   8  111.20   12.20
 -14   2  -9    9.30   10.50
  14  -2   9   -2.10   10.10
 -14   2 -10  113.60   15.50
  14  -2  10  108.30   13.70
 -14   2 -11   36.30   14.50
  14  -2  11   35.10   14.00
 -14   2 -12    9.60   17.10
  14  -2  12    6.30   14.20
 -14   2 -13   -4.20   13.20
  14  -2  13   -6.00   11.90
 -14   2 -14   64.90   11.20
  14  -2  14    1.80   24.90
 -12   2  16  267.10   16.50
  12  -2 -16  293.80   10.10
 -12   2  15   47.20    9.90
  12  -2 -15   35.30    5.90
 -12   2  14  227.60   10.80
  12  -2 -14  218.00   10.30
 -12   2  13   -0.20    5.90
  12  -2 -13   11.90    6.00
 -12   2  12 1077.10   33.10
  12  -2 -12 1128.90   31.40
 -12   2  11  365.90   13.00
  12  -2 -11  366.50   12.70
 -12   2  10  101.10    7.10
  12  -2 -10  108.50    9.40
 -12   2   9   38.60    5.60
  12  -2  -9   49.10    6.20
 -12   2   8  647.20   20.50
  12  -2  -8  625.30   20.90
 -12   2   7   -3.50    3.90
  12  -2  -7    0.90    4.50
 -12   2   6  326.50   13.00
  12  -2  -6  331.60   13.00
 -12   2   5  311.10   13.80
  12  -2  -5  307.60   14.20
 -12   2   4  842.50   26.60
  12  -2  -4  831.30   27.60
 -12   2   3  180.10   10.30
  12  -2  -3  175.30    9.30
 -12   2   2  101.20    7.30
  12  -2  -2  111.80    7.70
 -12   2   1   -4.80   11.10
  12  -2  -1   -4.90    5.80
 -12   2   0 1684.50   50.50
  12  -2   0 1675.20   47.50
 -12   2  -1    7.10    5.50
  12  -2   1   -1.30    4.70
 -12   2  -2  612.30   23.80
  12  -2   2  616.40   21.80
 -12   2  -3   12.60    6.50
  12  -2   3   17.50    6.80
 -12   2  -4  295.60   12.00
  12  -2   4  292.30   13.60
 -12   2  -5  287.80   14.40
  12  -2   5  284.30   12.40
 -12   2  -6  291.60   22.20
  12  -2   6  295.50   14.70
 -12   2  -7   34.10    7.60
  12  -2   7   25.80    7.30
 -12   2  -8   80.10   10.30
  12  -2   8   87.40   10.50
 -12   2  -9    6.00    8.20
  12  -2   9    6.40    8.20
 -12   2 -10  188.20   14.80
  12  -2  10  189.90   19.10
 -12   2 -11   42.20   22.40
  12  -2  11   57.90   12.30
 -12   2 -12  194.40   15.60
  12  -2  12  155.40   14.30
 -12   2 -13   14.00   14.20
  12  -2  13   16.60   14.70
 -12   2 -14   59.80   24.80
  12  -2  14    5.80   20.40
 -12   2 -15   -2.50   13.60
  12  -2  15   -1.40   17.40
 -10   2  15    8.20    2.80
  10  -2 -15    6.80    4.20
  10  -2 -14  277.10   11.00
 -10   2  13   -1.00    4.20
  10  -2 -13    0.80    3.60
 -10   2  12   96.60    6.70
  10  -2 -12   77.50    8.60
 -10   2  11  219.60    8.70
  10  -2 -11  226.40   12.00
 -10   2  10  168.70    8.20
  10  -2 -10  148.10    8.00
 -10   2   9  121.50    7.20
  10  -2  -9  128.40    7.30
 -10   2   8 1213.50   32.40
  10  -2  -8 1230.20   32.30
 -10   2   7    0.40    3.70
  10  -2  -7    6.60    5.10
 -10   2   6   46.80    5.80
  10  -2  -6   49.80    5.90
 -10   2   5   63.00    5.80
  10  -2  -5   65.90    5.70
 -10   2   4  699.20   23.70
  10  -2  -4  719.50   23.90
 -10   2   3    3.80    4.50
  10  -2  -3   19.50    4.60
 -10   2   2   -1.10    4.20
  10  -2  -2    4.50    3.90
 -10   2   1    4.30    4.20
  10  -2  -1   -0.30    4.00
 -10   2   0 2468.00   64.80
  10  -2   0 2452.20   63.90
 -10   2  -1  351.30   13.20
  10  -2   1  335.40   12.50
 -10   2  -2  773.00   23.90
  10  -2   2  743.70   23.50
 -10   2  -3   46.20    6.80
  10  -2   3   48.30    6.30
 -10   2  -4  149.80    8.60
  10  -2   4  147.70    8.60
 -10   2  -5   18.70    5.70
  10  -2   5   24.40    6.30
 -10   2  -6   61.50    6.80
  10  -2   6   65.00    6.70
 -10   2  -7    7.60    5.60
  10  -2   7    0.50    5.50
 -10   2  -8  590.20   21.40
  10  -2   8  570.10   19.50
 -10   2  -9    2.20    8.30
  10  -2   9    6.30    9.00
 -10   2 -10   30.80    9.20
  10  -2  10   23.00    8.30
 -10   2 -11   -7.20   11.90
  10  -2  11    7.60    8.40
 -10   2 -12  202.30   16.10
  10  -2  12  193.20   15.10
 -10   2 -13    3.20   14.50
  10  -2  13   12.50   13.30
 -10   2 -14   40.90   31.70
  10  -2  14   34.10   19.40
 -10   2 -15   15.30   17.90
  10  -2  15   -3.10   21.80
 -10   2 -16    3.20   15.00
  10  -2  16   60.80   30.40
  -8   2  14  219.60   12.40
   8  -2 -14  197.10   12.80
  -8   2  13   44.60    6.70
   8  -2 -13   40.50    4.40
  -8   2  12   44.60    4.40
   8  -2 -12   42.80    5.10
  -8   2  11  195.10    9.00
   8  -2 -11  215.90   13.00
  -8   2  10  114.70    7.60
   8  -2 -10  129.00    6.60
  -8   2   9   83.20    5.40
   8  -2  -9   81.40    5.60
  -8   2   8  367.70   12.80
   8  -2  -8  356.10   11.70
   8  -2  -7    5.80    4.10
  -8   2   6  155.90    7.30
   8  -2  -6  167.90    7.40
  -8   2   5  180.40    8.10
   8  -2  -5  161.80    8.00
  -8   2   4  180.70    7.40
   8  -2  -4  189.50    9.00
  -8   2   3    6.50    3.30
   8  -2  -3    8.90    3.40
  -8   2   2 2295.20   60.00
   8  -2  -2 2252.10   60.70
  -8   2   1   29.90    4.30
   8  -2  -1   29.50    4.10
  -8   2   0  485.30   15.90
   8  -2   0  466.80   15.40
  -8   2  -1  103.20    6.70
   8  -2   1  100.60    6.40
  -8   2  -2  375.20   14.90
   8  -2   2  369.80   13.70
  -8   2  -3  218.10   10.30
   8  -2   3  222.20   10.70
  -8   2  -4  644.20   20.70
   8  -2   4  665.20   22.40
  -8   2  -5  371.40   14.80
   8  -2   5  370.00   14.90
  -8   2  -6   20.30    5.50
   8  -2   6   18.70    6.00
  -8   2  -7   -3.80    5.00
   8  -2   7    0.40    4.60
  -8   2  -8  348.20   20.80
   8  -2   8  342.90   15.80
  -8   2  -9    4.20    5.80
   8  -2   9    2.90    5.40
  -8   2 -10  169.30   12.10
   8  -2  10  185.00   17.40
  -8   2 -11    4.70   10.80
   8  -2  11    8.50   10.30
  -8   2 -12  205.80   14.60
   8  -2  12  224.30   13.30
  -8   2 -13   23.20    9.40
   8  -2  13    5.00    9.80
  -8   2 -14   55.00   12.50
   8  -2  14   49.80   15.00
  -8   2 -15   18.70   13.00
   8  -2  15   -7.30   14.00
  -8   2 -16  194.40   18.80
   8  -2  16  212.50   15.30
  -6   2  13    2.10    2.90
   6  -2 -13    3.30    3.40
  -6   2  12 1342.80   35.70
   6  -2 -12 1321.20   38.30
  -6   2  11   43.50    3.70
   6  -2 -11   43.40    3.80
  -6   2  10    1.90    3.00
   6  -2 -10    1.60    2.60
  -6   2   9    0.80    2.30
   6  -2  -9    1.50    3.10
  -6   2   8  305.90   13.90
   6  -2  -8  303.70   10.70
  -6   2   7    7.70    3.30
   6  -2  -7    7.20    3.30
  -6   2   6 3266.60   83.70
   6  -2  -6 3110.70   74.50
  -6   2   5  685.90   21.70
   6  -2  -5  713.10   22.50
  -6   2   4 2922.40   73.00
   6  -2  -4 2956.90   74.00
  -6   2   3   36.10    3.40
   6  -2  -3   38.90    3.20
  -6   2   2  847.10   23.70
   6  -2  -2  869.50   25.40
  -6   2   1  174.00    8.00
   6  -2  -1  164.10    8.50
  -6   2   0  863.10   23.80
   6  -2   0  893.00   24.40
  -6   2  -1  112.30    6.10
   6  -2   1  111.60    6.10
  -6   2  -2 1078.80   32.10
   6  -2   2 1128.90   30.80
  -6   2  -3  111.60    6.40
   6  -2   3  101.60    5.80
  -6   2  -4  975.60   29.00
   6  -2   4  978.90   29.10
  -6   2  -5   97.10    5.60
   6  -2   5   95.90    6.60
  -6   2  -6  653.00   19.60
   6  -2   6  643.70   20.30
  -6   2  -7    1.50    4.10
   6  -2   7    2.30    4.20
  -6   2  -8   74.00    8.00
   6  -2   8   63.80    7.00
  -6   2  -9    6.70    7.20
   6  -2   9    3.30    4.50
  -6   2 -10  584.70   20.20
   6  -2  10  555.80   18.90
  -6   2 -11   27.60   13.20
   6  -2  11   25.00    8.00
  -6   2 -12  354.20   17.40
   6  -2  12  388.50   15.80
  -6   2 -13   17.40   14.80
   6  -2  13    8.70   10.50
  -6   2 -14   79.20   13.10
   6  -2  14   78.90   10.50
  -6   2 -15   41.80   12.40
   6  -2  15   38.20   11.20
  -6   2 -16   39.10   16.20
   6  -2  16   55.50   16.80
  -6   2 -17    6.50   10.80
   6  -2  17   -3.00   10.50
   6  -2  18  110.40   20.30
  -4   2  13   67.20    7.00
  -4   2  12  268.90   16.20
   4  -2 -12  266.20   14.10
  -4   2  11  205.50    8.30
   4  -2 -11  188.80    7.70
  -4   2  10    9.70    3.70
   4  -2 -10   12.40    3.00
  -4   2   9   15.20    2.80
   4  -2  -9   15.10    2.60
  -4   2   8 1317.30   33.70
   4  -2  -8 1291.50   35.00
  -4   2   7   64.20    4.00
   4  -2  -7   59.60    4.20
  -4   2   6  552.70   22.70
   4  -2  -6  580.30   17.60
  -4   2   5  310.10   11.40
   4  -2  -5  312.50   10.10
  -4   2   4 5099.80  120.70
   4  -2  -4 4994.20  115.30
  -4   2   3   85.20    4.30
   4  -2  -3   83.80    4.60
  -4   2   2  699.90   19.70
   4  -2  -2  711.10   19.90
  -4   2   1  158.50    6.80
   4  -2  -1  167.10    7.00
  -4   2   0 3572.60  118.80
   4  -2   0 3618.10  141.60
  -4   2  -1  991.60   27.80
   4  -2   1 1007.30   27.60
  -4   2  -2  494.10   15.50
   4  -2   2  468.30   14.50
  -4   2  -3  268.30   10.60
   4  -2   3  248.60    8.60
  -4   2  -4  412.30   15.60
   4  -2   4  425.10   14.10
  -4   2  -5   49.90    4.60
   4  -2   5   44.40    4.30
  -4   2  -6   24.50    7.00
   4  -2   6   19.00    7.30
  -4   2  -7  137.60    7.00
   4  -2   7  138.70    6.90
  -4   2  -8  745.90   22.90
   4  -2   8  714.90   22.00
  -4   2  -9   43.20    5.40
   4  -2   9   40.00    4.80
  -4   2 -10  415.20   25.80
   4  -2  10  388.40   13.70
  -4   2 -11   22.20    6.00
   4  -2  11   27.20    5.90
  -4   2 -12  292.50   14.50
   4  -2  12  281.60   14.70
  -4   2 -13   58.80    8.90
   4  -2  13   57.80    8.80
  -4   2 -14   42.90   13.40
   4  -2  14   42.80    7.40
  -4   2 -15    5.10    9.20
   4  -2  15   -6.00   10.40
  -4   2 -16    6.00   12.00
   4  -2  16   19.60   12.70
  -4   2 -17   38.80    9.90
   4  -2  17   18.50   16.20
   4  -2  18   31.10   12.00
  -2   2  14  124.10   11.00
   2  -2 -14  173.20    9.30
   2  -2 -13   -1.20    3.60
  -2   2  12   10.30    3.30
   2  -2 -12   14.20    5.50
  -2   2  11   13.80    4.50
   2  -2 -11   12.80    3.10
  -2   2  10  259.50    9.50
   2  -2 -10  244.00   10.70
  -2   2   9   62.00    6.10
   2  -2  -9   67.60    4.50
  -2   2   8  850.80   23.40
   2  -2  -8  892.50   27.50
  -2   2   7    3.00    2.30
   2  -2  -7    2.40    2.00
  -2   2   6  335.30   14.00
   2  -2  -6  344.50   11.20
  -2   2   5    3.40    2.10
   2  -2  -5    1.90    2.40
  -2   2   4 2137.70   50.90
   2  -2  -4 2197.80   53.70
  -2   2   3  314.40    9.40
   2  -2  -3  309.30   11.10
  -2   2   2 1099.90   28.40
   2  -2  -2 1093.80   28.50
  -2   2   1  160.10    6.90
   2  -2  -1  167.70    7.40
  -2   2  -1  969.20   26.50
   2  -2   1  961.40   27.40
  -2   2  -2  291.00   10.10
   2  -2   2  257.70    8.80
  -2   2  -3 1004.90   36.70
   2  -2   3  993.60   26.70
  -2   2  -4 2013.00   50.90
   2  -2   4 2021.30   51.40
  -2   2  -5  459.60   14.60
   2  -2   5  462.10   13.70
  -2   2  -6  139.80    6.50
   2  -2   6  142.00    6.30
  -2   2  -7  185.60    8.20
   2  -2   7  181.10    7.70
  -2   2  -8 1165.10   45.10
   2  -2   8 1156.00   31.60
  -2   2  -9   65.90    5.60
   2  -2   9   70.90    6.00
  -2   2 -10  139.00    8.70
   2  -2  10  129.70    6.90
  -2   2 -11  101.10    6.60
   2  -2  11   96.30    6.90
  -2   2 -12  726.60   23.60
   2  -2  12  722.70   23.50
  -2   2 -13    6.00    5.80
   2  -2  13    1.90    4.80
  -2   2 -14   25.10    7.20
   2  -2  14   24.50    7.00
  -2   2 -15   28.30    6.90
   2  -2  15   23.50    7.10
  -2   2 -16  174.80   10.10
   2  -2  16  171.60   12.60
  -2   2 -17    3.60   12.00
   2  -2  17    4.60    8.70
   0   2  15   18.60    5.40
   0  -2 -15   27.00    9.20
   0   2  14  124.80   10.20
   0  -2 -14  132.90   10.30
   0   2  13   83.60    6.30
   0  -2 -13   90.70    6.20
   0   2  12  842.40   33.10
   0  -2 -12  812.40   23.70
   0   2  11  415.90   16.60
   0  -2 -11  416.40   14.10
   0   2  10  183.60    7.60
   0  -2 -10  184.00    7.50
   0   2   9   81.10    5.10
   0  -2  -9   80.30    5.10
   0   2   8  340.10   11.90
   0  -2  -8  307.60   12.00
   0   2   7    2.70    2.60
   0  -2  -7   -1.70    3.30
   0   2   6 3634.10   86.90
   0  -2  -6 3684.20   90.10
   0   2   5 1188.20   29.70
   0  -2  -5 1227.30   31.30
   0   2   4 4287.40  102.70
   0  -2  -4 4219.00  105.00
   0   2   3  208.70    7.50
   0  -2  -3  217.10    7.60
   0   2   2 1226.50   31.30
   0  -2  -2 1306.90   33.00
   0   2   1   42.70    3.80
   0  -2  -1   42.60    3.20
   0   2  -1   42.50    3.30
   0  -2   1   43.80    3.20
   0   2  -2 1326.60   34.30
   0  -2   2 1294.80   34.80
   0   2  -3  227.40    8.20
   0  -2   3  205.20    7.30
   0   2  -4 4219.30  109.00
   0  -2   4 4173.50  102.60
   0   2  -5 1174.90   30.90
   0  -2   5 1229.80   31.50
   0   2  -6 3559.50  123.10
   0  -2   6 3612.00   85.40
   0   2  -7    0.60    3.30
   0  -2   7    2.40    4.30
   0   2  -8  357.40   11.50
   0  -2   8  327.30   11.60
   0   2  -9   72.10    4.70
   0  -2   9   85.60    7.10
   0   2 -10  161.30   11.60
   0  -2  10  201.90   13.40
   0   2 -11  428.90   18.80
   0  -2  11  405.30   13.00
   0   2 -12  824.40   41.20
   0  -2  12  776.00   21.80
   0   2 -13   70.40    5.80
   0  -2  13   83.30    6.20
   0   2 -14  125.90    8.20
   0  -2  14  123.10    8.70
   0   2 -15   13.50    8.20
   0  -2  15   17.40    5.20
   2   2  17    2.80    6.60
  -2  -2 -17   -7.70    9.40
   2   2  16  237.80   16.90
  -2  -2 -16  194.70   10.70
   2   2  15   38.10   10.70
  -2  -2 -15   18.70    6.70
   2   2  14   28.00    7.40
  -2  -2 -14   19.30    7.20
   2   2  13    0.00    6.10
  -2  -2 -13    4.00    5.70
   2   2  12  741.10   21.70
  -2  -2 -12  722.20   21.90
   2   2  11   96.60    5.50
  -2  -2 -11   92.20    7.20
   2   2  10  133.70    6.40
  -2  -2 -10  123.80    6.90
   2   2   9   70.50    6.40
  -2  -2  -9   72.10    5.20
   2   2   8 1202.20   33.40
  -2  -2  -8 1238.60   33.80
   2   2   7  181.30    7.90
  -2  -2  -7  194.10    8.10
   2   2   6  137.00    6.30
  -2  -2  -6  130.70    9.10
   2   2   5  451.10   16.60
  -2  -2  -5  449.10   14.70
   2   2   4 2084.50   56.90
  -2  -2  -4 2034.30   52.00
   2   2   3 1015.30   26.50
  -2  -2  -3 1020.30   26.00
   2   2   2  269.60    9.60
  -2  -2  -2  285.80    9.40
   2   2   1  910.60   24.90
  -2  -2  -1  951.50   26.40
   2   2  -1  164.10    6.00
  -2  -2   1  159.50    6.80
   2   2  -2 1082.80   27.40
  -2  -2   2 1083.80   28.80
   2   2  -3  309.20   10.40
  -2  -2   3  303.70   10.00
   2   2  -4 2179.50   50.10
  -2  -2   4 2129.80   51.70
   2   2  -5   -0.30    2.30
  -2  -2   5    1.50    2.00
   2   2  -6  344.30   12.30
  -2  -2   6  355.60   10.50
   2   2  -7    1.20    2.30
  -2  -2   7    0.80    1.90
   2   2  -8  838.50   23.40
  -2  -2   8  840.00   23.80
   2   2  -9   62.60    4.20
  -2  -2   9   64.30    4.30
   2   2 -10  252.90   10.90
  -2  -2  10  259.90    8.80
   2   2 -11    8.50    4.30
  -2  -2  11   13.80    5.30
   2   2 -12   10.30    5.60
  -2  -2  12    8.80    3.00
   2   2 -13    3.10    3.30
  -2  -2  13   -0.60    3.00
  -2  -2  14  136.70    8.00
  -4  -2 -18   24.70    9.80
   4   2  17   18.30   13.30
  -4  -2 -17    3.10   19.90
   4   2  16    6.90   11.20
  -4  -2 -16    7.00    9.50
   4   2  15    4.80    8.00
  -4  -2 -15    3.10    9.80
   4   2  14   41.70    6.90
  -4  -2 -14   52.60    9.40
   4   2  13   43.20    8.40
  -4  -2 -13   55.30    7.40
   4   2  12  306.70   20.00
  -4  -2 -12  280.90   12.90
   4   2  11   26.30    8.10
  -4  -2 -11   27.80    7.40
   4   2  10  413.00   14.90
  -4  -2 -10  404.90   15.90
   4   2   9   41.40    6.20
  -4  -2  -9   37.90    5.30
   4   2   8  747.10   24.90
  -4  -2  -8  752.80   22.90
   4   2   7  135.50    7.10
  -4  -2  -7  139.40    7.60
   4   2   6   29.80    3.80
  -4  -2  -6   31.10    3.70
   4   2   5   49.10    4.20
  -4  -2  -5   49.70    4.40
   4   2   4  418.30   14.10
  -4  -2  -4  450.00   14.20
   4   2   3  246.60    8.50
  -4  -2  -3  247.90    8.30
   4   2   2  460.00   14.10
  -4  -2  -2  454.80   14.50
   4   2   1  958.80   28.70
  -4  -2  -1  954.90   28.10
   4   2   0 3472.40   87.00
  -4  -2   0 3434.20  113.00
   4   2  -1  156.50    6.50
  -4  -2   1  165.00    6.30
   4   2  -2  694.10   20.80
  -4  -2   2  688.80   20.70
   4   2  -3   84.00    4.80
  -4  -2   3   79.20    4.40
   4   2  -4 4880.50  111.70
  -4  -2   4 4950.00  113.70
   4   2  -5  307.10   10.40
  -4  -2   5  299.80   10.10
   4   2  -6  568.90   15.70
  -4  -2   6  548.40   15.20
   4   2  -7   63.10    4.50
  -4  -2   7   61.80    3.80
   4   2  -8 1349.40   37.80
  -4  -2   8 1333.00   34.20
  -4  -2   9   18.30    2.80
   4   2 -10   11.30    2.80
  -4  -2  10   11.30    2.90
   4   2 -11  193.50    8.50
  -4  -2  11  198.60    7.50
   4   2 -12  245.50   13.10
  -4  -2  12  243.90   14.80
  -4  -2  13   72.90    6.00
   6   2  18  104.90   31.10
   6   2  17    7.00   12.60
  -6  -2 -17   -3.30   15.60
   6   2  16   58.70   14.70
  -6  -2 -16   40.80   12.30
   6   2  15    6.20   12.90
  -6  -2 -15   27.10   13.10
   6   2  14   74.70   10.60
  -6  -2 -14   73.40   13.00
   6   2  13    2.40   10.30
  -6  -2 -13    7.60    8.30
   6   2  12  387.40   26.70
  -6  -2 -12  351.90   16.60
   6   2  11   25.90    6.00
  -6  -2 -11   25.10    7.00
   6   2  10  577.00   19.40
  -6  -2 -10  593.10   20.30
   6   2   9    1.30    6.50
  -6  -2  -9    4.80    5.60
   6   2   8   73.30    5.50
  -6  -2  -8   73.70    6.70
   6   2   7   -1.00    4.10
  -6  -2  -7    0.50    4.30
   6   2   6  623.90   19.80
  -6  -2  -6  640.40   20.10
   6   2   5  102.20    6.80
  -6  -2  -5   88.00    6.10
   6   2   4  957.30   25.50
  -6  -2  -4  970.50   27.30
   6   2   3  112.70    5.90
  -6  -2  -3  110.60    6.30
   6   2   2 1049.50   28.40
  -6  -2  -2 1065.30   28.60
   6   2   1  100.30    5.70
  -6  -2  -1  109.50    6.20
   6   2   0  828.90   23.80
  -6  -2   0  837.80   24.00
   6   2  -1  158.80    6.80
  -6  -2   1  163.20    8.00
   6   2  -2  828.40   24.30
  -6  -2   2  841.00   24.00
   6   2  -3   33.60    3.50
  -6  -2   3   28.90    3.00
   6   2  -4 2867.60   70.50
  -6  -2   4 2842.90   70.00
   6   2  -5  732.30   21.90
  -6  -2   5  680.90   20.70
   6   2  -6 3124.30   77.60
  -6  -2   6 3156.60   76.30
   6   2  -7    7.70    3.50
  -6  -2   7    4.70    3.20
   6   2  -8  315.10   10.10
  -6  -2   8  319.80   10.10
   6   2  -9    2.40    3.10
  -6  -2   9    2.20    2.30
   6   2 -10    4.70    3.10
  -6  -2  10    4.70    3.00
   6   2 -11   44.70    3.60
  -6  -2  11   48.00    3.60
   6   2 -12 1309.20   52.20
  -6  -2  12 1312.50   36.20
   6   2 -13    0.90    3.00
  -6  -2  13    2.80    1.80
   8   2  17  -34.80   30.00
  -8  -2 -17    1.40   14.10
   8   2  16  194.90   15.60
  -8  -2 -16  201.30   22.50
   8   2  15    8.70   26.70
  -8  -2 -15   10.70   17.00
   8   2  14   49.90   15.00
  -8  -2 -14   48.80   12.10
   8   2  13   20.40   10.40
  -8  -2 -13   18.20   10.70
   8   2  12  235.70   14.90
  -8  -2 -12  235.10   16.20
   8   2  11    2.90   10.00
  -8  -2 -11    7.80    8.10
   8   2  10  169.10   10.70
  -8  -2 -10  176.70   10.90
   8   2   9    6.50    5.60
  -8  -2  -9    7.60    5.80
   8   2   8  351.80   15.10
  -8  -2  -8  357.10   15.50
   8   2   7   -2.90    5.00
  -8  -2  -7   -1.50    4.90
   8   2   6   21.00    5.80
  -8  -2  -6   23.60    6.00
   8   2   5  376.10   14.10
  -8  -2  -5  379.80   13.80
   8   2   4  659.70   22.70
  -8  -2  -4  656.10   21.30
   8   2   3  212.70    9.50
  -8  -2  -3  221.60    8.70
   8   2   2  354.20   14.00
  -8  -2  -2  356.20   14.80
   8   2   1  101.90    6.10
  -8  -2  -1  104.50    6.80
   8   2   0  489.30   14.50
  -8  -2   0  509.80   16.40
   8   2  -1   30.50    4.10
  -8  -2   1   27.30    4.10
   8   2  -2 2321.30   61.30
  -8  -2   2 2257.30   57.60
   8   2  -3   11.30    3.40
  -8  -2   3    8.20    3.30
   8   2  -4  187.80    8.20
  -8  -2   4  197.80    7.90
   8   2  -5  169.60    8.00
  -8  -2   5  161.10    7.20
   8   2  -6  164.40    7.50
  -8  -2   6  169.30    7.50
   8   2  -7    7.00    4.10
  -8  -2   7    6.80    3.20
   8   2  -8  349.90   13.00
  -8  -2   8  368.60   14.00
   8   2  -9   77.80    5.50
  -8  -2   9   86.10    5.70
   8   2 -10  114.20    5.60
  -8  -2  10  125.50    6.90
   8   2 -11  203.00    8.70
  -8  -2  11  219.40    9.30
   8   2 -12   48.70    4.80
  -8  -2  12   48.80    4.00
   8   2 -13   37.40    4.30
  -8  -2  13   45.20    4.50
  10   2  16   32.80   14.90
 -10  -2 -16   22.60   25.40
  10   2  15   -7.40   16.00
 -10  -2 -15   -0.60   22.60
  10   2  14   41.30   14.50
 -10  -2 -14   82.60   17.10
  10   2  13   17.50   12.00
 -10  -2 -13  -21.60   15.80
  10   2  12  200.20   14.70
 -10  -2 -12  214.10   17.70
  10   2  11   -9.30   10.60
 -10  -2 -11    5.20   11.10
  10   2  10   37.70    9.30
 -10  -2 -10   36.50    8.90
  10   2   9    6.40    9.80
 -10  -2  -9    6.80    9.70
  10   2   8  602.60   21.40
 -10  -2  -8  569.50   21.20
  10   2   7    0.90   12.00
 -10  -2  -7    6.40    6.40
  10   2   6   72.20    6.90
 -10  -2  -6   66.80    7.50
  10   2   5   16.00    6.10
 -10  -2  -5   20.00    6.60
  10   2   4  159.90    9.00
 -10  -2  -4  134.80    8.80
  10   2   3   49.40    6.40
 -10  -2  -3   45.30    6.60
  10   2   2  761.20   23.80
 -10  -2  -2  752.20   23.30
  10   2   1  342.10   14.10
 -10  -2  -1  349.20   13.10
  10   2   0 2509.00   68.40
 -10  -2   0 2481.50   65.60
  10   2  -1   -0.70    3.90
 -10  -2   1    1.50    4.20
  10   2  -2   -0.10    3.70
 -10  -2   2    3.20    4.00
  10   2  -3   21.40    6.00
 -10  -2   3    6.70    4.50
  10   2  -4  707.30   22.70
 -10  -2   4  735.20   22.10
  10   2  -5   64.00    5.50
 -10  -2   5   59.30    5.70
  10   2  -6   60.90    6.10
 -10  -2   6   45.90    5.80
  10   2  -7    5.90    5.00
 -10  -2   7    2.00    4.20
  10   2  -8 1242.20   34.80
 -10  -2   8 1220.20   31.90
  10   2  -9  127.50    7.20
 -10  -2   9  125.20    7.10
  10   2 -10  167.80   11.30
 -10  -2  10  152.70    8.10
  10   2 -11  232.50   15.50
 -10  -2  11  221.20    9.20
  10   2 -12   83.20    6.40
 -10  -2  12   87.90    6.20
  10   2 -13    2.30    5.30
 -10  -2  13    4.40    4.50
  10   2 -14  275.40   19.90
 -10  -2  14  267.90   11.40
  12   2  15   35.90   13.10
  12   2  14    2.40   15.50
 -12  -2 -14    6.50   10.00
  12   2  13   26.20   23.60
 -12  -2 -13   31.10   16.80
  12   2  12  151.20   17.20
 -12  -2 -12  157.70   16.60
  12   2  11   60.60   15.20
 -12  -2 -11   75.90   16.70
  12   2  10  193.10   14.50
 -12  -2 -10  191.50   14.00
  12   2   9   11.60    8.10
 -12  -2  -9   14.40    9.20
  12   2   8   89.40   10.20
 -12  -2  -8   86.40   10.00
  12   2   7   27.10    7.10
 -12  -2  -7   28.40    7.50
  12   2   6  318.20   15.00
 -12  -2  -6  334.90   15.60
  12   2   5  282.20   18.10
 -12  -2  -5  276.80   13.60
  12   2   4  292.10   12.70
 -12  -2  -4  283.10   13.00
  12   2   3   10.70    6.40
 -12  -2  -3    6.50    6.70
  12   2   2  611.60   21.40
 -12  -2  -2  632.60   22.30
  12   2   1    0.90    4.70
 -12  -2  -1    5.00    5.20
  12   2   0 1685.80   46.60
 -12  -2   0 1671.10   44.90
  12   2  -1   -3.90    4.90
 -12  -2   1    7.00    8.00
  12   2  -2  117.60    7.80
 -12  -2   2  115.80    7.80
  12   2  -3  170.50    9.30
 -12  -2   3  174.60   10.10
  12   2  -4  868.90   28.30
 -12  -2   4  823.20   24.70
  12   2  -5  330.00   14.40
 -12  -2   5  313.30   13.20
  12   2  -6  328.10   14.90
 -12  -2   6  340.60   13.40
  12   2  -7   -0.30    4.20
 -12  -2   7    0.70    4.10
  12   2  -8  635.60   19.90
 -12  -2   8  611.00   19.70
  12   2  -9   47.90    5.60
 -12  -2   9   44.80    5.90
  12   2 -10  110.20    6.60
 -12  -2  10  107.10    7.00
  12   2 -11  371.70   14.90
 -12  -2  11  372.50   12.60
  12   2 -12 1126.70   33.20
 -12  -2  12 1089.20   30.10
  12   2 -13   11.10    6.00
 -12  -2  13    7.60    5.90
  12   2 -14  213.30    9.90
 -12  -2  14  213.30   10.80
  12   2 -15   32.30    7.30
 -12  -2  15   38.40    6.20
  12   2 -16  322.30   19.40
 -12  -2  16  304.40   14.00
 -14  -2 -14    3.00   27.80
  14   2  13   -1.30   18.50
 -14  -2 -13    6.40   11.60
  14   2  12   23.00   16.50
 -14  -2 -12   10.20   15.40
  14   2  11   55.90   17.40
 -14  -2 -11   40.80   18.30
  14   2  10  101.90   12.50
 -14  -2 -10  107.70   15.60
  14   2   9   -4.80    9.90
 -14  -2  -9   -2.90   10.30
  14   2   8  111.90   12.20
 -14  -2  -8  106.30   12.00
  14   2   7    5.30    7.90
 -14  -2  -7   -2.50    7.90
  14   2   6  176.40   13.40
 -14  -2  -6  182.70   14.10
  14   2   5   16.60    6.90
 -14  -2  -5   10.40    7.10
  14   2   4  301.90   13.80
 -14  -2  -4  317.00   14.90
  14   2   3    8.70    7.10
 -14  -2  -3    0.40    7.40
  14   2   2  135.80    9.00
 -14  -2  -2  156.00    9.70
  14   2   1  149.40    9.70
 -14  -2  -1  165.30    9.40
  14   2   0  257.30   12.50
 -14  -2   0  263.80   12.80
  14   2  -2  583.20   21.00
 -14  -2   2  547.50   19.00
  14   2  -3    0.80    6.10
 -14  -2   3    8.50    6.10
  14   2  -4    7.40    7.10
 -14  -2   4    9.50    7.10
  14   2  -5   48.90    7.10
 -14  -2   5   49.20    6.90
  14   2  -6   34.50    6.90
 -14  -2   6   31.50    6.30
  14   2  -7   48.40    6.70
 -14  -2   7   47.80    6.90
  14   2  -8  279.60   12.00
 -14  -2   8  262.90   10.80
  14   2  -9   18.90    6.20
 -14  -2   9   14.50    6.00
  14   2 -10  501.40   18.40
 -14  -2  10  535.20   18.40
  14   2 -11   26.10   10.20
 -14  -2  11   22.10   10.20
  14   2 -12  244.60   11.30
 -14  -2  12  247.80   11.90
  14   2 -13   27.50    6.90
 -14  -2  13   23.00    6.10
  14   2 -14   33.50    6.20
 -14  -2  14   29.10    8.20
  14   2 -15   44.80    8.80
 -14  -2  15   32.30    7.80
  14   2 -16  100.00   11.10
 -14  -2  16   98.90   16.20
  14   2 -17   10.20   10.20
 -14  -2  17    8.40    5.60
  16   2  13   90.20   31.90
 -16  -2 -13  219.70   27.20
 -16  -2 -12    3.30   13.20
  16   2  11   -5.60   13.80
 -16  -2 -11   -1.40   21.20
  16   2  10    8.40   12.40
 -16  -2 -10   -5.30   14.90
  16   2   9   12.10   11.50
 -16  -2  -9   19.30   13.10
  16   2   8  348.20   20.50
 -16  -2  -8  366.60   18.80
  16   2   7    3.90   11.90
 -16  -2  -7   16.00   11.90
  16   2   6   22.50    8.90
 -16  -2  -6   24.70   10.60
  16   2   5    8.80    8.00
 -16  -2  -5    5.70    8.00
  16   2   4  230.80   12.30
 -16  -2  -4  193.90   13.00
  16   2   3   31.40    8.90
 -16  -2  -3   26.80    8.90
  16   2   2  154.60   10.80
 -16  -2  -2  153.60   10.70
  16   2   1   29.60    7.40
 -16  -2  -1   19.00    6.90
  16   2   0  427.80   19.30
 -16  -2   0  413.80   16.30
  16   2  -2   35.40    7.10
 -16  -2   2   31.00    6.50
  16   2  -3  327.80   13.90
 -16  -2   3  311.30   13.80
  16   2  -4   48.20    7.20
 -16  -2   4   49.30    6.90
  16   2  -5   65.00    8.20
 -16  -2   5   66.90    7.90
  16   2  -6  123.80    9.30
 -16  -2   6  131.00    9.20
  16   2  -7   10.10    6.20
 -16  -2   7    9.30    5.90
  16   2  -8  712.10   24.00
 -16  -2   8  680.30   23.70
  16   2  -9   -0.20   10.70
 -16  -2   9   -8.50   11.50
  16   2 -10  425.00   16.80
 -16  -2  10  431.10   17.40
  16   2 -11   33.00    7.70
 -16  -2  11   29.20    8.30
  16   2 -12  100.30    9.70
 -16  -2  12  110.60   10.60
  16   2 -13   12.60    7.50
 -16  -2  13   14.60    7.30
  16   2 -14   45.60   14.30
 -16  -2  14   59.00    9.80
  16   2 -15    3.40   12.90
 -16  -2  15  -10.30   12.80
  16   2 -16  179.00   13.90
 -16  -2  16  186.60   13.30
  16   2 -17   15.00    9.30
 -16  -2  17    6.80    9.60
  16   2 -18  106.30   10.50
 -16  -2  18  106.30   13.80
 -18  -2 -11   15.90   37.40
  18   2  10    4.90    8.80
  18   2   9  -22.30   30.00
 -18  -2  -9   -5.00   12.90
  18   2   8  163.70   16.90
 -18  -2  -8  166.50   16.60
  18   2   7   18.60   13.00
 -18  -2  -7   33.20   17.50
  18   2   6  163.30   12.80
 -18  -2  -6  156.90   13.70
  18   2   5   17.70   13.30
 -18  -2  -5   27.40   14.20
  18   2   4  191.60   13.10
 -18  -2  -4  194.40   13.70
  18   2   3   29.10   10.10
 -18  -2  -3   42.10   10.60
  18   2   2   66.20   10.60
 -18  -2  -2   70.40   10.50
  18   2   1    7.60    8.90
 -18  -2  -1   -5.90    8.90
  18   2   0  421.40   17.50
 -18  -2   0  394.90   17.10
  18   2  -1   20.30   11.30
 -18  -2   1    6.20    7.40
  18   2  -2   82.90    9.20
 -18  -2   2   81.20    8.90
  18   2  -3   66.80    9.40
 -18  -2   3   56.50    9.30
  18   2  -4  445.90   19.10
 -18  -2   4  442.70   17.40
  18   2  -5    6.10    7.90
 -18  -2   5   10.50    9.50
  18   2  -6  202.90   20.30
 -18  -2   6  173.70   17.30
  18   2  -7    7.60    7.70
 -18  -2   7   27.10    8.20
  18   2  -8  746.40   26.20
 -18  -2   8  731.70   26.20
  18   2  -9   10.10    6.80
 -18  -2   9    6.00    6.20
  18   2 -10   95.90    9.90
 -18  -2  10   84.10    9.70
  18   2 -11    7.90   10.30
 -18  -2  11   15.00    8.00
  18   2 -12  457.70   24.50
 -18  -2  12  467.90   20.20
  18   2 -13    2.80    9.20
 -18  -2  13    7.30    8.80
  18   2 -14   76.80   10.40
 -18  -2  14   69.10   12.80
  18   2 -15    5.80    9.30
 -18  -2  15    1.80   10.00
  18   2 -16   78.80   12.10
 -18  -2  16   81.40   12.00
  18   2 -17    8.00   10.20
 -18  -2  17    0.10   12.30
  18   2 -18   70.50   13.40
 -18  -2  18   54.30   13.40
 -18  -2  19   -4.80   13.10
  20   2   8   77.70   27.00
 -20  -2  -8   63.10   17.40
  20   2   7   -6.80   11.80
 -20  -2  -7    9.50   14.20
  20   2   6  135.70   13.20
 -20  -2  -6  157.50   16.20
  20   2   5   49.60   15.00
 -20  -2  -5   41.70   15.20
  20   2   4   75.00   13.90
 -20  -2  -4   72.50   14.20
  20   2   3   -2.40    9.10
 -20  -2  -3    2.50   11.90
  20   2   2   25.90   10.40
 -20  -2  -2   20.80    9.90
  20   2   1   18.10   10.20
 -20  -2  -1   17.50    9.00
  20   2   0   28.00   12.00
 -20  -2   0   17.80   12.00
  20   2  -1    3.20    9.50
 -20  -2   1    5.70   10.00
  20   2  -2  198.50   12.70
 -20  -2   2  209.50   12.40
  20   2  -3   22.20    8.10
 -20  -2   3   22.20    8.20
  20   2  -4  256.10   14.70
 -20  -2   4  231.40   13.60
  20   2  -5    0.00   10.80
 -20  -2   5   10.80    9.30
  20   2  -6   -2.30    8.80
 -20  -2   6    7.10    8.00
  20   2  -7   12.20    7.70
 -20  -2   7    9.20    7.60
  20   2  -8  173.90   11.30
 -20  -2   8  171.10   11.40
  20   2  -9   16.70    8.40
 -20  -2   9   10.70    7.80
  20   2 -10  157.40   16.60
 -20  -2  10  175.10   12.60
  20   2 -11   24.70    9.40
 -20  -2  11   18.00    8.20
  20   2 -12   79.10   12.30
 -20  -2  12  109.50   12.20
  20   2 -13    4.50   11.20
 -20  -2  13   -5.90    9.60
  20   2 -14   25.40   15.20
 -20  -2  14    2.40   19.20
  20   2 -15  -10.00   13.50
 -20  -2  15   -9.00   12.10
  20   2 -16   38.50   13.20
 -20  -2  16   40.30   25.40
  20   2 -17   16.30    7.40
 -20  -2  17    6.70   14.30
  20   2 -18   11.60   13.00
 -20  -2  18    7.90   16.40
  20   2 -19    6.50   20.00
 -20  -2  19    9.20   11.30
  20   2 -20  107.20   14.30
  22   2   4   42.80   10.00
 -22  -2  -4   68.00   14.00
  22   2   3   12.90   12.10
 -22  -2  -3    5.10   15.00
  22   2   2   44.80   18.20
 -22  -2  -2   46.80   14.60
  22   2   1   12.90   11.40
 -22  -2  -1   -0.50   10.80
  22   2   0   96.90   12.90
 -22  -2   0   70.20   12.10
  22   2  -1   -4.80   12.40
 -22  -2   1   -2.90   11.70
  22   2  -2   33.10   10.60
 -22  -2   2   55.00   10.80
  22   2  -3   21.20    9.90
 -22  -2   3   19.00    9.60
  22   2  -4  145.00   12.50
 -22  -2   4  149.70   12.10
  22   2  -5   21.00    9.40
 -22  -2   5   17.10    9.00
  22   2  -6  135.20   12.10
 -22  -2   6  150.50   11.80
  22   2  -7    1.30    8.50
 -22  -2   7    7.50    8.70
  22   2  -8   99.60   12.20
 -22  -2   8  117.50   13.00
  22   2  -9   17.90    9.80
 -22  -2   9   21.20   10.30
  22   2 -10  197.50   15.40
 -22  -2  10  222.80   15.10
  22   2 -11    7.40   10.70
 -22  -2  11   -4.90   10.20
  22   2 -12   46.20   11.80
 -22  -2  12   51.70   12.70
  22   2 -13   11.30   12.90
 -22  -2  13    6.60   11.10
  22   2 -14    5.60   17.70
 -22  -2  14   21.40   15.30
  22   2 -15   -7.80   14.50
 -22  -2  15   16.00   12.50
  22   2 -16  199.70   16.20
 -22  -2  16  175.70   16.50
  22   2 -17    2.80   14.40
 -22  -2  17   26.30   14.10
  22   2 -18   30.00   10.30
 -22  -2  18   96.00   28.60
  22   2 -19    8.30   19.40
 -22  -2  19   -1.60   13.50
  24   2   1   -1.60   13.20
 -24  -2  -1   -7.40   24.20
  24   2   0  172.50   15.90
 -24  -2   0  131.80   13.50
  24   2  -1    3.30   15.40
 -24  -2   1   -1.00   16.80
  24   2  -2   65.20   14.90
 -24  -2   2   60.50   15.10
  24   2  -3   67.20   12.80
 -24  -2   3   72.50   12.70
  24   2  -4  192.60   14.20
 -24  -2   4  222.40   14.50
  24   2  -5    0.60   11.10
 -24  -2   5    7.40   11.50
  24   2  -6  201.80   13.60
 -24  -2   6  190.60   14.40
  24   2  -7  -11.90   12.10
 -24  -2   7    2.50   12.40
  24   2  -8  159.10   15.60
 -24  -2   8  191.00   14.60
  24   2  -9   37.30   12.40
 -24  -2   9   63.40   12.80
  24   2 -10   28.40   14.00
 -24  -2  10   14.80   17.10
  24   2 -11   22.70   12.60
 -24  -2  11   20.40   12.30
  24   2 -12  189.00   13.60
 -24  -2  12  214.80   14.30
  24   2 -13   -1.60   16.10
 -24  -2  13   10.00   13.80
  24   2 -14   91.70   18.50
 -24  -2  14   51.80   13.20
  24   2 -15   -6.80   20.10
 -24  -2  15   14.50   13.80
  24   2 -16   88.80   26.50
 -24  -2  16  113.30   36.60
  24   2 -17    0.40   20.20
 -24  -2  17    8.20   11.40
  24   2 -18   86.90   14.00
 -24  -2  18   88.30   13.90
  26   2  -5  -15.10   13.40
 -26  -2   5   -7.60   14.50
  26   2  -6    9.30   11.50
 -26  -2   6    5.50   12.10
  26   2  -7    6.40   12.00
 -26  -2   7    4.00   12.20
  26   2  -8   37.70   13.20
 -26  -2   8   56.80   12.60
  26   2  -9    4.00   12.80
 -26  -2   9   -1.70   11.60
  26   2 -10   21.30   20.30
 -26  -2  10    8.80   17.80
  26   2 -11    1.30   13.30
 -26  -2  11   -4.00   12.80
  26   2 -12   77.70   15.00
 -26  -2  12   79.50   14.20
  26   2 -13    0.80   12.50
 -26  -2  13   -2.30   10.90
  26   2 -14    8.50   17.50
 -26  -2  14   -6.40   11.80
  26   2 -15   56.70   28.20
 -26  -2  15    8.40   30.70
  26   2 -16   30.00   12.90
 -26  -2  16    1.10   18.60
  26   2 -17   -1.30   13.30
 -26  -2  17  111.10   23.40
  28   2 -14  106.50   29.40
 -28  -2  14    1.60   12.40
 -28  -2  15   -2.60   17.70
  28   2 -16   92.80   13.30
 -28  -2  16   57.00   16.40
 -27   3  16   21.70   19.20
  27  -3 -16    5.50   14.60
 -27   3  15    6.70   17.70
  27  -3 -15    4.70   12.80
 -27   3  14   87.20   21.70
  27  -3 -14  120.20   16.20
 -27   3  13    3.20    6.70
  27  -3 -13   -3.80   14.10
 -27   3  12   -3.40    7.30
 -27   3  11    4.10    8.50
  27  -3 -11   13.60   19.50
  25  -3 -17   -2.30   18.30
  25  -3 -16   18.00   19.70
 -25   3  15   -1.50   10.10
  25  -3 -15   -3.90   17.60
 -25   3  14   18.50   16.40
  25  -3 -14   83.80   19.40
 -25   3  13    8.40   13.20
  25  -3 -13    3.40   15.40
 -25   3  12   55.70   16.10
  25  -3 -12   21.60   17.10
 -25   3  11   20.50   14.10
  25  -3 -11   20.80   16.90
 -25   3  10   34.00   13.90
  25  -3 -10   13.60   16.00
 -25   3   9    6.50   13.00
  25  -3  -9    0.00   13.30
 -25   3   8   40.50   12.70
  25  -3  -8   51.90   13.80
 -25   3   7    2.50   12.40
  25  -3  -7    8.70   13.80
 -25   3   6  171.40   17.00
  25  -3  -6  154.20   17.10
 -25   3   5    4.80   13.80
  25  -3  -5   -3.60   15.20
 -25   3   4   92.50   13.90
  25  -3  -4   92.40   11.30
 -25   3   3  -14.00   20.00
  25  -3  -3   19.30   20.70
 -23   3  18   62.40   13.00
  23  -3 -18  123.10   10.80
 -23   3  17   59.20   24.80
  23  -3 -17    9.70   11.20
 -23   3  16    7.20   11.00
  23  -3 -16   14.00   22.30
 -23   3  15    4.10   12.40
  23  -3 -15    0.70   16.20
 -23   3  14    1.00   18.10
  23  -3 -14   21.30   16.30
 -23   3  13    9.70   13.40
  23  -3 -13    4.70   15.20
 -23   3  12  146.30   16.00
  23  -3 -12  141.00   15.40
 -23   3  11   -7.00   11.30
  23  -3 -11    5.00   12.00
 -23   3  10  156.70   14.80
  23  -3 -10  223.00   16.80
 -23   3   9   25.80   11.00
  23  -3  -9   18.10   11.80
 -23   3   8   60.80   11.70
  23  -3  -8   39.30   12.20
 -23   3   7   -4.70   12.60
  23  -3  -7   13.00   13.90
 -23   3   6  323.50   15.00
  23  -3  -6  346.10   15.90
 -23   3   5    3.70   10.80
  23  -3  -5   10.50   11.40
 -23   3   4  103.20   12.40
  23  -3  -4  107.10   13.20
 -23   3   3   14.40   12.00
  23  -3  -3   14.40   11.60
 -23   3   2  126.40   13.60
 -23   3   1   29.90   14.30
  23  -3  -1    5.10   13.10
 -23   3   0   52.20   11.30
  23  -3   0   75.00   12.60
 -23   3  -1   -9.80   11.00
  23  -3   1   -3.80   12.00
 -21   3  19  -12.50   15.50
  21  -3 -19    7.90   17.70
 -21   3  18   37.40   21.00
  21  -3 -18   71.40   20.50
 -21   3  17   -8.40   16.00
  21  -3 -17   -2.10   16.20
 -21   3  16   61.10   16.10
  21  -3 -16  107.90   13.60
 -21   3  15    1.00   12.60
  21  -3 -15   -1.40   12.60
 -21   3  14   13.20   13.60
  21  -3 -14   24.20   14.80
 -21   3  13   32.60   10.30
  21  -3 -13   21.80   11.30
 -21   3  12   -1.40   10.70
  21  -3 -12   -1.80   11.70
 -21   3  11   18.80   11.60
  21  -3 -11   18.20   11.40
 -21   3  10  363.90   18.50
  21  -3 -10  317.50   16.60
 -21   3   9   21.00   10.70
  21  -3  -9   26.40   11.00
 -21   3   8   66.70   10.80
  21  -3  -8   59.00   10.80
 -21   3   7   38.70   12.80
  21  -3  -7   44.40   11.20
 -21   3   6   27.10   10.60
  21  -3  -6   20.30    8.70
 -21   3   5   -1.00   10.30
  21  -3  -5   -0.40   10.20
 -21   3   4   94.40   11.70
  21  -3  -4   80.50   11.60
 -21   3   3   13.70    9.40
  21  -3  -3   11.00    9.30
 -21   3   2   56.70   10.90
  21  -3  -2   63.40   11.40
 -21   3   1    3.60   10.50
  21  -3  -1    9.10    9.30
 -21   3   0   86.10   13.90
  21  -3   0   96.20   13.30
 -21   3  -1  -10.80   11.10
  21  -3   1   -2.40   10.80
 -21   3  -2   78.10   12.90
  21  -3   2   84.60   12.50
 -21   3  -3   37.40   15.60
  21  -3   3   24.80   14.90
 -21   3  -4   36.70   13.80
  21  -3   4   38.30   12.40
 -21   3  -5  -11.10   15.20
  21  -3   5   -0.20   13.80
 -19   3  19   30.90   13.80
  19  -3 -19   74.40   19.30
 -19   3  18  213.90   20.10
  19  -3 -18  172.20   17.50
 -19   3  17   69.00   18.70
  19  -3 -17   77.10   17.60
 -19   3  16   14.50   13.90
  19  -3 -16   28.80   13.20
 -19   3  15    0.60   14.20
  19  -3 -15    1.20    9.80
 -19   3  14  142.40   13.60
  19  -3 -14  154.10   14.50
 -19   3  13    6.80    8.50
  19  -3 -13   10.60    9.20
 -19   3  12   17.60    8.30
  19  -3 -12   10.10    9.00
 -19   3  11    5.70    7.80
  19  -3 -11    2.70    8.00
 -19   3  10  263.60   14.70
  19  -3 -10  252.40   14.30
 -19   3   9    9.50    8.00
  19  -3  -9   -5.70    8.90
 -19   3   8  231.10   12.90
  19  -3  -8  214.00   12.90
 -19   3   7    0.10    7.30
  19  -3  -7    2.60    9.30
 -19   3   6  101.00   10.30
  19  -3  -6  123.40   10.70
 -19   3   5   61.60    8.80
  19  -3  -5   49.70    9.00
 -19   3   4  113.90   10.20
  19  -3  -4  112.80    9.80
 -19   3   3   96.30   10.60
  19  -3  -3  122.50   10.40
 -19   3   2  291.90   15.20
  19  -3  -2  275.90   16.80
 -19   3   1   22.70   10.40
  19  -3  -1   10.20   10.50
 -19   3   0   53.90    9.70
  19  -3   0   48.50    9.20
 -19   3  -1    5.60    9.70
  19  -3   1    0.70    9.60
 -19   3  -2  116.00   12.30
  19  -3   2  136.10   12.10
 -19   3  -3   13.90   10.90
  19  -3   3   24.70   11.80
 -19   3  -4   74.20   14.40
  19  -3   4   98.80   14.60
 -19   3  -5    7.50   13.60
  19  -3   5   -3.30   12.90
 -19   3  -6  204.80   16.70
  19  -3   6  215.50   15.10
 -19   3  -7  -11.90   20.40
  19  -3   7    5.20   15.70
 -19   3  -8   63.70   21.20
  19  -3   8   41.70   14.00
 -19   3  -9    1.70   12.80
  17  -3 -19   -3.80   16.30
 -17   3  18  191.40   21.60
  17  -3 -18  179.90   16.00
 -17   3  17   61.00   13.10
  17  -3 -17   33.70   10.40
 -17   3  16   16.80   10.90
  17  -3 -16   27.90   12.60
 -17   3  15    7.90    9.50
  17  -3 -15    4.30    8.50
 -17   3  14  119.40   13.40
  17  -3 -14  110.40   11.90
 -17   3  13   17.90    8.30
  17  -3 -13   20.20    8.90
 -17   3  12  128.20   10.20
  17  -3 -12  128.40   10.70
 -17   3  11   -1.20    7.00
  17  -3 -11    1.80    7.10
 -17   3  10  328.60   13.50
  17  -3 -10  333.40   14.90
 -17   3   9   34.50    7.20
  17  -3  -9   32.20    8.70
 -17   3   8  409.70   17.60
  17  -3  -8  398.50   18.00
 -17   3   7   38.90    8.60
  17  -3  -7   27.50    8.70
 -17   3   6  547.70   19.20
  17  -3  -6  584.50   33.80
 -17   3   5    3.30    7.30
  17  -3  -5    0.30    7.70
 -17   3   4   58.50    9.40
  17  -3  -4   65.90    9.00
 -17   3   3   16.70    6.70
  17  -3  -3   11.70    6.80
 -17   3   2  327.00   15.60
  17  -3  -2  317.60   13.80
 -17   3   1    5.00    8.00
  17  -3  -1    1.60   10.70
 -17   3   0   48.00   11.70
  17  -3   0   51.60    9.30
 -17   3  -1   35.90    8.50
  17  -3   1   43.50    8.50
 -17   3  -2  176.70   12.80
  17  -3   2  150.00   12.30
 -17   3  -3   25.40    8.90
  17  -3   3   13.20    8.30
 -17   3  -4   36.70   11.10
  17  -3   4   26.40   12.30
 -17   3  -5   -6.50   12.00
  17  -3   5    5.60   14.40
 -17   3  -6  357.10   16.80
  17  -3   6  333.00   16.40
 -17   3  -7   10.10   22.70
  17  -3   7  -12.50   16.00
 -17   3  -8  267.40   18.00
  17  -3   8  217.10   16.10
 -17   3  -9   58.40   18.40
  17  -3   9   32.10   15.90
 -17   3 -10   48.20   18.30
  17  -3  10    9.40   10.20
 -17   3 -11    3.30   18.70
 -15   3  18   11.40    9.30
  15  -3 -18   38.70   10.20
 -15   3  17   58.30   10.10
  15  -3 -17   61.50   10.60
 -15   3  16   46.10   10.90
  15  -3 -16   40.80   10.90
 -15   3  15    1.40   10.80
  15  -3 -15   -0.50    8.00
 -15   3  14   11.00    7.80
  15  -3 -14    5.10    7.70
 -15   3  13   14.70    6.40
  15  -3 -13   12.90    7.20
 -15   3  12  109.50   10.50
  15  -3 -12  116.10   16.80
 -15   3  11   44.60    6.90
  15  -3 -11   38.10    7.30
 -15   3  10  596.10   20.40
  15  -3 -10  577.70   21.10
 -15   3   9    1.40    5.40
  15  -3  -9   -4.00    6.20
 -15   3   8  480.80   17.30
  15  -3  -8  498.00   18.30
 -15   3   7  119.90    8.80
  15  -3  -7  105.00    8.50
 -15   3   6   93.00    8.10
  15  -3  -6   82.60    8.70
 -15   3   5   63.50    7.40
  15  -3  -5   67.80    7.80
 -15   3   4   18.00    7.10
  15  -3  -4   14.40    7.30
 -15   3   3   18.20    6.30
  15  -3  -3   21.50    6.30
 -15   3   2  199.90   11.50
  15  -3  -2  197.20   11.70
 -15   3   0  214.50   11.40
  15  -3   0  203.50   11.00
 -15   3  -1   15.30    8.00
  15  -3   1   20.00    8.00
 -15   3  -2  236.30   13.80
  15  -3   2  221.60   12.60
 -15   3  -3    3.80    9.30
  15  -3   3   -2.80    7.70
 -15   3  -4  132.90   10.90
  15  -3   4  131.00   10.90
 -15   3  -5   32.50    9.80
  15  -3   5   34.00    8.10
 -15   3  -6   75.00   10.10
  15  -3   6   62.60    9.30
 -15   3  -7   20.20   12.40
  15  -3   7   24.40   11.30
 -15   3  -8  155.40   13.90
  15  -3   8  156.70   12.80
 -15   3  -9   -2.70   18.10
  15  -3   9   -6.40   17.10
 -15   3 -10  144.80   18.60
  15  -3  10  143.20   16.50
 -15   3 -11   -5.90   31.60
  15  -3  11  -19.10   27.00
 -15   3 -12    1.10   19.20
  15  -3  12   -6.40   15.90
 -15   3 -13    3.50   11.50
 -13   3  17    8.60   13.80
  13  -3 -17   19.50    8.80
 -13   3  16   73.90   13.00
  13  -3 -16   81.90   10.00
 -13   3  15   23.00    8.40
  13  -3 -15   17.50    6.80
 -13   3  14  224.80   11.90
  13  -3 -14  207.80   12.20
 -13   3  13   21.40    8.50
  13  -3 -13   21.00    8.90
 -13   3  12  231.80   11.80
  13  -3 -12  236.60   13.40
 -13   3  11   36.60    6.40
  13  -3 -11   40.80    7.00
 -13   3  10  698.20   26.20
  13  -3 -10  678.00   22.40
 -13   3   9  119.00    8.00
  13  -3  -9   96.70    8.20
 -13   3   8  225.90   11.10
  13  -3  -8  213.60   11.50
 -13   3   7   20.80    5.40
  13  -3  -7   16.50    5.20
 -13   3   6  189.30    9.80
  13  -3  -6  192.50   10.40
 -13   3   5    2.70    5.90
  13  -3  -5   -1.60    5.70
 -13   3   4    5.40    5.10
  13  -3  -4    5.20    5.30
 -13   3   3  196.40   10.50
  13  -3  -3  193.80   10.10
 -13   3   2  270.90   13.40
  13  -3  -2  262.60   13.10
  13  -3  -1    3.20    8.20
 -13   3   0 1204.90   34.50
  13  -3   0 1138.90   32.30
 -13   3  -1    5.10    5.70
  13  -3   1    2.80    5.90
 -13   3  -2  567.90   19.80
  13  -3   2  546.70   19.50
 -13   3  -3  132.10   10.80
  13  -3   3  143.80    9.80
 -13   3  -4  306.80   15.80
  13  -3   4  331.60   16.00
 -13   3  -5   29.70    7.70
  13  -3   5   30.40    7.20
 -13   3  -6  133.70   10.00
  13  -3   6  155.00   10.60
 -13   3  -7    7.50   11.30
  13  -3   7    7.70   10.80
 -13   3  -8    1.70    9.30
  13  -3   8   -3.60    9.70
 -13   3  -9   82.50   13.20
  13  -3   9   60.70   12.90
 -13   3 -10  161.80   15.20
  13  -3  10  142.30   13.90
 -13   3 -11    0.60   13.20
  13  -3  11    1.00   13.10
 -13   3 -12   95.60   16.70
  13  -3  12   91.50   17.30
 -13   3 -13    0.80   14.60
  13  -3  13   -5.80   12.60
 -13   3 -14    5.20   14.40
  13  -3  14   93.60   26.30
 -11   3  17    5.20    6.10
  11  -3 -17    4.30    5.40
 -11   3  16  322.90   13.30
  11  -3 -16  315.80   13.80
 -11   3  15    6.10    6.80
  11  -3 -15   -0.20    6.60
 -11   3  14  867.00   25.40
  11  -3 -14  869.00   26.20
 -11   3  13    4.70    4.60
  11  -3 -13   -1.50    5.40
 -11   3  12   98.80    7.50
  11  -3 -12   89.90    8.70
 -11   3  11   31.20    4.90
  11  -3 -11   32.80    6.50
 -11   3  10  425.80   15.30
  11  -3 -10  416.20   16.10
 -11   3   9   21.20    5.00
  11  -3  -9   20.50    4.80
 -11   3   8   36.80    6.80
  11  -3  -8   40.80    7.10
 -11   3   7  116.20    8.80
  11  -3  -7  117.80    8.40
 -11   3   6  668.60   21.40
  11  -3  -6  708.30   34.70
 -11   3   5   57.40    6.40
  11  -3  -5   61.90    6.30
 -11   3   4  241.40   12.00
  11  -3  -4  260.00   11.60
 -11   3   3    6.80    4.80
  11  -3  -3    2.50    4.80
 -11   3   2  379.90   15.20
  11  -3  -2  416.00   17.50
 -11   3   1    5.60    5.80
  11  -3  -1   -1.20    5.60
 -11   3   0  987.60   30.50
  11  -3   0  912.20   26.80
 -11   3  -1  150.30    9.40
  11  -3   1  150.90    9.60
 -11   3  -2 1494.30   44.80
  11  -3   2 1501.10   40.50
 -11   3  -3   14.40    5.90
  11  -3   3    8.60    5.40
 -11   3  -4    2.90    6.90
  11  -3   4   -1.10    6.00
 -11   3  -5   13.30    6.20
  11  -3   5    3.70    6.80
 -11   3  -6  236.60   13.10
  11  -3   6  244.80   16.70
 -11   3  -7   25.80    7.80
  11  -3   7   15.50    7.20
 -11   3  -8   82.50   11.10
  11  -3   8   91.80   10.50
 -11   3  -9   10.30    8.70
  11  -3   9    0.00    7.80
 -11   3 -10   97.90   14.80
  11  -3  10   79.60   11.80
 -11   3 -11   10.90   11.40
  11  -3  11   -0.30   10.00
 -11   3 -12  143.10   14.30
  11  -3  12  137.10   13.80
 -11   3 -13    0.90   15.80
  11  -3  13   -1.60   14.60
 -11   3 -14   70.70   17.70
  11  -3  14   33.40   19.80
 -11   3 -15   -2.90   21.90
  11  -3  15   -1.20   24.30
  -9   3  16  116.50    8.30
   9  -3 -16  131.40    7.70
   9  -3 -15   24.40    5.50
  -9   3  14  510.30   17.10
   9  -3 -14  486.40   17.30
  -9   3  13    4.70    5.90
   9  -3 -13    1.50    4.90
  -9   3  12    3.50    3.90
   9  -3 -12    7.30    4.90
  -9   3  11   39.50    5.30
   9  -3 -11   29.80    5.70
  -9   3  10   50.70    6.50
   9  -3 -10   58.20    6.50
  -9   3   9   31.40    4.40
   9  -3  -9   31.60    4.60
  -9   3   8  393.40   20.10
   9  -3  -8  437.70   15.90
  -9   3   7   23.80    4.90
   9  -3  -7   31.60    5.40
  -9   3   6  261.70   11.00
   9  -3  -6  264.00   11.60
  -9   3   5  310.10   12.00
   9  -3  -5  329.60   12.50
  -9   3   4  325.40   12.10
   9  -3  -4  336.20   12.50
  -9   3   3  292.60   11.40
   9  -3  -3  289.20   12.30
  -9   3   2 1081.50   33.00
   9  -3  -2 1109.00   33.90
  -9   3   1    0.20    5.10
   9  -3  -1   -3.90    5.10
  -9   3   0  158.10    9.50
   9  -3   0  153.90    8.70
  -9   3  -1  212.40   10.40
   9  -3   1  200.80    9.40
  -9   3  -2 1001.70   29.40
   9  -3   2 1028.70   31.80
  -9   3  -3  189.80   10.00
   9  -3   3  158.70    8.50
  -9   3  -4    1.80    5.70
   9  -3   4   -0.50    5.70
  -9   3  -5    0.80    5.10
   9  -3   5   -3.80    4.80
  -9   3  -6   29.70    6.90
   9  -3   6   29.30    6.40
  -9   3  -7    9.20    6.20
   9  -3   7    6.60    5.60
  -9   3  -8  383.90   16.30
   9  -3   8  381.10   15.50
  -9   3  -9   27.40    9.10
   9  -3   9   18.30    7.50
  -9   3 -10  405.80   16.70
   9  -3  10  405.20   17.50
  -9   3 -11   -5.00   12.50
   9  -3  11   -2.30    9.50
  -9   3 -12   12.70   14.20
   9  -3  12   -5.90   20.80
  -9   3 -13    6.50   12.40
   9  -3  13   24.60   13.80
  -9   3 -14  100.90   17.70
   9  -3  14  126.30   17.40
  -9   3 -15   32.50   22.10
   9  -3  15   55.50   15.70
  -9   3 -16  -10.00   27.20
   9  -3  16   13.60   18.70
  -7   3  15   -2.30    4.60
   7  -3 -15    6.70    7.10
  -7   3  14  220.70   11.30
   7  -3 -14  241.80   13.80
  -7   3  13   -1.50    4.70
   7  -3 -13   -0.60    5.00
  -7   3  12  396.10   14.40
   7  -3 -12  377.00   20.00
  -7   3  11  366.00   14.40
   7  -3 -11  359.10   13.40
  -7   3  10   64.50    5.10
   7  -3 -10   52.80    5.40
  -7   3   9  232.00   10.00
   7  -3  -9  223.10   10.20
  -7   3   8  555.10   17.10
   7  -3  -8  566.10   18.70
  -7   3   7   45.60    5.10
   7  -3  -7   42.00    4.90
  -7   3   6 1339.00   35.60
   7  -3  -6 1354.90   36.60
  -7   3   5  938.10   25.90
   7  -3  -5  940.60   27.10
  -7   3   4  175.10    8.80
   7  -3  -4  177.30    8.50
  -7   3   3   46.90    5.10
   7  -3  -3   53.70    4.90
  -7   3   2 1197.80   35.70
   7  -3  -2 1150.00   35.60
  -7   3   1    3.60    4.30
   7  -3  -1    4.40    3.70
  -7   3   0  738.20   23.80
   7  -3   0  712.00   25.10
  -7   3  -1  474.00   16.90
   7  -3   1  462.80   15.60
  -7   3  -2  592.90   20.60
   7  -3   2  605.70   21.40
  -7   3  -3   51.40    6.00
   7  -3   3   58.40    5.50
  -7   3  -4  754.50   22.70
   7  -3   4  733.00   25.10
  -7   3  -5  166.10    9.50
   7  -3   5  153.80    8.60
  -7   3  -6   63.30    7.10
   7  -3   6   70.30    6.00
  -7   3  -7    7.90    5.40
   7  -3   7    5.60    5.00
  -7   3  -8  129.20    8.80
   7  -3   8  142.60    9.20
  -7   3  -9    9.10    6.10
   7  -3   9   20.80    7.20
  -7   3 -10  763.70   24.80
   7  -3  10  791.00   26.80
  -7   3 -11   62.20    8.40
   7  -3  11   66.70    8.50
  -7   3 -12  146.40   11.80
   7  -3  12  173.00   12.00
  -7   3 -13   10.10   12.70
   7  -3  13   22.60   12.30
  -7   3 -14   49.10   11.90
   7  -3  14   73.30   12.80
  -7   3 -15    0.20   16.30
   7  -3  15    4.50   24.40
  -7   3 -16   37.10    9.00
   7  -3  16    7.40   22.30
  -7   3 -17   -1.20   16.80
   7  -3  17   23.00   16.90
  -5   3  15   11.80    5.00
   5  -3 -15   11.20    4.00
  -5   3  14  398.10   20.50
   5  -3 -14  384.80   14.40
  -5   3  13    5.00    5.00
   5  -3 -13    3.70    3.90
  -5   3  12  279.90   11.50
   5  -3 -12  271.20   11.00
  -5   3  11   75.80    5.70
   5  -3 -11   83.00    5.70
  -5   3  10  340.20   13.50
   5  -3 -10  314.60   13.40
  -5   3   9    5.90    3.30
   5  -3  -9    4.80    3.20
  -5   3   8    4.30    3.00
   5  -3  -8    6.80    3.90
  -5   3   7   99.10    5.50
   5  -3  -7  101.00    5.70
  -5   3   6 3796.20   88.80
   5  -3  -6 3879.20   93.10
  -5   3   5  107.10    6.10
   5  -3  -5   99.30    5.70
  -5   3   4  980.30   27.10
   5  -3  -4  962.30   28.10
  -5   3   3   89.60    5.50
   5  -3  -3  102.70    6.20
  -5   3   2  259.00    9.70
   5  -3  -2  261.70   10.10
  -5   3   1   16.00    3.50
   5  -3  -1   16.70    3.70
   5  -3   0  935.60   27.80
  -5   3  -1  159.00    7.60
   5  -3   1  145.50    6.60
  -5   3  -2 1929.30   52.20
   5  -3   2 1920.90   48.80
  -5   3  -3  272.80   10.80
   5  -3   3  265.30   11.40
  -5   3  -4  402.40   15.30
   5  -3   4  403.00   14.70
  -5   3  -5   11.10    5.10
   5  -3   5    4.00    4.60
  -5   3  -6  219.60   10.20
   5  -3   6  216.60    9.80
  -5   3  -7  132.40    8.00
   5  -3   7  144.30    8.30
  -5   3  -8   18.20    5.00
   5  -3   8   12.90    5.00
  -5   3  -9   16.40    6.60
   5  -3   9   16.60    6.10
  -5   3 -10  441.20   17.30
   5  -3  10  430.60   17.20
  -5   3 -11    2.80    6.70
   5  -3  11    3.30    6.10
  -5   3 -12  302.10   24.30
   5  -3  12  309.40   15.10
  -5   3 -13   13.20    8.20
   5  -3  13   14.80    8.50
  -5   3 -14  120.20   13.60
   5  -3  14  129.20   11.70
  -5   3 -15   45.90   12.90
   5  -3  15   49.70   13.70
  -5   3 -16   33.70   10.10
   5  -3  16   54.20    8.90
  -5   3 -17    0.20   10.40
   5  -3  17   -8.40   12.90
   5  -3  18   77.00   23.80
   3  -3 -16  200.70   13.70
  -3   3  15   42.20    6.50
   3  -3 -15   47.60    7.30
  -3   3  14  621.90   29.90
   3  -3 -14  547.20   18.60
  -3   3  13   42.80    7.80
   3  -3 -13   43.10    6.00
  -3   3  12   11.00    6.90
   3  -3 -12    5.50    5.30
  -3   3  11  213.00    9.30
   3  -3 -11  244.30   12.00
  -3   3  10  128.30    6.70
   3  -3 -10  112.00    6.60
  -3   3   9  218.40    9.70
   3  -3  -9  244.30    9.70
  -3   3   8    2.70    3.10
   3  -3  -8    0.40    3.30
  -3   3   7   11.00    3.20
   3  -3  -7    8.10    3.50
  -3   3   6 1448.20   37.10
   3  -3  -6 1421.70   37.00
  -3   3   5  309.20   11.10
   3  -3  -5  314.20   11.00
  -3   3   4 2373.80   58.00
   3  -3  -4 2358.60   58.10
  -3   3   3   47.70    4.40
   3  -3  -3   57.60    4.60
  -3   3   2 1050.30   28.50
   3  -3  -2 1050.10   29.00
  -3   3   1  321.40   10.20
   3  -3  -1  328.80   12.20
   3  -3   0  103.90    9.00
  -3   3  -1   97.40    6.40
   3  -3   1   93.90    6.50
  -3   3  -2  859.20   24.90
   3  -3   2  909.00   27.90
  -3   3  -3  106.10    5.90
   3  -3   3  102.20    5.90
  -3   3  -4   10.50    3.20
   3  -3   4    6.60    3.90
  -3   3  -5  965.90   29.60
   3  -3   5  971.10   28.50
  -3   3  -6  707.80   21.90
   3  -3   6  670.40   20.90
  -3   3  -7   18.10    5.90
   3  -3   7   25.10    5.60
  -3   3  -8   79.50    7.00
   3  -3   8   89.20    6.30
  -3   3  -9    4.60    5.40
   3  -3   9    9.40    5.00
  -3   3 -10  626.20   23.10
   3  -3  10  636.50   20.20
  -3   3 -11  111.60    8.50
   3  -3  11  118.20    7.50
  -3   3 -12  126.90    9.30
   3  -3  12  128.30    9.30
  -3   3 -13   33.50   13.50
   3  -3  13   10.20    6.60
  -3   3 -14  116.70   12.00
   3  -3  14  101.40   10.30
  -3   3 -15    6.90    7.80
   3  -3  15   -1.00   10.00
  -3   3 -16   30.10   11.20
   3  -3  16   23.70   16.20
  -3   3 -17    0.00    8.20
   3  -3  17   -2.40    8.30
   3  -3  18   46.20    9.50
   1  -3 -16   -2.60    7.10
  -1   3  15   86.60   11.10
   1  -3 -15   81.00    7.90
  -1   3  14  215.80   10.70
   1  -3 -14  224.40   11.30
  -1   3  13    3.50    5.70
   1  -3 -13    7.10    5.10
  -1   3  12  175.10    9.80
   1  -3 -12  174.10    9.90
  -1   3  11   90.80    6.20
   1  -3 -11   89.20    6.30
  -1   3  10  153.70    8.60
   1  -3 -10  167.10   12.70
  -1   3   9    7.10    3.70
   1  -3  -9    2.80    3.70
  -1   3   8  651.40   27.70
   1  -3  -8  663.50   20.60
  -1   3   7  163.70    7.70
   1  -3  -7  166.50    8.90
  -1   3   6 1554.00   57.70
   1  -3  -6 1503.60   44.60
  -1   3   5  613.90   16.80
   1  -3  -5  613.00   18.20
  -1   3   4 2898.00   70.90
   1  -3  -4 2841.10   74.80
  -1   3   3  208.50    9.00
   1  -3  -3  202.00    8.10
  -1   3   2 1852.40   46.30
   1  -3  -2 1872.60   51.30
  -1   3   1  117.40    5.80
   1  -3  -1  116.50    6.50
  -1   3   0   -5.20    4.30
  -1   3  -1 1323.70   37.80
   1  -3   1 1305.00   33.20
  -1   3  -2  108.10    5.60
   1  -3   2  107.90    5.70
  -1   3  -3    2.70    2.90
   1  -3   3    1.30    2.90
  -1   3  -4  818.90   24.90
   1  -3   4  839.20   24.40
  -1   3  -5   14.70    3.50
   1  -3   5   16.80    3.50
  -1   3  -6 2072.00   54.40
   1  -3   6 2065.30   51.80
  -1   3  -7    3.20    4.20
   1  -3   7   -0.50    3.60
  -1   3  -8  513.70   18.20
   1  -3   8  521.50   17.50
  -1   3  -9   -3.20    4.10
   1  -3   9    0.70    4.00
  -1   3 -10  704.70   21.10
   1  -3  10  702.80   22.70
  -1   3 -11    4.20    5.00
   1  -3  11    2.00    4.70
  -1   3 -12  405.50   15.00
   1  -3  12  415.70   15.90
  -1   3 -13   17.40    6.10
   1  -3  13   23.10    7.10
  -1   3 -14   53.60   14.30
   1  -3  14   41.80    8.20
  -1   3 -15   16.70   12.30
   1  -3  15   19.80    7.90
  -1   3 -16    1.00   12.00
   1  -3  16    8.50    8.40
  -1   3 -17    2.40    7.10
   1  -3  17    4.40    7.90
   1   3  16   -0.90    8.40
  -1  -3 -16    3.40    9.40
  -1  -3 -15   12.50    7.40
   1   3  14   48.50    8.10
  -1  -3 -14   50.20    6.90
   1   3  13   20.70    5.90
  -1  -3 -13   31.90   11.70
   1   3  12  429.80   24.30
  -1  -3 -12  400.40   15.60
   1   3  11    9.80    9.10
  -1  -3 -11   11.80    6.10
   1   3  10  729.40   20.90
  -1  -3 -10  723.60   22.20
   1   3   9   -0.70    4.10
  -1  -3  -9    3.20    4.40
   1   3   8  554.20   17.90
  -1  -3  -8  520.80   17.20
   1   3   7    0.20    3.70
  -1  -3  -7    1.80    3.40
   1   3   6 2036.80   51.80
  -1  -3  -6 2126.10   53.90
   1   3   5   18.00    3.30
  -1  -3  -5   15.20    3.60
   1   3   4  838.60   24.10
  -1  -3  -4  830.00   24.80
   1   3   3    2.30    2.90
  -1  -3  -3    1.00    2.80
   1   3   2   94.70    5.20
  -1  -3  -2   99.40    5.70
   1   3   1 1321.10   34.70
  -1  -3  -1 1280.90   34.20
   1   3  -1  114.70    6.10
  -1  -3   1  107.90    6.10
   1   3  -2 1916.40   54.80
  -1  -3   2 1899.80   50.90
   1   3  -3  219.10    9.00
  -1  -3   3  204.50    8.00
   1   3  -4 2837.10   69.40
  -1  -3   4 2885.40   69.40
   1   3  -5  601.20   18.30
  -1  -3   5  607.40   17.80
   1   3  -6 1469.60   37.30
  -1  -3   6 1505.20   39.00
   1   3  -7  154.80    7.80
  -1  -3   7  166.80    7.30
   1   3  -8  649.90   21.00
  -1  -3   8  641.10   19.50
   1   3  -9    4.40    3.30
  -1  -3   9    3.70    3.10
   1   3 -10  148.10    8.00
  -1  -3  10  140.20    7.30
   1   3 -11   89.50    7.50
  -1  -3  11   92.20    6.70
   1   3 -12  158.70    9.10
  -1  -3  12  178.90    8.40
   1   3 -13   12.70    6.20
  -1  -3  13    6.30    6.10
   1   3 -14  201.30   11.30
  -1  -3  14  214.30   11.20
   1   3 -15   66.70    7.70
  -1  -3  15   74.80   10.80
   1   3 -16   -9.80   10.90
  -1  -3  16    1.30    5.20
   3   3  18   45.60   12.20
  -3  -3 -18   38.70    8.70
   3   3  17   -4.10   18.10
  -3  -3 -17   -2.30   17.40
   3   3  16   18.00   13.10
  -3  -3 -16   44.50   15.10
   3   3  15   11.10   10.60
  -3  -3 -15   -5.80   10.70
   3   3  14  101.80    8.90
  -3  -3 -14  126.80    9.00
   3   3  13    8.90    6.30
  -3  -3 -13   12.20    6.70
   3   3  12  145.50    9.70
  -3  -3 -12  128.50    9.40
   3   3  11  137.30    9.10
  -3  -3 -11  118.40   12.90
   3   3  10  663.20   22.40
  -3  -3 -10  655.70   21.00
   3   3   9    0.70    4.90
  -3  -3  -9    2.00    4.50
   3   3   8   93.50    8.40
  -3  -3  -8   88.30    7.60
   3   3   7   25.30    4.70
  -3  -3  -7   24.60    5.10
   3   3   6  673.70   20.30
  -3  -3  -6  687.50   20.00
   3   3   5  927.40   28.90
  -3  -3  -5  950.80   26.40
   3   3   4    8.10    4.00
  -3  -3  -4    8.20    3.70
   3   3   3  106.20    5.30
  -3  -3  -3  103.30    5.70
   3   3   2  867.30   25.40
  -3  -3  -2  879.30   24.80
   3   3   1   94.00    6.30
  -3  -3  -1   90.50    6.30
   3   3  -1  318.60   11.50
  -3  -3   1  308.00   11.60
   3   3  -2 1020.10   30.70
  -3  -3   2 1021.70   28.20
   3   3  -3   51.90    4.70
  -3  -3   3   59.50    4.20
   3   3  -4 2373.10   60.80
  -3  -3   4 2302.60   54.20
   3   3  -5  322.50   12.00
  -3  -3   5  322.30   11.70
   3   3  -6 1431.70   38.60
  -3  -3   6 1411.00   36.30
   3   3  -7   11.90    3.50
  -3  -3   7   12.00    3.30
   3   3  -8    1.90    3.90
  -3  -3   8    0.40    3.10
   3   3  -9  220.80    9.40
  -3  -3   9  246.60    9.50
   3   3 -10  115.60    9.70
  -3  -3  10  123.10    7.40
   3   3 -11  191.50    8.40
  -3  -3  11  204.30    9.50
   3   3 -12   12.20    5.40
  -3  -3  12    6.10    4.70
   3   3 -13   39.20    5.70
  -3  -3  13   38.70    4.80
   3   3 -14  541.30   20.20
  -3  -3  14  553.90   17.10
   3   3 -15   39.80    5.60
  -3  -3  15   57.70   10.30
  -3  -3  16  101.00    5.80
  -5  -3 -18   20.40   10.20
   5   3  17  -12.80   29.80
  -5  -3 -17   35.70   24.70
   5   3  16   58.80   13.60
  -5  -3 -16   67.40   11.40
   5   3  15   62.00   14.20
  -5  -3 -15   50.60   10.90
   5   3  14  137.40   13.80
  -5  -3 -14  127.00   13.50
   5   3  13   16.80    8.10
  -5  -3 -13   26.80   10.30
   5   3  12  322.00   15.90
  -5  -3 -12  318.70   15.60
   5   3  11    0.40    8.40
  -5  -3 -11    2.60    7.20
   5   3  10  474.30   18.10
  -5  -3 -10  454.30   17.10
   5   3   9   10.90    5.10
  -5  -3  -9    4.70    6.40
   5   3   8   20.30    7.00
  -5  -3  -8   17.70    5.40
   5   3   7  134.30    8.10
  -5  -3  -7  138.70    8.00
   5   3   6  231.50    9.90
  -5  -3  -6  224.50    9.80
   5   3   5    5.90    4.70
  -5  -3  -5    9.40    4.90
   5   3   4  407.80   16.10
  -5  -3  -4  395.90   13.90
   5   3   3  255.90   10.60
  -5  -3  -3  243.90    9.70
   5   3   2 1919.10   49.30
  -5  -3  -2 1949.10   51.50
   5   3   1  151.60    7.30
  -5  -3  -1  163.70    7.50
   5   3   0  965.30   32.60
   5   3  -1   18.90    3.80
  -5  -3   1   22.20    3.70
   5   3  -2  278.60   10.50
  -5  -3   2  255.40    9.60
   5   3  -3  112.40    6.00
  -5  -3   3   92.10    5.50
   5   3  -4  950.30   27.00
  -5  -3   4  978.10   25.80
   5   3  -5  101.40    5.90
  -5  -3   5  104.50    6.30
   5   3  -6 3952.20   98.10
  -5  -3   6 3895.70   90.20
   5   3  -7  101.70    6.20
  -5  -3   7   97.50    5.40
   5   3  -8    7.20    3.10
  -5  -3   8    4.30    2.90
   5   3  -9    4.90    3.30
  -5  -3   9    7.50    2.90
   5   3 -10  337.30   13.10
  -5  -3  10  344.10   12.20
   5   3 -11   79.40    5.80
  -5  -3  11   78.50    6.60
   5   3 -12  268.40   11.20
  -5  -3  12  284.10   12.90
   5   3 -13    8.20    5.00
  -5  -3  13    5.70    5.70
   5   3 -14  406.00   16.70
  -5  -3  14  411.50   16.80
   5   3 -15    7.60    4.20
  -5  -3  15    9.00    4.50
   7   3  17    2.50   12.10
   7   3  16    6.00    8.40
  -7  -3 -16    6.80    8.30
   7   3  15    2.20   12.30
  -7  -3 -15  -13.10   19.60
   7   3  14   59.70   10.90
  -7  -3 -14   51.60   15.00
   7   3  13   15.30   10.70
  -7  -3 -13   28.30   11.00
   7   3  12  174.20   11.50
  -7  -3 -12  177.90   12.30
   7   3  11   60.10   10.70
  -7  -3 -11   61.10    8.80
   7   3  10  754.10   22.90
  -7  -3 -10  786.60   24.80
   7   3   9   10.70    5.90
  -7  -3  -9   16.20    6.60
   7   3   8  123.50    8.90
  -7  -3  -8  139.20    9.70
   7   3   7    8.00    5.00
  -7  -3  -7    2.70    5.20
   7   3   6   71.20    6.20
  -7  -3  -6   69.30    6.60
   7   3   5  164.70    8.80
  -7  -3  -5  164.10    9.10
   7   3   4  777.70   24.90
  -7  -3  -4  730.70   23.90
   7   3   3   64.50    6.10
  -7  -3  -3   55.30    6.30
   7   3   2  617.60   20.50
  -7  -3  -2  589.30   19.10
   7   3   1  477.30   15.50
  -7  -3  -1  456.00   15.80
   7   3   0  714.40   22.50
  -7  -3   0  695.80   22.60
   7   3  -1    7.90    4.10
  -7  -3   1    5.10    4.00
   7   3  -2 1204.70   32.20
  -7  -3   2 1174.00   33.40
   7   3  -3   46.90    4.40
  -7  -3   3   49.20    4.50
   7   3  -4  168.00    7.90
  -7  -3   4  184.30    8.60
   7   3  -5  961.50   26.30
  -7  -3   5  928.10   25.70
   7   3  -6 1357.20   36.00
  -7  -3   6 1326.70   35.60
   7   3  -7   39.40    5.10
  -7  -3   7   34.30    4.90
   7   3  -8  569.10   16.30
  -7  -3   8  577.40   18.40
   7   3  -9  223.40    9.70
  -7  -3   9  214.20    8.70
   7   3 -10   55.00    4.50
  -7  -3  10   62.20    4.90
   7   3 -11  376.00   15.50
  -7  -3  11  361.60   14.30
   7   3 -12  396.10   13.70
  -7  -3  12  389.70   13.40
   7   3 -13    0.90    4.70
  -7  -3  13    0.00    5.00
   7   3 -14  231.60   10.10
  -7  -3  14  241.90   14.10
   7   3 -15    1.70    5.60
  -7  -3  15    7.80    4.80
  -9  -3 -16    6.80   14.80
   9   3  15    5.60   15.60
  -9  -3 -15   24.50   29.90
   9   3  14   81.90   14.30
  -9  -3 -14   96.30   20.00
   9   3  13   39.80   24.30
  -9  -3 -13    6.90   14.80
   9   3  12   10.60   10.80
  -9  -3 -12   18.50    9.10
   9   3  11    8.00    8.10
  -9  -3 -11   -4.40    8.10
   9   3  10  440.00   20.80
  -9  -3 -10  406.10   17.80
   9   3   9   28.70    7.20
  -9  -3  -9   22.40    8.00
   9   3   8  371.30   15.90
  -9  -3  -8  415.60   21.90
   9   3   7    7.20    5.70
  -9  -3  -7   13.20    6.20
   9   3   6   21.50    6.40
  -9  -3  -6   33.20    6.90
   9   3   5    0.60    5.00
  -9  -3  -5    6.60    4.80
   9   3   4   -3.90    4.80
  -9  -3  -4    0.60    5.30
   9   3   3  168.60    9.40
  -9  -3  -3  165.30   10.00
   9   3   2  963.60   28.50
  -9  -3  -2  981.30   27.60
   9   3   1  206.20   10.10
  -9  -3  -1  201.60    9.70
   9   3   0  156.50    8.90
  -9  -3   0  172.70    8.80
   9   3  -1   -3.20    4.70
  -9  -3   1    0.30    4.60
   9   3  -2 1123.80   34.10
  -9  -3   2 1140.10   31.90
   9   3  -3  294.20   11.60
  -9  -3   3  286.70   11.90
   9   3  -4  329.00   11.50
  -9  -3   4  316.70   11.20
   9   3  -5  310.90   11.70
  -9  -3   5  326.00   12.10
   9   3  -6  272.30   10.80
  -9  -3   6  267.90   11.00
   9   3  -7   27.70    4.70
  -9  -3   7   33.20    4.90
   9   3  -8  439.60   15.00
  -9  -3   8  431.40   14.50
   9   3  -9   36.10    4.40
  -9  -3   9   32.30    4.60
   9   3 -10   56.40    6.30
  -9  -3  10   48.60    8.00
   9   3 -11   26.50    4.90
  -9  -3  11   37.40    9.30
   9   3 -12   -2.90    4.10
  -9  -3  12    5.10    4.80
   9   3 -13    3.00    8.30
  -9  -3  13    6.10    4.70
   9   3 -14  500.20   16.50
  -9  -3  14  517.90   17.40
   9   3 -15   23.90    5.90
  -9  -3  15   22.30    5.20
  -9  -3  16  113.20    7.60
  11   3  15   -7.80   17.40
 -11  -3 -15   -5.60   25.80
  11   3  14   43.60   14.10
 -11  -3 -14   48.20   18.30
  11   3  13    0.00   11.00
 -11  -3 -13    1.80   14.80
  11   3  12  130.00   16.70
 -11  -3 -12  135.80   15.30
  11   3  11   -3.10   14.60
 -11  -3 -11    3.60   15.50
  11   3  10  100.30   11.80
 -11  -3 -10  101.20   13.60
  11   3   9   12.30   11.40
 -11  -3  -9   -3.90    9.90
  11   3   8   94.30   11.70
 -11  -3  -8   77.80   12.10
  11   3   7   17.90    7.00
 -11  -3  -7   16.20    7.50
  11   3   6  252.70   13.10
 -11  -3  -6  281.90   13.60
  11   3   5   11.00    6.90
 -11  -3  -5   20.10    6.90
  11   3   4    0.60    6.50
 -11  -3  -4    2.10    6.20
  11   3   3    6.70    5.60
 -11  -3  -3   12.00    5.50
  11   3   2 1532.30   41.20
 -11  -3  -2 1540.10   44.00
  11   3   1  146.30    9.10
 -11  -3  -1  139.80    9.20
  11   3   0  955.80   29.10
 -11  -3   0  958.30   28.50
  11   3  -1   -3.40    5.40
 -11  -3   1   -2.90    5.50
  11   3  -2  430.50   17.10
 -11  -3   2  356.50   15.40
  11   3  -3    4.60    4.70
 -11  -3   3    6.80    4.60
  11   3  -4  281.80   13.20
 -11  -3   4  269.20   11.10
  11   3  -5   60.60    6.10
 -11  -3   5   56.00    6.70
  11   3  -6  726.30   34.50
 -11  -3   6  719.30   26.10
  11   3  -7  134.90    8.90
 -11  -3   7  111.10    8.80
  11   3  -8   46.10    7.50
 -11  -3   8   48.60    7.00
  11   3  -9   22.70    4.50
 -11  -3   9   24.90    4.90
  11   3 -10  449.30   17.30
 -11  -3  10  446.30   16.70
  11   3 -11   28.20    5.00
 -11  -3  11   27.50    5.00
  11   3 -12   97.10    8.50
 -11  -3  12   88.60    9.40
  11   3 -13    1.50    5.40
 -11  -3  13    3.80    4.40
  11   3 -14  898.30   23.90
 -11  -3  14  893.40   23.50
  11   3 -15    5.20    6.60
 -11  -3  15    6.70    6.00
  11   3 -16  342.20   26.50
 -11  -3  16  322.70   14.50
  13   3  14   96.90   21.80
 -13  -3 -14   -1.30   22.60
  13   3  13   -3.60    7.20
 -13  -3 -13   10.30   17.50
  13   3  12   69.60   12.70
 -13  -3 -12   95.50   18.40
  13   3  11    3.10   12.00
 -13  -3 -11   14.20   13.30
  13   3  10  157.10   14.30
 -13  -3 -10  158.60   14.50
  13   3   9   78.20   11.30
 -13  -3  -9   65.40   13.90
  13   3   8   -0.50    6.30
 -13  -3  -8    1.00    8.20
  13   3   7   21.60   12.50
 -13  -3  -7    7.50    7.90
  13   3   6  140.70   12.80
 -13  -3  -6  128.40   10.90
  13   3   5   30.50    7.50
 -13  -3  -5   30.20    7.70
  13   3   4  318.20   15.60
 -13  -3  -4  324.10   15.10
  13   3   3  153.70   11.70
 -13  -3  -3  148.70   12.30
  13   3   2  564.10   19.40
 -13  -3  -2  578.00   20.60
  13   3   1    0.20    7.00
 -13  -3  -1    2.50    6.50
  13   3   0 1186.20   35.30
 -13  -3   0 1187.20   38.80
  13   3  -1    3.60    6.50
  13   3  -2  263.10   12.50
 -13  -3   2  256.70   12.60
  13   3  -3  220.00   11.20
 -13  -3   3  202.00   10.00
  13   3  -4    1.20    5.20
 -13  -3   4    1.70    4.90
  13   3  -5    1.80    6.00
 -13  -3   5    0.70    6.40
  13   3  -6  205.00   12.10
 -13  -3   6  174.90    9.30
  13   3  -7   22.30    5.30
 -13  -3   7   14.70    5.20
  13   3  -8  210.30   10.50
 -13  -3   8  206.10   10.10
  13   3  -9   99.40    8.40
 -13  -3   9  103.80    7.40
  13   3 -10  738.50   23.20
 -13  -3  10  715.50   21.50
  13   3 -11   39.10    6.20
 -13  -3  11   48.40    6.50
  13   3 -12  227.00   12.40
 -13  -3  12  219.10   14.70
  13   3 -13   17.70    8.60
 -13  -3  13   14.00    8.20
  13   3 -14  223.30   12.70
 -13  -3  14  248.20   13.40
  13   3 -15   14.20    8.20
 -13  -3  15   15.50    8.60
  13   3 -16   89.70   13.40
 -13  -3  16   93.00   10.20
  13   3 -17   18.40    8.40
 -13  -3  17   14.20    7.70
  15   3  13   -2.30   16.00
 -15  -3 -13   80.20   17.60
  15   3  12   -7.40   13.00
 -15  -3 -12    7.50   16.90
  15   3  11   -0.40   11.30
 -15  -3 -11   -4.60   17.30
  15   3  10  118.90   13.40
 -15  -3 -10  150.40   15.80
  15   3   9   -1.30   15.60
 -15  -3  -9   -9.90   26.20
  15   3   8  161.50   14.60
 -15  -3  -8  163.00   15.50
  15   3   7   24.20   12.00
 -15  -3  -7   37.90   13.10
  15   3   6   83.00    8.20
 -15  -3  -6   67.80   10.20
  15   3   5   14.30   12.60
 -15  -3  -5   32.90   10.50
  15   3   4  139.20   10.90
 -15  -3  -4  124.10   11.80
  15   3   3    0.10    6.90
 -15  -3  -3    1.70    7.20
  15   3   2  227.30   12.40
 -15  -3  -2  236.90   11.90
  15   3   1   14.60    6.80
 -15  -3  -1   20.90    6.60
  15   3   0  217.20   12.60
 -15  -3   0  193.20   11.90
  15   3  -2  190.60   11.40
 -15  -3   2  206.20   11.90
  15   3  -3   24.00    6.30
 -15  -3   3   21.60    6.70
  15   3  -4   12.50    7.50
 -15  -3   4   19.70    7.40
  15   3  -5   66.30    7.40
 -15  -3   5   64.00    7.30
  15   3  -6   94.70    9.30
 -15  -3   6   90.10    7.70
  15   3  -7  113.20    8.60
 -15  -3   7  104.30    8.10
  15   3  -8  460.00   18.10
 -15  -3   8  487.00   17.10
  15   3  -9   -3.00    5.60
 -15  -3   9    4.70    5.80
  15   3 -10  576.40   21.90
 -15  -3  10  624.30   22.10
  15   3 -11   52.70    7.40
 -15  -3  11   38.20    6.80
  15   3 -12  124.50   11.40
 -15  -3  12  118.50   11.00
  15   3 -13   20.50    6.30
 -15  -3  13   14.80    6.20
  15   3 -14   13.80    7.70
 -15  -3  14    3.30    9.90
  15   3 -15    5.20    9.30
 -15  -3  15    0.60   10.40
  15   3 -16   48.80   12.10
 -15  -3  16   42.30    7.90
  15   3 -17   52.30   10.30
 -15  -3  17   69.00   15.60
  17   3  10   43.30   16.90
 -17  -3 -10   28.00   20.80
  17   3   9   33.30   13.80
 -17  -3  -9   46.20   22.30
  17   3   8  232.00   15.20
 -17  -3  -8  250.30   16.60
  17   3   7    2.50   13.50
 -17  -3  -7   12.70   14.10
  17   3   6  330.20   17.20
 -17  -3  -6  378.10   19.20
  17   3   5    0.50    9.30
 -17  -3  -5   20.20   10.90
  17   3   4   17.00    8.40
 -17  -3  -4   31.70   10.90
  17   3   3   16.10    6.30
 -17  -3  -3   14.30    8.20
  17   3   2  181.60   11.30
 -17  -3  -2  180.10   12.40
  17   3   1   42.10    8.80
 -17  -3  -1   32.70    8.30
  17   3   0   55.50    9.80
 -17  -3   0   43.40    9.00
  17   3  -1   15.50   12.70
 -17  -3   1   16.90   10.30
  17   3  -2  322.20   13.30
 -17  -3   2  320.40   14.80
  17   3  -3   13.30    7.20
 -17  -3   3    9.40    6.80
  17   3  -4   70.00    9.50
 -17  -3   4   62.00    8.90
  17   3  -5    1.40    7.90
 -17  -3   5    0.60    7.70
  17   3  -6  578.10   28.80
 -17  -3   6  538.80   23.00
  17   3  -7   35.20    8.10
 -17  -3   7   26.10    8.40
  17   3  -8  412.00   20.10
 -17  -3   8  400.20   17.80
  17   3  -9   34.00    8.40
 -17  -3   9   23.40    7.30
  17   3 -10  330.20   15.20
 -17  -3  10  357.10   15.10
  17   3 -11   -4.60    8.30
 -17  -3  11   -2.60    8.00
  17   3 -12  116.50   10.30
 -17  -3  12  127.40    9.90
  17   3 -13    6.30   10.60
 -17  -3  13   14.90    8.80
  17   3 -14  107.40   13.50
 -17  -3  14  125.80   14.30
  17   3 -15    2.00    8.30
 -17  -3  15    6.50    9.10
  17   3 -16   25.50   11.70
 -17  -3  16   23.00   11.80
  17   3 -17   44.50    9.70
 -17  -3  17   60.30   15.60
  17   3 -18  218.90   15.90
 -17  -3  18  198.40   15.00
  17   3 -19   -3.90   11.50
 -17  -3  19   -1.80   12.00
  19   3   9   11.90   25.50
 -19  -3  -9   11.50   17.60
  19   3   8   35.20   12.20
 -19  -3  -8   56.00   15.80
  19   3   7   12.50   15.20
 -19  -3  -7    1.80   16.70
  19   3   6  210.00   15.00
 -19  -3  -6  207.70   15.90
  19   3   5   -0.70   11.20
 -19  -3  -5   -4.00   12.20
  19   3   4   85.70   13.50
 -19  -3  -4   89.50   14.20
  19   3   3   22.70   10.40
 -19  -3  -3   21.30   10.00
  19   3   2  116.90   11.20
 -19  -3  -2  113.40   11.60
  19   3   1    5.40    7.80
 -19  -3  -1   -5.10    9.90
  19   3   0   52.70    7.50
 -19  -3   0   55.20    9.40
  19   3  -1   11.20    6.90
 -19  -3   1   18.60    8.60
  19   3  -2  269.90   18.10
 -19  -3   2  282.70   16.00
  19   3  -3  125.00   10.70
 -19  -3   3  117.20   10.80
  19   3  -4  119.40   10.80
 -19  -3   4  121.10   10.40
  19   3  -5   46.40    8.70
 -19  -3   5   46.30    8.70
  19   3  -6  141.20   11.20
 -19  -3   6  120.20   11.00
  19   3  -7    7.20    7.40
 -19  -3   7   -0.40    7.40
  19   3  -8  196.20   13.00
 -19  -3   8  233.00   13.40
  19   3  -9   -9.40    8.40
 -19  -3   9    3.80    7.80
  19   3 -10  244.00   18.80
 -19  -3  10  286.60   15.40
  19   3 -11    3.30    8.20
 -19  -3  11    6.50    7.90
  19   3 -12   15.90    8.70
 -19  -3  12   15.30    8.20
  19   3 -13    4.60    9.70
 -19  -3  13   12.10    9.90
  19   3 -14  158.20   14.00
 -19  -3  14  166.90   14.90
  19   3 -15    8.60   14.00
 -19  -3  15   -4.70   14.20
  19   3 -16   26.80   15.90
 -19  -3  16   12.60   14.10
  19   3 -17   40.60   16.40
 -19  -3  17   90.90   23.40
  19   3 -18  198.90   19.00
 -19  -3  18  168.80   32.10
  19   3 -19   67.20   15.10
 -19  -3  19   41.00   13.70
  21   3   5    2.50   13.20
 -21  -3  -5   -8.20   15.30
  21   3   4   35.70   11.70
 -21  -3  -4   32.50   14.10
  21   3   3   16.60   14.90
 -21  -3  -3   28.80   17.40
  21   3   2   83.40   12.10
 -21  -3  -2   76.30   13.00
  21   3   1   -4.30   10.60
 -21  -3  -1   -2.10   10.90
  21   3   0   76.10   13.60
 -21  -3   0   90.00   13.20
  21   3  -1    5.10    9.50
 -21  -3   1    3.70    9.20
  21   3  -2   90.00   11.30
 -21  -3   2   69.00   11.10
  21   3  -3   18.80   10.70
 -21  -3   3    6.50    9.10
  21   3  -4  100.20   12.00
 -21  -3   4  105.40   11.90
  21   3  -5   -0.50    7.00
 -21  -3   5    6.40   10.70
  21   3  -6   18.70    7.50
 -21  -3   6   28.70    9.20
  21   3  -7   42.60    8.30
 -21  -3   7   45.60   13.30
  21   3  -8   67.70   11.40
 -21  -3   8   55.20   11.40
  21   3  -9   21.60   10.40
 -21  -3   9   23.20   12.40
  21   3 -10  308.50   16.10
 -21  -3  10  328.90   15.80
  21   3 -11   23.90   12.60
 -21  -3  11   21.10   11.70
  21   3 -12    8.50   12.20
 -21  -3  12    5.00   10.80
  21   3 -13   22.50   12.90
 -21  -3  13   33.90   10.80
  21   3 -14   14.30   15.60
 -21  -3  14   19.50   14.50
  21   3 -15   -8.50   14.10
 -21  -3  15    5.10   14.20
  21   3 -16  117.60   12.40
 -21  -3  16  115.20   18.40
  21   3 -17   -2.20   15.20
 -21  -3  17    0.30   17.80
  21   3 -18   33.90   21.20
 -21  -3  18   45.80   21.80
  21   3 -19    3.60   24.40
 -21  -3  19    5.60   13.50
  23   3   1   -5.60   10.40
 -23  -3  -1   13.80   14.50
  23   3   0   57.60   11.20
 -23  -3   0   69.00   13.00
  23   3  -1   28.10   13.60
 -23  -3   1   -3.50   14.70
  23   3  -2  -17.00   15.10
 -23  -3   2  132.40   13.10
  23   3  -3   14.60   11.50
 -23  -3   3   14.80   12.70
  23   3  -4  109.70   13.50
 -23  -3   4  104.70   12.80
  23   3  -5   21.50   10.90
 -23  -3   5   14.20   11.40
  23   3  -6  332.90   18.40
 -23  -3   6  313.40   17.10
  23   3  -7   14.80   16.30
 -23  -3   7   -9.00   12.20
  23   3  -8   53.80   12.50
 -23  -3   8   57.70   11.40
  23   3  -9   15.60   11.50
 -23  -3   9    3.10   10.60
  23   3 -10  185.60   15.60
 -23  -3  10  162.50   13.60
  23   3 -11    4.70   12.50
 -23  -3  11   -1.70   13.00
  23   3 -12  153.20   17.50
 -23  -3  12  171.80   22.20
  23   3 -13   18.00   16.20
 -23  -3  13   10.80   13.20
  23   3 -14    2.00   19.30
 -23  -3  14   14.00   20.00
  23   3 -15    0.50   15.10
 -23  -3  15   -0.60   19.30
  23   3 -16   54.60   12.80
 -23  -3  16   14.50   14.70
  23   3 -17   46.40   16.60
 -23  -3  17   34.40   17.50
  23   3 -18  119.40   14.70
 -23  -3  18   96.90   11.90
  25   3  -3   16.60   28.50
 -25  -3   3   -0.70   29.10
  25   3  -4   83.80   15.00
 -25  -3   4   89.40   16.40
  25   3  -5   -8.30   12.70
 -25  -3   5   -3.30   14.90
  25   3  -6  133.40   14.90
 -25  -3   6  174.20   16.90
  25   3  -7   19.30   11.30
 -25  -3   7    0.50   12.50
  25   3  -8   48.00   13.20
 -25  -3   8   59.70   13.10
  25   3  -9    5.90   12.60
 -25  -3   9    7.40   13.00
  25   3 -10   22.10   16.80
 -25  -3  10   24.20   13.30
  25   3 -11   12.00   17.10
 -25  -3  11    1.80   13.80
  25   3 -12   23.40   19.60
 -25  -3  12   12.50   15.80
  25   3 -13    4.40   16.10
 -25  -3  13    4.10   13.60
  25   3 -14   43.00   17.90
 -25  -3  14   18.50   16.80
  25   3 -15   -4.80   12.20
 -25  -3  15    2.30   12.10
  25   3 -16    6.00   19.00
  25   3 -17  -11.10   21.30
  27   3 -11   -1.80   10.50
  27   3 -12   12.80   20.70
  27   3 -13    3.90    8.80
 -27  -3  13   23.60   18.50
  27   3 -14   83.00   13.90
 -27  -3  14  121.40   16.40
  27   3 -15   -2.90   15.70
 -27  -3  15   95.10   22.90
  27   3 -16    7.30   11.80
 -27  -3  16   -2.20   19.60
 -26   4  16    8.00   22.90
  26  -4 -16   66.30   15.70
 -26   4  15   32.40   12.60
  26  -4 -15    0.60   12.20
 -26   4  14   76.90   11.70
  26  -4 -14   90.00   12.50
 -26   4  13   12.90   16.60
  26  -4 -13   -3.10   13.70
 -26   4  12   13.50   16.30
  26  -4 -12   15.40   14.00
 -26   4  11   -3.30   16.10
  26  -4 -11  -13.10   22.50
 -26   4  10   22.80   17.10
  26  -4 -10   15.50   15.70
 -24   4  17    9.30   14.20
  24  -4 -17   -2.20   14.60
 -24   4  16   41.30   14.80
  24  -4 -16   48.90   17.60
 -24   4  15    0.80   11.60
  24  -4 -15    2.90    8.60
 -24   4  14    0.10   14.70
  24  -4 -14   -1.20    8.40
 -24   4  13   34.10   14.30
  24  -4 -13   46.40   15.70
 -24   4  12  103.10   15.90
  24  -4 -12  126.70   18.80
 -24   4  11   14.40   16.40
  24  -4 -11   -4.10   15.20
 -24   4  10  140.30   16.10
  24  -4 -10  130.50   15.20
 -24   4   9    4.60   15.10
  24  -4  -9    5.80   15.50
 -24   4   8  239.20   16.20
  24  -4  -8  255.10   16.50
 -24   4   7   26.60   13.10
  24  -4  -7   14.10   12.70
 -24   4   6  130.40   16.60
  24  -4  -6  133.70   16.80
 -24   4   5    1.70   15.60
  24  -4  -5   12.50   16.00
 -24   4   4   35.00   13.10
  24  -4  -4   23.30   12.40
 -24   4   3    5.80   12.70
  24  -4  -3   -2.90   12.60
 -22   4  18    5.20   10.90
  22  -4 -18    5.20   10.90
 -22   4  17   36.50   18.00
  22  -4 -17   -6.30   18.10
 -22   4  16  101.50   18.00
  22  -4 -16   88.30   19.10
 -22   4  15   27.60   16.80
  22  -4 -15   42.10   20.90
 -22   4  14    4.50    9.60
  22  -4 -14   17.10   14.30
 -22   4  13    1.50    8.80
  22  -4 -13    8.30    9.20
 -22   4  12  144.20   15.80
  22  -4 -12  142.90   14.30
 -22   4  11   18.00   12.40
  22  -4 -11    4.90   15.00
 -22   4  10   77.00   12.90
  22  -4 -10   61.70   14.00
 -22   4   9   16.70   16.70
  22  -4  -9    8.10   16.80
 -22   4   8   98.40   15.20
  22  -4  -8   85.40   15.00
 -22   4   7   -5.80   12.60
  22  -4  -7   -1.30   13.70
 -22   4   6  103.00   18.00
  22  -4  -6   72.00   17.70
 -22   4   5    9.10   17.20
  22  -4  -5   -7.70   26.60
 -22   4   4  256.90   15.80
  22  -4  -4  246.80   14.90
 -22   4   3   24.80   12.40
  22  -4  -3    8.10   11.70
 -22   4   2   25.40   11.90
  22  -4  -2   13.90   11.40
 -22   4   1   -1.60   13.50
  22  -4  -1    4.30   13.30
 -22   4   0  108.40   14.80
  22  -4   0   93.10   12.90
 -22   4  -1   35.10   13.50
  22  -4   1   33.90   13.40
 -22   4  -2   31.70   20.70
  22  -4   2   11.40   16.10
 -20   4  19   -5.10   20.80
  20  -4 -19  -14.70   14.60
 -20   4  18   39.60   20.90
  20  -4 -18   52.20   19.70
 -20   4  17   18.40   17.60
  20  -4 -17   61.20   19.80
 -20   4  16  205.10   21.90
  20  -4 -16  213.10   17.50
 -20   4  15   -3.70   14.10
  20  -4 -15  -10.20   15.50
 -20   4  14  223.50   15.40
  20  -4 -14  251.70   15.70
 -20   4  13    9.00   10.80
  20  -4 -13   11.70   11.30
 -20   4  12   32.40   10.10
  20  -4 -12   21.60   10.60
 -20   4  11    6.30   11.90
  20  -4 -11    1.00   11.60
 -20   4  10   22.40   10.40
  20  -4 -10   11.20   10.40
 -20   4   9    5.60    8.60
  20  -4  -9    7.90    8.90
 -20   4   8   56.80   10.70
  20  -4  -8   58.40   11.20
 -20   4   7   -3.10    8.60
  20  -4  -7   -9.90    8.30
 -20   4   6    1.10    8.70
  20  -4  -6   -3.30    8.80
 -20   4   5  204.40   13.60
  20  -4  -5  192.20   13.80
 -20   4   4  130.80   11.50
  20  -4  -4  139.60   12.20
 -20   4   3    6.60    9.50
  20  -4  -3   17.70    9.00
 -20   4   2  113.10   17.00
  20  -4  -2  108.10   12.40
 -20   4   1    2.00   10.10
  20  -4  -1   11.40    9.70
 -20   4   0  293.70   15.80
  20  -4   0  288.90   14.90
 -20   4  -1   19.80   12.00
  20  -4   1   17.20   10.10
 -20   4  -2   75.10   12.50
  20  -4   2  100.80   12.50
 -20   4  -3    3.40   17.00
  20  -4   3    2.60   15.40
 -20   4  -4  123.40   14.90
  20  -4   4   89.30   14.00
 -20   4  -5    9.40   15.60
  20  -4   5    0.30   14.00
  20  -4   6   -2.60   21.10
 -18   4  19   19.30   13.80
  18  -4 -19   23.30   22.90
 -18   4  18  129.10   17.50
  18  -4 -18  132.10   18.50
 -18   4  17   -8.60   15.70
  18  -4 -17   12.30   15.90
 -18   4  16  113.50   13.70
  18  -4 -16  111.70   14.00
 -18   4  15   27.30   14.20
  18  -4 -15   18.50   13.30
 -18   4  14  105.40   15.30
  18  -4 -14   99.10   18.10
 -18   4  13    5.20    9.40
  18  -4 -13    5.70   10.10
 -18   4  12  169.90   13.00
  18  -4 -12  164.90   12.90
 -18   4  11    1.90    7.80
  18  -4 -11    1.80    8.70
 -18   4  10  137.90   11.60
  18  -4 -10  151.50   12.80
 -18   4   9   -2.30   10.80
  18  -4  -9    3.00   11.40
 -18   4   8  220.60   12.70
  18  -4  -8  210.90   13.30
 -18   4   7   88.60   10.60
  18  -4  -7   87.30   11.40
 -18   4   6   86.30   10.10
  18  -4  -6   99.50   10.70
 -18   4   5   22.60    8.80
  18  -4  -5   15.00    9.00
 -18   4   4   49.20   11.90
  18  -4  -4   44.60   11.20
 -18   4   3  165.90   11.90
  18  -4  -3  173.20   12.10
 -18   4   2  216.80   12.90
  18  -4  -2  198.80   12.30
 -18   4   1   -2.30    8.70
  18  -4  -1   -1.10    8.90
 -18   4   0  267.40   14.50
  18  -4   0  255.60   14.10
 -18   4  -1   11.20    9.50
  18  -4   1   10.70    9.10
 -18   4  -2  141.30   15.70
  18  -4   2  144.20   12.90
 -18   4  -3   27.40   12.30
  18  -4   3   25.80   11.00
 -18   4  -4  116.00   15.00
  18  -4   4  108.40   12.80
 -18   4  -5    3.50   12.10
  18  -4   5   -2.00   10.00
 -18   4  -6  110.50   14.80
  18  -4   6  102.10   15.70
 -18   4  -7    7.90   15.50
  18  -4   7    7.10   16.80
 -18   4  -8   49.20   14.60
  18  -4   8   77.80   15.60
 -18   4  -9    2.50   23.60
 -16   4  19   33.80   12.40
  16  -4 -19    8.70   17.50
 -16   4  18    7.70    8.40
  16  -4 -18   10.80   20.80
 -16   4  17   37.50   16.30
  16  -4 -17   23.90   12.10
 -16   4  16   47.80   21.00
  16  -4 -16   57.50   12.20
 -16   4  15   81.10   17.50
  16  -4 -15   90.80   14.00
 -16   4  14   -7.50    9.20
  16  -4 -14   -5.60    9.20
 -16   4  13   -2.20    9.10
  16  -4 -13    5.70    9.90
 -16   4  12  255.60   20.00
  16  -4 -12  232.70   14.50
 -16   4  11   27.90    7.40
  16  -4 -11   35.20    8.50
 -16   4  10  137.70   11.30
  16  -4 -10  149.60   10.90
 -16   4   9    6.50    8.50
  16  -4  -9    6.10   10.10
 -16   4   8  467.50   17.90
  16  -4  -8  464.20   18.60
 -16   4   7   15.80    7.60
  16  -4  -7   21.90    8.50
 -16   4   6  306.70   14.80
  16  -4  -6  317.70   14.70
 -16   4   5   10.60    6.80
  16  -4  -5   17.00    8.50
 -16   4   4  360.80   15.10
  16  -4  -4  351.00   16.00
 -16   4   3   -1.30    6.80
  16  -4  -3   -2.50    7.30
 -16   4   2   24.70    8.10
  16  -4  -2   15.80    8.50
 -16   4   1   16.60   15.30
  16  -4  -1   20.00   13.60
 -16   4   0    7.40    8.30
  16  -4   0   18.00    8.90
 -16   4  -1   32.00   11.00
  16  -4   1   36.70   11.40
 -16   4  -2   96.50   11.40
  16  -4   2   94.00   11.10
 -16   4  -3    3.10   11.80
  16  -4   3   -9.20   10.70
 -16   4  -4  195.10   13.50
  16  -4   4  160.20   12.20
 -16   4  -5    1.30   12.80
  16  -4   5    0.00    8.80
 -16   4  -6  178.20   15.60
  16  -4   6  205.50   15.30
 -16   4  -7   12.10   12.20
  16  -4   7    2.60   10.80
 -16   4  -8  198.00   15.10
  16  -4   8  201.30   16.20
 -16   4  -9   16.80   21.90
  16  -4   9    9.40   16.30
 -16   4 -10   36.00   22.20
  16  -4  10   46.30   18.80
 -16   4 -11   32.20   13.20
 -16   4 -12    3.20   11.80
 -14   4  18    4.70   17.90
  14  -4 -18    5.30    9.70
 -14   4  17   10.30    9.20
  14  -4 -17   -2.00   12.70
 -14   4  16  118.30   14.50
  14  -4 -16  103.10   14.90
 -14   4  15  132.40   11.30
  14  -4 -15  119.50   10.90
 -14   4  14   71.80   10.20
  14  -4 -14   64.70    9.20
 -14   4  13   11.40   10.20
  14  -4 -13    9.30   10.70
 -14   4  12   64.00    7.70
  14  -4 -12   65.80    8.70
 -14   4  11   -3.60    7.00
  14  -4 -11    3.20    9.40
 -14   4  10   12.60    6.60
  14  -4 -10   10.10    6.70
 -14   4   9  245.50   12.10
  14  -4  -9  224.90   12.30
 -14   4   8  592.10   21.60
  14  -4  -8  541.50   20.20
 -14   4   7  100.30    9.50
  14  -4  -7   99.80    9.40
 -14   4   6  222.90   12.00
  14  -4  -6  223.90   12.80
 -14   4   5   17.50    6.30
  14  -4  -5   19.00    6.50
 -14   4   4  399.00   16.70
  14  -4  -4  377.40   16.10
 -14   4   3   33.30    7.50
  14  -4  -3   39.20   10.20
 -14   4   2   49.00    8.20
  14  -4  -2   46.20    7.90
 -14   4   0  308.60   14.80
  14  -4   0  336.80   16.20
 -14   4  -1  145.30   10.20
  14  -4   1  148.70   10.50
 -14   4  -2   31.50    7.70
  14  -4   2   28.40    7.80
 -14   4  -3   45.30    8.20
  14  -4   3   39.50    8.50
 -14   4  -4  288.30   15.00
  14  -4   4  312.00   14.90
 -14   4  -5   47.10   10.60
  14  -4   5   43.60   10.40
 -14   4  -6   -9.60   10.80
  14  -4   6    2.20    8.60
 -14   4  -7  121.00   17.60
  14  -4   7  175.50   13.60
 -14   4  -8  122.50   15.20
  14  -4   8   91.40   13.20
 -14   4  -9   -8.10   12.70
  14  -4   9    2.90   10.90
 -14   4 -10  152.20   19.30
  14  -4  10  157.10   19.20
 -14   4 -11   21.30   17.70
  14  -4  11   19.30   15.50
 -14   4 -12   10.00   18.80
  14  -4  12   36.40   16.10
 -14   4 -13    4.20    9.90
  14  -4  13   -2.90    9.10
 -12   4  18   65.10   16.50
  12  -4 -18   79.10   15.20
 -12   4  17   17.30   15.80
  12  -4 -17   21.20   10.70
 -12   4  16  233.20   21.90
  12  -4 -16  244.30   18.40
 -12   4  15    0.20    9.60
 -12   4  14  314.40   14.30
  12  -4 -14  282.70   14.30
 -12   4  13   28.30    9.10
  12  -4 -13   16.40    9.80
 -12   4  12  234.50   18.50
  12  -4 -12  234.80   13.60
 -12   4  11   87.80    7.90
  12  -4 -11   88.00    8.30
 -12   4  10  188.00    9.70
  12  -4 -10  193.60   10.00
 -12   4   9   52.60    8.70
  12  -4  -9   69.30    9.40
 -12   4   8   68.20    9.10
  12  -4  -8   88.70   13.60
 -12   4   7    2.90    6.20
  12  -4  -7    1.00    5.60
 -12   4   6  110.20    8.90
  12  -4  -6  127.40   13.70
 -12   4   5   -4.20    7.60
  12  -4  -5    4.20    6.10
 -12   4   4  187.10   10.10
  12  -4  -4  205.20   11.00
 -12   4   3    6.50    6.60
  12  -4  -3    2.40    7.60
 -12   4   2  522.40   20.30
  12  -4  -2  552.50   20.90
 -12   4   1   17.70    9.10
  12  -4  -1   27.20    6.40
 -12   4   0 1455.50   42.80
  12  -4   0 1459.70   42.40
 -12   4  -1  161.80   10.80
  12  -4   1  153.80   10.90
 -12   4  -2  217.50   11.90
  12  -4   2  220.50   12.30
 -12   4  -3   23.10    7.50
  12  -4   3   24.20    7.80
 -12   4  -4  102.90   10.10
  12  -4   4   96.50    9.40
 -12   4  -5   23.70    8.40
  12  -4   5   35.20    7.80
 -12   4  -6   32.90    8.60
  12  -4   6   40.10    8.70
 -12   4  -7   19.30   10.30
  12  -4   7   28.30    9.90
 -12   4  -8   82.60   12.10
  12  -4   8   76.30   10.50
 -12   4  -9   -2.80   13.80
  12  -4   9    0.70   13.20
 -12   4 -10   46.00   14.00
  12  -4  10   22.30   12.50
 -12   4 -11   31.00   20.80
  12  -4  11    9.50   19.80
 -12   4 -12  339.50   18.90
  12  -4  12  267.00   15.30
 -12   4 -13   20.00   16.50
  12  -4  13   28.60   17.00
 -12   4 -14   63.00   30.80
  12  -4  14   62.40   10.40
 -10   4  18    9.70   10.60
  10  -4 -18   18.30    6.80
  10  -4 -17    5.70    9.40
 -10   4  16  124.40   11.40
  10  -4 -16  136.20   11.10
 -10   4  15   10.70    8.00
  10  -4 -15    6.10    8.90
 -10   4  14  110.80   13.10
  10  -4 -14  120.70   11.00
 -10   4  13    1.20    6.70
  10  -4 -13    8.00    8.70
 -10   4  12  443.90   16.80
  10  -4 -12  467.40   18.50
 -10   4  11   20.40    6.00
  10  -4 -11   14.80    6.00
 -10   4  10  285.30   12.50
  10  -4 -10  295.00   20.00
 -10   4   9    1.60    4.80
  10  -4  -9    4.10    5.20
 -10   4   8  137.00    8.60
  10  -4  -8  139.60    8.50
 -10   4   7  256.40   10.90
  10  -4  -7  249.90   12.10
 -10   4   6  110.10    7.90
  10  -4  -6  114.30    7.40
 -10   4   5  207.20   10.10
  10  -4  -5  208.30    9.70
 -10   4   4  687.90   22.90
  10  -4  -4  681.80   27.70
 -10   4   3   68.20    7.30
  10  -4  -3   88.00    8.30
 -10   4   2  261.50   12.00
  10  -4  -2  283.00   13.70
 -10   4   1   47.80    6.20
  10  -4  -1   15.70    5.60
 -10   4   0   83.30    7.40
  10  -4   0   75.20    7.40
 -10   4  -1  147.00   10.40
  10  -4   1  130.50    9.90
 -10   4  -2  577.60   21.20
  10  -4   2  623.50   20.10
 -10   4  -3   96.50    9.10
  10  -4   3   90.60    8.40
 -10   4  -4  170.70   12.50
  10  -4   4  178.50   12.10
 -10   4  -5    8.20    6.50
  10  -4   5    7.90    6.30
 -10   4  -6  254.00   12.50
  10  -4   6  244.50   12.10
 -10   4  -7    4.60    7.40
  10  -4   7    1.30    6.80
 -10   4  -8  197.40   12.70
  10  -4   8  213.40   13.50
 -10   4  -9   17.70    8.60
  10  -4   9   25.60    8.50
 -10   4 -10   20.00   10.90
  10  -4  10   25.30   10.20
 -10   4 -11   11.80   10.50
  10  -4  11    5.40   10.10
 -10   4 -12  103.00   14.90
  10  -4  12   82.20   12.50
 -10   4 -13    9.10   18.00
  10  -4  13   -5.10   19.10
 -10   4 -14  101.30   19.40
  10  -4  14   62.30   19.10
 -10   4 -15   -0.90   13.80
  10  -4  15   -2.10   15.20
  -8   4  17   12.70   13.80
   8  -4 -17    6.70    6.50
  -8   4  16   27.60    8.60
   8  -4 -16   21.20    7.70
  -8   4  15    1.30    6.90
   8  -4 -15   -4.20   10.40
  -8   4  14   36.60    6.00
   8  -4 -14   30.90    6.90
  -8   4  13    8.60    6.00
   8  -4 -13   17.60    6.70
  -8   4  12  254.20   12.50
   8  -4 -12  219.10   10.90
  -8   4  11    3.70    6.80
   8  -4 -11   12.70   10.20
  -8   4  10    5.00    6.40
   8  -4 -10   11.00    5.60
  -8   4   9  555.70   19.10
   8  -4  -9  540.00   18.40
  -8   4   8 1927.70   56.00
   8  -4  -8 1961.90   52.20
  -8   4   7   36.10    6.10
   8  -4  -7   43.30    5.20
  -8   4   6  519.80   17.60
   8  -4  -6  509.40   17.20
  -8   4   5  204.90    9.80
   8  -4  -5  181.90    9.30
  -8   4   4  748.90   24.20
   8  -4  -4  763.90   24.20
  -8   4   3  285.00   11.90
   8  -4  -3  294.20   12.60
  -8   4   2    4.00    4.50
   8  -4  -2    0.40    4.50
  -8   4   1  171.90   10.50
  -8   4   0   21.80    5.10
   8  -4   0   30.10    5.80
  -8   4  -1  441.60   14.80
   8  -4   1  473.60   16.10
  -8   4  -2   79.50    7.80
   8  -4   2   77.20    7.80
  -8   4  -3  144.20    8.90
   8  -4   3  140.60    8.50
  -8   4  -4  885.80   27.10
   8  -4   4  851.90   24.70
  -8   4  -5   44.70    6.90
   8  -4   5   47.80    6.90
  -8   4  -6  186.70   10.50
   8  -4   6  197.80    9.90
  -8   4  -7   54.50    7.50
   8  -4   7   66.10    8.00
  -8   4  -8  467.00   19.20
   8  -4   8  492.00   18.90
  -8   4  -9    2.00    7.50
   8  -4   9    6.10    7.10
  -8   4 -10  280.20   16.20
   8  -4  10  303.60   16.00
  -8   4 -11   16.80    9.40
   8  -4  11   13.30    8.40
  -8   4 -12   22.10   20.60
   8  -4  12    4.30   10.90
  -8   4 -13   -2.40   16.70
   8  -4  13    4.00   12.10
  -8   4 -14   18.00   16.80
   8  -4  14   -4.70   10.00
  -8   4 -15   -2.80   11.60
   8  -4  15   34.10   30.20
  -8   4 -16   10.70   21.90
   8  -4  16   78.00   26.20
  -6   4  17    3.40    7.30
   6  -4 -17    6.10    6.70
  -6   4  16   90.70   13.10
   6  -4 -16   98.60    8.80
  -6   4  15   -3.60    6.20
   6  -4 -15   -0.90    7.30
  -6   4  14   59.00    8.10
   6  -4 -14   57.60   11.60
  -6   4  13   10.50   11.00
   6  -4 -13    1.40    7.50
  -6   4  12  348.10   21.50
   6  -4 -12  338.00   14.80
  -6   4  11    3.20    6.20
   6  -4 -11    7.70    4.60
  -6   4  10  223.20   10.20
   6  -4 -10  213.10   11.00
  -6   4   9  265.30   11.60
   6  -4  -9  241.20   11.40
  -6   4   8  626.50   20.10
   6  -4  -8  630.40   21.50
  -6   4   7   38.40    6.30
   6  -4  -7   33.10    5.50
  -6   4   6  680.70   22.70
   6  -4  -6  700.70   22.60
  -6   4   5  152.20    7.50
   6  -4  -5  134.40    7.80
  -6   4   4  500.80   17.10
   6  -4  -4  509.90   16.00
  -6   4   3   83.90    6.30
   6  -4  -3   80.00    6.30
  -6   4   2  412.70   14.90
   6  -4  -2  414.10   15.60
  -6   4   1   79.20    6.60
   6  -4  -1   94.30    7.40
  -6   4   0 1646.10   48.20
   6  -4   0 1876.90   51.10
  -6   4  -1   26.50    4.60
   6  -4   1   34.40    5.20
  -6   4  -2    7.60    5.30
   6  -4   2    6.40    4.90
  -6   4  -3  120.40    9.20
   6  -4   3  118.30    8.70
  -6   4  -4  522.00   31.60
   6  -4   4  553.50   20.10
  -6   4  -5   84.30    7.90
   6  -4   5   73.10    7.40
  -6   4  -6  131.00   15.30
   6  -4   6  129.90    9.10
  -6   4  -7   18.30    6.90
   6  -4   7   17.40    6.50
  -6   4  -8  569.70   21.40
   6  -4   8  574.60   18.90
  -6   4  -9    4.80    9.50
   6  -4   9    1.90    7.30
  -6   4 -10  126.10   10.50
   6  -4  10  128.90   10.10
  -6   4 -11    9.30    8.40
   6  -4  11   13.40   10.30
  -6   4 -12  271.80   14.60
   6  -4  12  246.20   13.90
  -6   4 -13   40.00    9.40
   6  -4  13   26.40    9.40
  -6   4 -14   32.70   14.40
   6  -4  14   25.20   12.40
  -6   4 -15   -1.00    8.00
   6  -4  15  -13.80   10.70
  -6   4 -16  116.50   15.50
   6  -4  16   99.30   15.80
  -6   4 -17  -16.50   15.40
   6  -4  17    8.60   10.20
  -4   4  17   -4.40   11.80
   4  -4 -17   -5.00    9.30
  -4   4  16  301.30   21.10
   4  -4 -16  290.80   13.10
  -4   4  15    3.80    7.70
   4  -4 -15    4.20    5.70
  -4   4  14  301.60   20.80
   4  -4 -14  273.40   14.50
  -4   4  13   -2.10    5.20
   4  -4 -13   -0.60    7.70
  -4   4  12  463.80   16.50
   4  -4 -12  499.50   19.00
  -4   4  11   46.80    7.20
   4  -4 -11   41.90    7.40
  -4   4  10  407.90   13.80
   4  -4 -10  389.70   14.10
  -4   4   9  468.30   21.70
   4  -4  -9  471.60   17.00
  -4   4   8   69.60    6.40
   4  -4  -8   74.90    6.60
  -4   4   7   -8.20    5.40
   4  -4  -7   -4.40    5.70
  -4   4   6   20.00    4.20
   4  -4  -6   21.20    4.10
  -4   4   5   40.90    4.50
   4  -4  -5   36.60    4.40
  -4   4   4  830.90   24.30
   4  -4  -4  900.00   26.70
  -4   4   3   20.70    4.60
   4  -4  -3   18.70    4.90
  -4   4   2 1470.80   40.90
   4  -4  -2 1499.70   41.30
  -4   4   1  121.10    6.60
   4  -4  -1  130.90    6.90
   4  -4   0 1116.20   36.40
  -4   4  -1   28.80    5.20
   4  -4   1   23.40    4.90
  -4   4  -2  989.00   28.90
   4  -4   2  975.10   27.00
  -4   4  -3  117.60    7.10
   4  -4   3  125.60    7.70
  -4   4  -4  345.80   13.80
   4  -4   4  321.80   12.50
  -4   4  -5  288.70   12.30
   4  -4   5  317.50   12.90
  -4   4  -6  139.70    8.50
   4  -4   6  144.10    8.60
  -4   4  -7  169.50    9.30
   4  -4   7  164.30    9.20
  -4   4  -8   97.40    7.60
   4  -4   8   90.80    7.20
  -4   4  -9   43.50    7.90
   4  -4   9   45.90    7.40
  -4   4 -10   16.20    7.30
   4  -4  10   24.10    7.20
  -4   4 -11   14.80    8.20
   4  -4  11   11.50    7.90
  -4   4 -12  308.50   16.50
   4  -4  12  315.90   16.70
  -4   4 -13    9.10    9.20
   4  -4  13   16.70    7.80
  -4   4 -14  151.10   15.20
   4  -4  14  166.00   13.90
  -4   4 -15    0.00   13.90
   4  -4  15   13.20   20.50
  -4   4 -16  180.70   17.90
   4  -4  16  176.00   15.00
  -4   4 -17   -4.50   15.70
   4  -4  17    6.50   17.40
   2  -4 -18   -1.20    8.30
  -2   4  17   64.80   18.30
   2  -4 -17   55.00    9.80
  -2   4  16  168.10   12.60
   2  -4 -16  173.50   11.60
  -2   4  15   92.70    9.70
   2  -4 -15   87.80    9.10
  -2   4  14  180.30   10.40
   2  -4 -14  204.40   11.40
  -2   4  13   10.10    7.70
   2  -4 -13    9.50    6.40
  -2   4  12  373.20   14.70
   2  -4 -12  359.70   14.40
  -2   4  11   28.60    7.00
   2  -4 -11   26.30    6.90
  -2   4  10   15.80    6.20
   2  -4 -10   18.20    4.80
  -2   4   9   27.30    4.70
   2  -4  -9   33.50    5.40
  -2   4   8  772.30   24.30
   2  -4  -8  769.20   25.50
  -2   4   7   44.80    5.50
   2  -4  -7   33.10    6.20
  -2   4   6  113.40    6.70
   2  -4  -6  114.30    6.80
  -2   4   5   98.50    5.90
   2  -4  -5  102.70    6.50
  -2   4   4  811.40   24.90
   2  -4  -4  771.50   24.70
  -2   4   3   26.80    4.10
   2  -4  -3   28.60    3.90
  -2   4   2   53.40    4.90
   2  -4  -2   49.40    4.50
  -2   4   1  858.10   26.00
   2  -4  -1  884.70   26.30
  -2   4  -1 1279.40   36.80
   2  -4   1 1280.90   35.60
  -2   4  -2 1290.30   37.40
   2  -4   2 1273.90   35.20
  -2   4  -3   20.00    4.70
   2  -4   3   22.90    4.60
  -2   4  -4  938.60   25.90
   2  -4   4  979.20   28.40
  -2   4  -5  361.80   13.50
   2  -4   5  387.00   14.10
  -2   4  -6  297.50   12.60
   2  -4   6  280.00   11.80
  -2   4  -7  153.70    9.10
   2  -4   7  160.50    9.40
  -2   4  -8  111.80    7.60
   2  -4   8  122.60    7.80
  -2   4  -9   70.40    6.60
   2  -4   9   78.10    7.40
  -2   4 -10  317.50   13.80
   2  -4  10  303.00   13.50
  -2   4 -11  153.70   10.40
   2  -4  11  146.80   10.10
  -2   4 -12  105.70    9.50
   2  -4  12   95.20    9.30
  -2   4 -13   -1.90    6.70
   2  -4  13    2.30    8.40
  -2   4 -14   43.90   10.40
   2  -4  14   33.00   10.10
  -2   4 -15    6.50   16.40
   2  -4  15    6.50   10.30
  -2   4 -16   78.20   10.80
   2  -4  16   84.30   13.50
  -2   4 -17    7.60   17.20
   2  -4  17    7.10   15.20
  -2   4 -18   61.30   13.00
   2  -4  18   58.80   10.90
   0   4  18  152.10   12.90
   0  -4 -18  108.70   13.90
   0   4  17    6.20   11.20
   0  -4 -17   -8.30   10.60
   0   4  16   37.90   12.90
   0  -4 -16   29.70   10.80
   0   4  15   47.90   10.80
   0  -4 -15   47.50    9.30
   0   4  14   10.70    7.40
   0  -4 -14    1.80    7.30
   0   4  13    0.70    6.20
   0  -4 -13    3.00    6.40
   0   4  12  198.50   11.30
   0  -4 -12  211.90   11.70
   0   4  11  107.00    7.50
   0  -4 -11   97.80    7.40
   0   4  10  157.20   10.10
   0  -4 -10  178.10    9.10
   0   4   9   65.40    7.00
   0  -4  -9   72.50    6.70
   0   4   8 1825.10   48.90
   0  -4  -8 1822.20   47.00
   0   4   7   -0.50    4.50
   0  -4  -7    2.70    4.30
   0   4   6  710.00   21.60
   0  -4  -6  676.30   19.90
   0   4   5  216.70    9.50
   0  -4  -5  218.40    9.30
   0   4   4 1142.90   32.20
   0  -4  -4 1168.40   35.10
   0   4   3   56.30    5.50
   0  -4  -3   57.30    5.30
   0   4   2    1.20    3.50
   0  -4  -2   -1.30    3.50
   0   4   1   -0.90    4.10
   0  -4  -1    1.80    4.10
   0   4  -1   -2.10    4.40
   0  -4   1   -0.20    3.60
   0   4  -2    3.50    4.20
   0  -4   2   -1.60    3.80
   0   4  -3   52.20    5.60
   0  -4   3   58.20    5.40
   0   4  -4 1113.10   30.30
   0  -4   4 1113.00   29.70
   0   4  -5  255.30    9.90
   0  -4   5  233.90    9.80
   0   4  -6  692.00   23.20
   0  -4   6  684.50   20.80
   0   4  -7   -1.20    4.50
   0  -4   7   -1.50    3.90
   0   4  -8 1766.30   46.30
   0  -4   8 1798.60   48.10
   0   4  -9   65.00    5.90
   0  -4   9   66.20    5.90
   0   4 -10  162.80   10.50
   0  -4  10  151.80    9.20
   0   4 -11   88.20   11.70
   0  -4  11   95.10    7.60
   0   4 -12  204.30   16.50
   0  -4  12  175.00   11.80
   0   4 -13   -0.60    7.00
   0  -4  13    5.10    8.50
   0   4 -14    9.30   13.20
   0  -4  14    5.80    9.20
   0   4 -15   51.00   10.10
   0  -4  15   44.50   13.70
   0   4 -16   14.50   15.00
   0  -4  16   22.60    8.80
   0   4 -17   -1.80   10.40
   0  -4  17    7.60   11.40
   0   4 -18  102.00   19.30
   0  -4  18  114.00   15.50
   2   4  18   76.60   17.40
  -2  -4 -18   51.40   13.70
   2   4  17   10.70   15.40
  -2  -4 -17   15.70    9.50
   2   4  16  117.40   23.40
  -2  -4 -16   68.60   13.50
   2   4  15    4.60   12.80
  -2  -4 -15    8.30   17.50
   2   4  14   38.70   11.90
  -2  -4 -14   40.70   11.00
   2   4  13    2.70    9.10
  -2  -4 -13    6.60    9.50
   2   4  12   97.50    9.40
  -2  -4 -12   99.60   10.40
   2   4  11  156.00    9.00
  -2  -4 -11  144.30    8.80
   2   4  10  309.90   14.40
  -2  -4 -10  315.70   14.20
   2   4   9   75.70    6.60
  -2  -4  -9   87.40    7.10
   2   4   8  116.50    7.60
  -2  -4  -8  119.30    7.90
   2   4   7  166.60    8.50
  -2  -4  -7  165.30    8.50
   2   4   6  292.40   10.80
  -2  -4  -6  288.20   12.50
   2   4   5  369.70   13.20
  -2  -4  -5  398.00   14.60
   2   4   4  982.10   27.50
  -2  -4  -4  958.20   27.30
   2   4   3   18.40    4.80
  -2  -4  -3   12.80    5.20
   2   4   2 1200.70   32.20
  -2  -4  -2 1259.70   34.40
   2   4   1 1280.60   36.80
  -2  -4  -1 1301.20   35.50
  -2  -4   0   42.80   11.30
   2   4  -1  898.70   27.00
  -2  -4   1  873.90   26.80
   2   4  -2   60.30    5.60
  -2  -4   2   56.00    5.40
   2   4  -3   31.30    4.40
  -2  -4   3   22.50    4.30
   2   4  -4  807.10   23.80
  -2  -4   4  751.30   23.80
   2   4  -5  100.70    6.20
  -2  -4   5  106.40    5.90
   2   4  -6  113.00    6.50
  -2  -4   6  106.50    6.20
   2   4  -7   29.70    6.30
  -2  -4   7   37.80    4.60
   2   4  -8  776.50   23.10
  -2  -4   8  748.30   23.30
   2   4  -9   28.70    4.60
  -2  -4   9   29.20    4.70
   2   4 -10   24.30    6.00
  -2  -4  10   15.10    4.90
   2   4 -11   24.70    7.20
  -2  -4  11   30.30    5.90
   2   4 -12  363.60   15.60
  -2  -4  12  361.60   15.70
   2   4 -13   15.30    5.60
  -2  -4  13   24.80    6.00
   2   4 -14  187.20   11.70
  -2  -4  14  190.70   10.80
   2   4 -15   77.90   14.70
  -2  -4  15   64.80    9.20
   2   4 -16  131.50   11.30
  -2  -4  16  197.00   15.90
   2   4 -17   59.10   10.80
  -2  -4  17   42.40    9.40
  -2  -4  18   -1.50    7.80
   4   4  17    1.00   14.50
  -4  -4 -17  -12.60   24.40
   4   4  16  215.30   16.80
  -4  -4 -16  208.40   13.30
   4   4  15    4.90   17.70
  -4  -4 -15   -2.30    9.90
   4   4  14  154.90   13.30
  -4  -4 -14  160.40   14.60
   4   4  13   20.70    7.70
  -4  -4 -13   18.10    8.60
   4   4  12  288.10   14.30
  -4  -4 -12  306.40   13.60
   4   4  11   15.90    7.10
  -4  -4 -11   20.80   10.10
   4   4  10   18.60    6.60
  -4  -4 -10   18.30    6.40
   4   4   9   49.40    7.20
  -4  -4  -9   45.30    7.70
   4   4   8   86.80    7.60
  -4  -4  -8   96.70    8.30
   4   4   7  177.10    9.60
  -4  -4  -7  168.30   10.10
   4   4   6  156.40    8.20
  -4  -4  -6  151.00    8.40
   4   4   5  293.00   11.90
  -4  -4  -5  314.30   12.00
   4   4   4  342.60   13.70
  -4  -4  -4  325.70   13.30
   4   4   3  122.50    6.50
  -4  -4  -3  127.80    7.30
   4   4   2  942.60   26.90
  -4  -4  -2  908.60   26.30
   4   4   1   23.70    4.40
  -4  -4  -1   26.40    4.20
   4   4   0 1177.30   36.30
   4   4  -1  129.60    7.10
  -4  -4   1  109.70    6.50
   4   4  -2 1505.40   38.20
  -4  -4   2 1524.20   40.00
   4   4  -3   14.40    5.50
  -4  -4   3   21.70    5.50
   4   4  -4  854.80   26.20
  -4  -4   4  902.70   26.80
   4   4  -5   36.10    4.30
  -4  -4   5   45.80    4.60
   4   4  -6   19.10    4.80
  -4  -4   6   20.10    4.20
   4   4  -7   -0.40    5.50
  -4  -4   7   -6.50    5.30
   4   4  -8   61.60    5.80
  -4  -4   8   62.50    6.00
   4   4  -9  473.70   16.50
  -4  -4   9  495.10   16.10
   4   4 -10  377.70   15.10
  -4  -4  10  405.50   19.40
   4   4 -11   37.20    6.70
  -4  -4  11   26.50    9.10
   4   4 -12  450.30   16.40
  -4  -4  12  449.40   15.00
   4   4 -13    3.30    5.50
  -4  -4  13   -0.80    5.90
   4   4 -14  280.40   14.20
  -4  -4  14  287.30   14.20
   4   4 -15   -1.90    7.60
  -4  -4  15    6.20    8.40
   4   4 -16  301.70   13.60
  -4  -4  16  298.90   12.60
   4   4 -17   -2.70   12.40
  -4  -4  17    9.30    8.60
   6   4  17   -7.10   25.90
  -6  -4 -17   11.40   23.40
   6   4  16  135.20   17.20
  -6  -4 -16  115.10   13.40
   6   4  15   13.70   14.10
  -6  -4 -15    1.70   16.30
   6   4  14   27.90   12.00
  -6  -4 -14   18.50    9.20
   6   4  13   41.90    9.90
  -6  -4 -13   30.50   11.20
   6   4  12  288.70   16.60
  -6  -4 -12  254.60   14.20
   6   4  11   17.60    7.40
  -6  -4 -11   14.20    8.90
   6   4  10  137.20   10.10
  -6  -4 -10  131.10   10.60
   6   4   9    2.80    7.40
  -6  -4  -9   -1.40    9.10
   6   4   8  599.50   22.70
  -6  -4  -8  566.00   21.30
   6   4   7   30.10    6.10
  -6  -4  -7   18.90    6.10
   6   4   6  132.10    8.20
  -6  -4  -6  136.70    8.60
   6   4   5   83.00    6.60
  -6  -4  -5   86.50    7.60
   6   4   4  558.30   20.00
  -6  -4  -4  557.40   19.00
   6   4   3  112.30    7.30
  -6  -4  -3  117.10    7.80
   6   4   2    6.50    5.20
  -6  -4  -2    7.00    4.90
   6   4   1   25.50    4.80
  -6  -4  -1   21.30    4.40
   6   4   0 1869.50   54.30
   6   4  -1   93.40    6.10
  -6  -4   1   82.90    6.10
   6   4  -2  409.60   15.00
  -6  -4   2  400.40   14.60
   6   4  -3   68.70    5.90
  -6  -4   3   82.00    6.70
   6   4  -4  539.30   16.50
  -6  -4   4  501.50   16.30
   6   4  -5  135.00    7.80
  -6  -4   5  125.80   10.50
   6   4  -6  698.90   23.20
  -6  -4   6  703.50   23.10
   6   4  -7   38.20    6.60
  -6  -4   7   41.30    5.70
   6   4  -8  654.20   20.50
  -6  -4   8  665.90   22.00
   6   4  -9  261.20   12.60
  -6  -4   9  255.30   11.40
   6   4 -10  244.00   11.60
  -6  -4  10  229.40    9.80
   6   4 -11    4.90    5.80
  -6  -4  11    8.10    6.20
   6   4 -12  348.00   13.80
  -6  -4  12  330.80   13.30
   6   4 -13    4.60    5.70
  -6  -4  13    4.60    5.70
   6   4 -14   55.60    8.70
  -6  -4  14   57.70    7.40
   6   4 -15   -5.30   11.90
  -6  -4  15    1.00    7.20
  -6  -4  16   99.50   10.50
   6   4 -17   11.10    5.90
  -6  -4  17    8.70    8.00
  -8  -4 -16   16.00   14.30
   8   4  15   -2.70   25.00
  -8  -4 -15    2.30   14.40
   8   4  14    5.20   14.60
  -8  -4 -14   12.00   15.60
   8   4  13    8.60   21.10
  -8  -4 -13    4.70   16.00
   8   4  12    1.50    9.20
  -8  -4 -12   13.20    9.70
   8   4  11    8.90    9.30
  -8  -4 -11   11.30    8.80
   8   4  10  292.80   14.40
  -8  -4 -10  287.10   15.60
   8   4   9   -1.10   10.30
  -8  -4  -9   -0.60    8.50
   8   4   8  528.10   18.80
  -8  -4  -8  497.20   18.90
   8   4   7   56.60    9.40
  -8  -4  -7   69.60   10.10
   8   4   6  191.50   11.00
  -8  -4  -6  193.80   11.20
   8   4   5   52.90    6.80
  -8  -4  -5   47.70    7.20
   8   4   4  857.60   26.30
  -8  -4  -4  841.40   28.70
   8   4   3  133.50    8.80
  -8  -4  -3  129.80    8.60
   8   4   2   78.70    7.20
  -8  -4  -2   84.70    7.70
   8   4   1  457.20   17.60
  -8  -4  -1  457.60   15.50
   8   4   0   24.60    5.80
  -8  -4   0   26.80    5.90
   8   4  -1  176.00    9.70
  -8  -4   1  173.60    9.60
   8   4  -2    1.00    4.30
  -8  -4   2    1.80    4.30
   8   4  -3  286.60   11.80
  -8  -4   3  266.30   12.00
   8   4  -4  765.00   23.50
  -8  -4   4  750.60   24.30
   8   4  -5  170.90    9.40
  -8  -4   5  187.40    9.10
   8   4  -6  500.00   18.20
  -8  -4   6  503.90   18.40
   8   4  -7   39.00    5.90
  -8  -4   7   34.70    5.90
   8   4  -8 2024.00   53.40
  -8  -4   8 1975.70   50.90
   8   4  -9  532.60   17.30
  -8  -4   9  536.20   17.10
   8   4 -10   15.20    5.60
  -8  -4  10   25.30    8.70
   8   4 -11   -4.80    6.40
  -8  -4  11   -2.60    5.70
   8   4 -12  237.90   17.30
  -8  -4  12  233.50   12.70
   8   4 -13   17.60    6.60
  -8  -4  13   10.80    7.20
   8   4 -14   26.30    6.20
  -8  -4  14   33.20    7.80
   8   4 -15    3.50    7.40
  -8  -4  15    0.00    7.40
   8   4 -16   32.40    8.20
  -8  -4  16   20.80    8.20
   8   4 -17    5.70   13.80
  -8  -4  17    4.60   10.70
 -10  -4 -15   12.50   16.20
  10   4  14   25.50   13.60
 -10  -4 -14   61.90   15.30
  10   4  13    6.70   15.20
 -10  -4 -13   -2.40   16.30
  10   4  12   69.30   10.60
 -10  -4 -12   94.30   15.20
  10   4  11   10.30   15.10
 -10  -4 -11    7.00   12.00
  10   4  10   29.40   10.20
 -10  -4 -10   16.70   12.80
  10   4   9   14.40    9.80
 -10  -4  -9   24.20    9.80
  10   4   8  190.70   13.00
 -10  -4  -8  227.50   14.60
  10   4   7   11.70    8.40
 -10  -4  -7    1.60    7.50
  10   4   6  272.60   12.60
 -10  -4  -6  262.50   13.30
  10   4   5    8.10    6.40
 -10  -4  -5   11.00    6.40
  10   4   4  181.30   10.70
 -10  -4  -4  188.80   11.10
  10   4   3   84.90   10.20
 -10  -4  -3   95.70    9.50
  10   4   2  627.10   22.30
 -10  -4  -2  616.70   21.70
  10   4   1  137.60    8.40
 -10  -4  -1  144.30   10.00
  10   4   0   71.90    7.00
 -10  -4   0   85.40    7.00
 -10  -4   1   36.80    6.00
  10   4  -2  284.70   12.90
 -10  -4   2  267.20   12.90
  10   4  -3   78.80    8.00
 -10  -4   3   79.30    7.50
  10   4  -4  722.40   21.40
 -10  -4   4  689.90   22.50
  10   4  -5  227.30   10.20
 -10  -4   5  216.10   10.50
  10   4  -6  102.40    7.40
 -10  -4   6  113.20    7.10
  10   4  -7  243.70   10.40
 -10  -4   7  269.60   11.60
  10   4  -8  125.70    7.80
 -10  -4   8  138.90    7.90
  10   4  -9    2.70    4.90
 -10  -4   9   -3.00    5.00
  10   4 -10  299.30   12.90
 -10  -4  10  294.30   13.20
  10   4 -11   22.80    6.20
 -10  -4  11   20.80    5.60
  10   4 -12  466.90   17.50
 -10  -4  12  438.00   25.00
  10   4 -13    5.60    7.20
 -10  -4  13   -4.80    6.40
  10   4 -14  138.70   10.00
 -10  -4  14  130.60    8.70
  10   4 -15    7.50   12.00
 -10  -4  15    2.80    8.50
  10   4 -16  134.00   10.10
 -10  -4  16  139.10   10.30
  10   4 -17    0.00    9.60
 -10  -4  17   10.20    8.20
  10   4 -18    4.50    6.60
 -10  -4  18    1.50    5.80
  12   4  14    5.00   13.30
 -12  -4 -14   16.70   23.00
  12   4  13   32.90   14.00
 -12  -4 -13   17.00   12.10
  12   4  12  271.70   16.80
 -12  -4 -12  324.30   17.20
  12   4  11   13.00   10.30
 -12  -4 -11    6.10   15.90
  12   4  10   25.80   10.00
 -12  -4 -10   33.10   10.80
  12   4   9   -4.70   12.80
 -12  -4  -9   11.20   10.60
  12   4   8   70.10   10.80
 -12  -4  -8   68.80   11.10
  12   4   7   14.30   11.30
 -12  -4  -7   24.70   11.60
  12   4   6   45.50    8.40
 -12  -4  -6   48.70    8.70
  12   4   5   29.00    7.10
 -12  -4  -5   35.60    8.10
  12   4   4   99.30    9.80
 -12  -4  -4  111.00   10.20
  12   4   3   24.00    6.70
 -12  -4  -3   23.20    8.20
  12   4   2  223.90   11.80
 -12  -4  -2  225.50   12.00
  12   4   1  158.50   11.90
 -12  -4  -1  174.10   12.40
  12   4   0 1486.10   42.50
 -12  -4   0 1503.90   40.90
  12   4  -1   24.00    6.80
 -12  -4   1   21.10    7.30
  12   4  -2  557.00   20.70
 -12  -4   2  530.20   19.80
  12   4  -3    0.70    6.50
 -12  -4   3    2.20    6.10
  12   4  -4  159.90    9.70
 -12  -4   4  182.00    9.50
  12   4  -5    7.20    7.70
 -12  -4   5    6.50    7.20
  12   4  -6   93.50   10.30
 -12  -4   6  126.00    9.10
  12   4  -7    3.60    5.20
 -12  -4   7    3.30    6.50
  12   4  -8   73.30    9.30
 -12  -4   8   62.60    7.70
  12   4  -9   67.20    8.90
 -12  -4   9   58.00   11.10
  12   4 -10  202.30   11.20
 -12  -4  10  211.30   11.40
  12   4 -11   92.70    8.00
 -12  -4  11   77.90    7.20
  12   4 -12  219.60   13.90
 -12  -4  12  251.50   12.30
  12   4 -13   27.90    7.60
 -12  -4  13   20.40    9.00
  12   4 -14  271.20   18.10
 -12  -4  14  290.40   14.60
  12   4 -15    4.30    8.80
 -12  -4  15   18.10    9.90
  12   4 -16  240.90   15.20
 -12  -4  16  237.40   17.60
  12   4 -17  -10.20   13.20
 -12  -4  17   12.00    9.60
  12   4 -18   96.50   20.20
 -12  -4  18   96.50   12.30
  14   4  13    1.00   16.80
 -14  -4 -13   -9.90   26.60
  14   4  12   18.30   12.70
 -14  -4 -12   23.50   17.50
  14   4  11   23.00   12.60
 -14  -4 -11   12.20   15.90
  14   4  10  151.00   16.10
 -14  -4 -10  167.70   18.40
  14   4   9    0.50    9.80
 -14  -4  -9   10.30   12.50
  14   4   8  100.90   12.60
 -14  -4  -8  106.10   14.50
  14   4   7  143.70   11.40
 -14  -4  -7  118.60   11.70
  14   4   6    2.10   10.10
 -14  -4  -6   -8.40   10.50
  14   4   5   48.40    9.80
 -14  -4  -5   47.00    9.60
  14   4   4  301.50   13.60
 -14  -4  -4  292.90   13.80
  14   4   3   46.10    9.40
 -14  -4  -3   45.80    8.90
  14   4   2   26.50    7.50
 -14  -4  -2   38.30    8.00
  14   4   1  159.80   11.30
 -14  -4  -1  139.60   10.40
  14   4   0  344.50   16.00
 -14  -4   0  358.10   15.70
  14   4  -1   10.30    9.10
  14   4  -2   51.20    7.70
 -14  -4   2   53.60    8.10
  14   4  -3   29.60    7.60
 -14  -4   3   32.40    8.50
  14   4  -4  395.60   17.10
 -14  -4   4  390.70   17.00
  14   4  -5   23.30    7.40
 -14  -4   5   21.00    6.60
  14   4  -6  245.50   13.10
 -14  -4   6  224.60   12.00
  14   4  -7  112.60    9.50
 -14  -4   7  103.00    9.40
  14   4  -8  610.50   21.30
 -14  -4   8  568.70   18.20
  14   4  -9  257.80   11.90
 -14  -4   9  245.10   12.60
  14   4 -10   12.00    6.70
 -14  -4  10    9.30    6.50
  14   4 -11    5.30    7.70
 -14  -4  11    4.50    7.30
  14   4 -12   74.50    8.60
 -14  -4  12   54.60    7.60
  14   4 -13   12.20   10.10
 -14  -4  13   11.40    9.80
  14   4 -14   59.50   12.20
 -14  -4  14   88.10   11.90
  14   4 -15  142.50   15.00
 -14  -4  15  122.30   11.60
  14   4 -16  117.30   20.00
 -14  -4  16  131.40   12.90
  14   4 -17   -0.50   10.80
 -14  -4  17    1.80    9.20
  14   4 -18   22.50   12.00
 -14  -4  18    4.90    8.70
  14   4 -19   -1.00   13.80
  16   4  11    6.70   10.60
 -16  -4 -11    3.00   11.50
  16   4  10   14.40   14.50
 -16  -4 -10   26.20    9.60
  16   4   9    0.10   15.00
 -16  -4  -9   14.80   15.30
  16   4   8  211.50   18.40
 -16  -4  -8  185.30   17.20
  16   4   7   -4.80    9.50
 -16  -4  -7   16.00   12.20
  16   4   6  216.00   15.50
 -16  -4  -6  197.90   15.40
  16   4   5    1.00   11.10
 -16  -4  -5    3.70   11.10
  16   4   4  190.70   12.70
 -16  -4  -4  181.20   12.80
  16   4   3    2.80    8.00
 -16  -4  -3   -2.30    7.90
  16   4   2  105.10   11.60
 -16  -4  -2   87.40   11.40
  16   4   1   41.60    9.60
 -16  -4  -1   37.10    9.30
  16   4   0    7.30    8.10
 -16  -4   0    9.70    8.00
  16   4  -2   28.80    8.50
 -16  -4   2   25.90    8.40
  16   4  -3   -3.20    6.60
 -16  -4   3   -5.10    7.00
  16   4  -4  362.30   15.50
 -16  -4   4  337.00   16.40
  16   4  -5   16.90    8.30
 -16  -4   5    9.60    9.70
  16   4  -6  326.30   15.50
 -16  -4   6  319.00   14.30
  16   4  -7   23.50    8.40
 -16  -4   7   33.00    8.60
  16   4  -8  488.80   19.30
 -16  -4   8  455.20   17.90
  16   4  -9    3.00    8.30
 -16  -4   9   -4.90    7.90
  16   4 -10  162.30   10.90
 -16  -4  10  152.80   12.10
  16   4 -11   24.40    7.90
 -16  -4  11   33.40   10.60
  16   4 -12  250.50   14.80
 -16  -4  12  235.80   14.10
  16   4 -13   -2.70    9.60
 -16  -4  13   -2.10   10.70
  16   4 -14    6.90    8.20
 -16  -4  14    4.60    9.50
  16   4 -15   81.20   13.40
 -16  -4  15   85.80   11.50
  16   4 -16   58.90   12.10
 -16  -4  16   50.30   11.20
  16   4 -17   37.40   21.80
 -16  -4  17   26.00   15.90
  16   4 -18   13.40   13.30
 -16  -4  18   11.30   14.00
  16   4 -19   -6.20   14.80
  18   4   9   16.50   22.80
  18   4   8   82.70   16.10
 -18  -4  -8   82.20   16.10
  18   4   7    1.20   13.30
 -18  -4  -7    4.70   13.60
  18   4   6  120.60   15.20
 -18  -4  -6   97.70   19.60
  18   4   5   11.40    9.70
 -18  -4  -5    3.90   11.40
  18   4   4  118.60   19.90
 -18  -4  -4  117.80   15.00
  18   4   3   22.90   11.20
 -18  -4  -3   22.60   11.60
  18   4   2  161.00   16.70
 -18  -4  -2  167.50   16.80
  18   4   1   15.30    9.20
 -18  -4  -1   18.60    9.70
  18   4   0  284.30   15.50
 -18  -4   0  278.10   15.70
  18   4  -1    6.40   14.70
 -18  -4   1   -0.90    8.40
  18   4  -2  226.00   13.20
 -18  -4   2  225.20   12.60
  18   4  -3  149.90   12.30
 -18  -4   3  172.90   13.00
  18   4  -4   44.00   11.10
 -18  -4   4   53.30   12.00
  18   4  -5   19.00   11.20
 -18  -4   5   14.70    9.50
  18   4  -6   95.00    9.60
 -18  -4   6   88.30    9.60
  18   4  -7   86.30   10.30
 -18  -4   7   93.10   10.70
  18   4  -8  204.20   17.70
 -18  -4   8  216.50   13.70
  18   4  -9   10.00   10.90
 -18  -4   9    4.60   11.00
  18   4 -10  163.30   13.30
 -18  -4  10  154.40   11.50
  18   4 -11    2.70    8.00
 -18  -4  11   -2.10    8.00
  18   4 -12  170.30   18.20
 -18  -4  12  171.00   13.50
  18   4 -13    1.00    9.20
 -18  -4  13   -2.60    9.50
  18   4 -14   98.90   13.00
 -18  -4  14   97.90   14.20
  18   4 -15   38.40   14.60
 -18  -4  15   23.90   17.10
  18   4 -16   99.00   13.00
 -18  -4  16  117.10   16.30
  18   4 -17   27.20   18.50
 -18  -4  17   12.70   15.30
  18   4 -18  113.10   17.80
 -18  -4  18  119.20   11.60
  18   4 -19   43.80   18.60
  20   4   6    4.50   33.30
  20   4   5   12.00   16.10
 -20  -4  -5   10.50   16.30
  20   4   4  102.30   13.70
 -20  -4  -4   91.80   12.50
  20   4   3   -3.80   16.60
 -20  -4  -3   -9.10   15.90
  20   4   2  107.90   10.00
 -20  -4  -2   77.00   13.90
  20   4   1    7.10   16.50
 -20  -4  -1   31.60   13.10
  20   4   0  287.40   15.80
 -20  -4   0  278.50   15.20
  20   4  -1    9.60   10.00
 -20  -4   1   10.00   10.30
  20   4  -2  112.80   13.30
 -20  -4   2  108.70   13.30
  20   4  -3    9.90   10.10
 -20  -4   3   10.50    9.30
  20   4  -4  157.20   12.90
 -20  -4   4  167.70   12.50
  20   4  -5  218.90   14.90
 -20  -4   5  214.10   13.90
  20   4  -6   -0.20    8.80
 -20  -4   6    3.40    8.90
  20   4  -7    3.90    8.80
 -20  -4   7    2.20    8.80
  20   4  -8   71.10   12.20
 -20  -4   8   92.10   11.90
  20   4  -9   10.00    9.10
 -20  -4   9   14.00    9.10
  20   4 -10   17.70   11.20
 -20  -4  10   20.60    9.70
  20   4 -11   12.40   11.50
 -20  -4  11   -7.90   11.40
  20   4 -12   27.60   11.10
 -20  -4  12   27.90   10.00
  20   4 -13    6.90   10.80
 -20  -4  13    1.10   13.20
  20   4 -14  274.40   13.10
 -20  -4  14  260.50   16.20
  20   4 -15    5.50   17.30
 -20  -4  15   14.60   16.30
  20   4 -16  217.80   22.80
 -20  -4  16  227.60   22.40
  20   4 -17   13.10   19.00
 -20  -4  17   23.90   15.90
  20   4 -18   28.50   20.90
 -20  -4  18   27.40   21.50
  20   4 -19    9.30   23.00
  22   4   2   20.80   22.10
 -22  -4  -2   59.10   23.20
  22   4   1   26.80   13.70
 -22  -4  -1   47.80   12.90
  22   4   0   97.40   14.10
 -22  -4   0   77.20   15.00
  22   4  -1   -5.80    9.00
 -22  -4   1    3.20   11.10
  22   4  -2   12.00    9.60
 -22  -4   2   28.80   11.40
  22   4  -3   14.10    9.80
 -22  -4   3   31.50   12.20
  22   4  -4  247.30   12.30
 -22  -4   4  256.20   16.10
  22   4  -5  -15.50   21.90
 -22  -4   5   -0.10   16.10
  22   4  -6   73.10   24.50
 -22  -4   6  102.70   16.70
  22   4  -7   16.30   16.50
 -22  -4   7  -15.20   12.00
  22   4  -8   93.10   18.50
 -22  -4   8   96.60   14.10
  22   4  -9   57.50   23.60
 -22  -4   9   12.10   15.40
  22   4 -10   82.30   10.60
 -22  -4  10   62.50   12.10
  22   4 -11   26.40   11.60
 -22  -4  11    7.50   12.40
  22   4 -12  150.70   11.70
 -22  -4  12  150.30   16.40
  22   4 -13   -3.50   17.20
 -22  -4  13    4.80   15.70
  22   4 -14   18.40   15.30
 -22  -4  14    4.30   15.10
  22   4 -15   45.50   18.00
 -22  -4  15   65.90   16.70
  22   4 -16  135.10   19.10
 -22  -4  16   82.60   17.10
  22   4 -17  -12.80   17.40
 -22  -4  17    9.70   19.20
  22   4 -18   -2.60   14.90
 -22  -4  18   77.90   16.10
  24   4  -3    5.30   13.00
 -24  -4   3   11.00   12.60
  24   4  -4   20.30   19.30
 -24  -4   4   22.40   13.70
  24   4  -5  -15.10   16.00
 -24  -4   5    4.30   13.30
  24   4  -6  156.90   17.40
 -24  -4   6  171.80   16.40
  24   4  -7   29.40   14.40
 -24  -4   7    9.40   12.70
  24   4  -8  271.10   16.70
 -24  -4   8  228.90   15.40
  24   4  -9   -6.30   16.60
 -24  -4   9   -4.40   13.40
  24   4 -10  158.90   16.20
 -24  -4  10  131.60   13.80
  24   4 -11    2.80   17.50
 -24  -4  11   -2.90   13.00
  24   4 -12  103.80   18.70
 -24  -4  12  125.30   17.90
  24   4 -13   61.10   16.80
 -24  -4  13   33.60   18.70
  24   4 -14  -11.10   15.10
 -24  -4  14    7.10   17.60
  24   4 -15    5.40   14.10
 -24  -4  15    8.10   10.60
  24   4 -16   -0.60   16.50
 -24  -4  16    7.20   12.40
  24   4 -17  -17.80   24.30
 -24  -4  17   -0.90   15.70
  26   4 -10   25.80   24.70
 -26  -4  10   16.50   16.80
  26   4 -11   -4.80   15.90
 -26  -4  11    9.60   13.70
  26   4 -12   28.20   12.30
 -26  -4  12    0.80   12.90
  26   4 -13    5.00   12.00
 -26  -4  13   11.40   15.30
  26   4 -14  101.60   13.90
 -26  -4  14   35.30   12.80
  26   4 -15  114.70   22.70
 -26  -4  15    5.80   12.40
  26   4 -16  117.60   30.80
 -26  -4  16   42.90   16.40
 -25   5  16   98.00   17.90
  25  -5 -16   89.00   16.30
 -25   5  15    5.50   14.50
  25  -5 -15    4.30    8.80
 -25   5  14    5.10   27.50
  25  -5 -14   60.50   15.70
 -25   5  13   64.80   13.50
  25  -5 -13    4.50   11.10
 -25   5  12   29.90   11.20
  25  -5 -12   -1.60    9.70
 -25   5  11    9.60   22.50
  23  -5 -17    1.90   10.50
 -23   5  16   36.60   11.20
  23  -5 -16   35.90   16.10
 -23   5  15    2.20   17.10
  23  -5 -15    3.50   24.00
 -23   5  14   19.10   12.90
  23  -5 -14   56.70   14.20
 -23   5  13   -8.20   21.60
  23  -5 -13    4.90   14.80
 -23   5  12   19.30   16.70
  23  -5 -12   15.90   11.70
 -23   5  11   12.60   12.10
  23  -5 -11    7.50   14.60
 -23   5  10  121.10   16.00
  23  -5 -10  125.20    9.30
 -23   5   9   16.90   12.50
  23  -5  -9   13.80   10.90
 -23   5   8  135.90   14.00
  23  -5  -8  152.80   15.10
 -23   5   7   -5.90   14.20
  23  -5  -7    4.00   13.30
 -23   5   6  177.00   15.40
  23  -5  -6  128.50   13.30
 -23   5   5   12.40   16.00
  23  -5  -5    2.20   15.60
 -23   5   4   34.40   18.80
  23  -5  -4   48.40   21.10
 -23   5   3    4.00   22.10
  23  -5  -3   -1.10   20.70
 -21   5  18   14.40   17.10
  21  -5 -18   -2.10   11.20
 -21   5  17    4.20   18.80
  21  -5 -17   14.60   18.30
 -21   5  16   44.60   14.00
  21  -5 -16   57.60   19.00
 -21   5  15   12.60   21.00
  21  -5 -15   24.30   19.10
 -21   5  14  228.80   19.10
  21  -5 -14  247.30   24.60
 -21   5  13    6.80   12.80
  21  -5 -13    0.50   17.00
 -21   5  12   45.00   13.60
  21  -5 -12   45.30   13.90
 -21   5  11   22.80   12.90
  21  -5 -11   32.80   13.30
 -21   5  10    9.90   15.60
  21  -5 -10   19.90   13.70
 -21   5   9   22.80   12.30
  21  -5  -9   37.10   11.00
 -21   5   8    7.50   12.10
  21  -5  -8   16.10   13.20
 -21   5   7    6.50   11.40
  21  -5  -7    6.40   11.80
 -21   5   6  124.30   11.90
  21  -5  -6  104.30   12.60
 -21   5   5   -2.90   11.50
  21  -5  -5   -5.20   12.50
 -21   5   4   82.10   16.20
  21  -5  -4   80.80   17.10
 -21   5   3    1.80   13.00
  21  -5  -3    9.80   11.50
 -21   5   2  151.00   13.50
  21  -5  -2  147.80   14.70
 -21   5   1    6.00   14.90
  21  -5  -1   11.40   13.10
 -21   5   0   33.80   11.90
  21  -5   0   40.20   12.80
 -21   5  -1   -2.60    8.30
  21  -5   1   18.80   15.10
  21  -5   2  149.50   29.40
 -19   5  18   43.20   19.70
  19  -5 -18   19.90   19.80
 -19   5  17    5.40   18.70
  19  -5 -17   23.70   16.60
 -19   5  16  138.50   19.20
  19  -5 -16  179.30   19.80
 -19   5  15   46.10   13.90
  19  -5 -15   46.80   15.10
 -19   5  14  315.30   18.10
  19  -5 -14  304.40   19.30
 -19   5  13    4.70   12.30
  19  -5 -13   -3.20   17.80
 -19   5  12  166.30   15.40
  19  -5 -12  115.70   19.40
 -19   5  11   70.70   11.50
  19  -5 -11   76.50   11.80
 -19   5  10   -0.30    9.20
  19  -5 -10    8.00    9.90
 -19   5   9   -3.50    8.80
  19  -5  -9   -4.20   10.50
 -19   5   8    2.70    8.10
  19  -5  -8    1.90   10.40
 -19   5   7   -1.70    8.00
  19  -5  -7    7.10    9.70
 -19   5   6   62.90   10.20
  19  -5  -6   65.60   10.50
 -19   5   5    0.40    8.60
  19  -5  -5    1.50    9.10
 -19   5   4   14.30    9.30
  19  -5  -4   19.10   10.00
 -19   5   3   -0.50   12.00
  19  -5  -3   17.20   11.80
 -19   5   2  216.70   18.00
  19  -5  -2  226.90   17.40
 -19   5   1    8.70   13.20
  19  -5  -1   10.50   12.30
 -19   5   0  231.30   16.50
  19  -5   0  207.30   15.20
 -19   5  -1   29.80   16.30
  19  -5   1   16.50   14.90
 -19   5  -2  194.20   16.70
  19  -5   2  183.10   14.90
 -19   5  -3    1.80   14.80
  19  -5   3    5.90   12.00
 -19   5  -4   62.80   10.50
  19  -5   4   59.20   11.80
 -19   5  -5    6.20   10.50
  19  -5   5    7.80   12.10
 -17   5  19    0.60   12.70
  17  -5 -19   24.00   13.60
 -17   5  18   43.20   17.80
  17  -5 -18   81.30   16.70
 -17   5  17  -18.70   16.00
  17  -5 -17    0.20   12.30
 -17   5  16   83.50   15.30
  17  -5 -16   45.50   14.20
 -17   5  15   -3.20   17.20
  17  -5 -15   -0.10   15.10
 -17   5  14   63.50   16.60
  17  -5 -14   52.90   14.60
 -17   5  13   28.20   10.70
  17  -5 -13   35.50   11.20
 -17   5  12  113.40   11.50
  17  -5 -12  106.80   14.90
 -17   5  11   46.70   11.20
  17  -5 -11   36.70   15.10
 -17   5  10  176.30   12.00
  17  -5 -10  165.00   12.20
 -17   5   9   -0.80    9.60
  17  -5  -9   -4.10    9.40
 -17   5   8   60.80    8.80
  17  -5  -8   58.00    9.30
 -17   5   7   -0.30    9.20
  17  -5  -7    1.60    8.00
 -17   5   6  238.20   13.30
  17  -5  -6  248.10   14.30
 -17   5   5   23.90   10.30
  17  -5  -5   21.90    9.90
 -17   5   4  152.50   11.50
  17  -5  -4  158.80   12.10
 -17   5   3   45.90    9.70
  17  -5  -3   36.80    9.80
 -17   5   2   43.70    9.70
  17  -5  -2   29.10    9.30
 -17   5   1   16.30    9.90
  17  -5  -1   36.00   15.10
 -17   5   0  137.40   13.60
  17  -5   0  155.70   12.70
 -17   5  -1    7.00   10.10
  17  -5   1    7.00    9.50
 -17   5  -2  175.30   13.30
  17  -5   2  163.10   12.80
 -17   5  -3   75.10   12.50
  17  -5   3   61.40   10.90
 -17   5  -4  140.20   15.50
  17  -5   4  129.70   13.60
 -17   5  -5    4.20   12.20
  17  -5   5   15.70   11.40
 -17   5  -6  104.80   14.60
  17  -5   6  139.40   15.90
 -17   5  -7   -4.70   16.10
  17  -5   7    4.40   15.20
 -17   5  -8   26.10   14.00
  17  -5   8   14.40   11.80
  17  -5   9    2.30   14.10
 -15   5  19    8.20   21.90
  15  -5 -19    1.00    6.40
 -15   5  18   80.40   12.30
  15  -5 -18   47.60   12.60
 -15   5  17   -2.10   15.80
  15  -5 -17  -19.00   24.10
 -15   5  16   35.50   16.20
  15  -5 -16   23.90   14.70
 -15   5  15   43.10   15.30
  15  -5 -15   52.30   15.20
 -15   5  14  152.80   12.90
  15  -5 -14  145.90   12.10
 -15   5  13   -2.10   18.60
  15  -5 -13    5.30   10.40
 -15   5  12   -6.10    9.50
  15  -5 -12    3.40   10.90
 -15   5  11    8.30   11.10
  15  -5 -11   29.30   12.50
 -15   5  10  145.20   11.80
  15  -5 -10  123.20   12.10
 -15   5   9   20.20    7.60
  15  -5  -9   15.40    9.30
 -15   5   8   67.00    8.80
  15  -5  -8   57.20    9.00
 -15   5   7   -0.10    6.90
  15  -5  -7    3.10    7.20
 -15   5   6  576.10   19.40
  15  -5  -6  581.80   21.40
 -15   5   5    6.00    6.90
  15  -5  -5    9.90    7.30
 -15   5   4  552.90   20.70
  15  -5  -4  593.90   28.70
 -15   5   3   60.70   11.40
  15  -5  -3   53.70   10.70
 -15   5   2  131.60   11.80
  15  -5  -2  146.00   12.20
 -15   5   1    6.20   11.10
 -15   5   0   11.40    6.90
  15  -5   0   12.10    7.60
 -15   5  -1   33.20    8.40
  15  -5   1   46.20    9.20
 -15   5  -2  129.60   12.90
  15  -5   2  130.80   12.80
 -15   5  -3   28.10   10.20
  15  -5   3   23.00    9.00
 -15   5  -4   81.30   12.60
  15  -5   4   80.90   11.50
 -15   5  -5  -11.10   19.80
  15  -5   5    8.40   13.50
 -15   5  -6  119.50   13.00
  15  -5   6   97.60   12.00
 -15   5  -7   11.10   12.20
  15  -5   7    7.30   11.00
 -15   5  -8   75.00   26.30
  15  -5   8   93.30   17.10
 -15   5  -9    5.00   19.80
  15  -5   9   17.50   14.50
 -15   5 -10  111.90   20.70
  15  -5  10   48.50   14.80
 -15   5 -11   16.60   15.10
  15  -5  11   -0.60   15.60
  15  -5  12   85.40   14.90
 -13   5  19  -13.90   25.40
  13  -5 -19   14.10   12.40
 -13   5  18  116.50   17.20
  13  -5 -18   71.50   13.70
 -13   5  17   11.40   13.10
  13  -5 -17   -5.80    7.10
 -13   5  16   50.30   14.10
  13  -5 -16   42.10   14.20
 -13   5  15    6.90    9.80
  13  -5 -15    0.70   10.60
 -13   5  14  255.00   14.50
  13  -5 -14  252.40   13.30
 -13   5  13   13.30   10.30
  13  -5 -13    1.00    9.50
 -13   5  12   54.70   10.30
  13  -5 -12   40.50    9.70
 -13   5  11  107.70   10.20
  13  -5 -11  111.00   11.20
 -13   5  10    1.00    6.90
  13  -5 -10    5.00    7.60
 -13   5   9   15.40    7.00
  13  -5  -9   11.20    7.40
 -13   5   8   70.00    8.90
  13  -5  -8   65.20    8.70
 -13   5   7   71.20    9.10
  13  -5  -7   68.10    9.60
 -13   5   6  456.80   15.60
  13  -5  -6  458.10   17.00
 -13   5   5   -2.80    7.10
  13  -5  -5    6.40    7.70
 -13   5   4  319.60   13.80
  13  -5  -4  353.60   15.00
 -13   5   3    6.00    9.60
  13  -5  -3    8.80   10.00
 -13   5   2  772.30   25.90
  13  -5  -2  750.20   23.80
  13  -5  -1    6.60    8.80
 -13   5   0   20.60    7.80
  13  -5   0   27.40    7.60
 -13   5  -1    6.70    7.20
  13  -5   1    2.60    6.70
 -13   5  -2   69.10    8.80
  13  -5   2   75.20    9.00
 -13   5  -3   61.10    8.90
  13  -5   3   53.80    8.80
 -13   5  -4   19.30    8.50
  13  -5   4   22.20    8.30
 -13   5  -5   15.50   10.70
  13  -5   5   11.80    9.30
 -13   5  -6  108.90   11.40
  13  -5   6  128.20   12.60
 -13   5  -7    1.90   10.80
  13  -5   7    1.80   11.00
 -13   5  -8   24.60   11.40
  13  -5   8   20.80   10.40
 -13   5  -9   -5.30   14.50
  13  -5   9    4.70   12.90
 -13   5 -10  215.30   21.90
  13  -5  10  137.40   11.80
 -13   5 -11   24.50   25.50
  13  -5  11    2.50   17.70
 -13   5 -12  118.20   13.60
 -13   5 -13    1.50   22.50
  13  -5  13    4.50   12.50
 -11   5  19    7.30   13.90
  11  -5 -19   -1.90    7.30
 -11   5  18  132.20   16.80
  11  -5 -18  111.80   16.40
 -11   5  17    1.60   12.50
  11  -5 -17    4.30   11.00
 -11   5  16   68.00   10.60
  11  -5 -16   52.50   10.50
 -11   5  15    1.10   10.00
  11  -5 -15    3.40   12.20
 -11   5  14   35.80   11.20
  11  -5 -14   34.20   10.00
 -11   5  13   54.30    9.10
  11  -5 -13   53.80    8.60
 -11   5  12  374.10   15.60
  11  -5 -12  350.50   16.90
 -11   5  11   60.60    8.20
  11  -5 -11   49.00    8.60
 -11   5  10  260.00   13.00
  11  -5 -10  277.70   13.40
 -11   5   9   11.00    8.40
  11  -5  -9    5.20    7.40
 -11   5   8   51.70    7.60
  11  -5  -8   61.10    8.70
 -11   5   7   22.20    6.80
  11  -5  -7   16.40    7.20
 -11   5   6  161.30   14.80
  11  -5  -6  131.70   11.60
 -11   5   5  356.70   15.90
  11  -5  -5  353.20   15.10
 -11   5   4  286.00   14.20
  11  -5  -4  279.10   14.40
 -11   5   3  109.50    8.40
  11  -5  -3  112.70    8.80
 -11   5   2  388.30   15.80
  11  -5  -2  398.70   16.60
 -11   5   1    3.60    9.20
  11  -5  -1   16.30    6.40
 -11   5   0  272.00   15.20
  11  -5   0  260.10   14.80
 -11   5  -1   62.40    7.80
  11  -5   1   72.80    8.00
 -11   5  -2  145.60   11.10
  11  -5   2  149.60   11.20
 -11   5  -3   33.00    7.70
  11  -5   3   41.10    7.60
 -11   5  -4  244.90   13.30
  11  -5   4  219.10   12.70
 -11   5  -5   24.50    9.40
  11  -5   5   22.60    7.60
 -11   5  -6  262.60   14.70
  11  -5   6  243.20   15.20
 -11   5  -7   26.80    9.20
  11  -5   7   23.10    9.60
 -11   5  -8   53.40   12.30
  11  -5   8   51.80   11.50
 -11   5  -9   15.80   10.50
  11  -5   9   28.10    9.80
 -11   5 -10   57.20   14.10
  11  -5  10   45.40   12.10
 -11   5 -11    8.70    9.60
  11  -5  11    8.60   12.60
 -11   5 -12   74.10   17.90
  11  -5  12   34.30   13.20
 -11   5 -13    2.40   12.70
  11  -5  13    5.20   10.90
 -11   5 -14  140.80   24.40
  11  -5  14  147.30   19.10
  -9   5  18    9.00   11.90
   9  -5 -18   64.70   11.10
  -9   5  17   -8.40   17.50
   9  -5 -17    2.70   11.10
  -9   5  16    2.40   11.40
   9  -5 -16   -2.40    7.90
  -9   5  15   -0.40   11.50
   9  -5 -15   -3.00    7.50
  -9   5  14   34.10    8.90
   9  -5 -14   39.50    7.60
  -9   5  13   12.70    9.40
   9  -5 -13   10.90    8.70
  -9   5  12  113.80    9.60
   9  -5 -12  105.60   10.20
  -9   5  11   10.70    7.00
   9  -5 -11    6.80    7.90
  -9   5  10  823.90   25.90
   9  -5 -10  847.30   28.40
  -9   5   9   -1.20    6.40
   9  -5  -9    4.80    6.80
  -9   5   8  235.10   11.70
   9  -5  -8  218.70   12.10
  -9   5   7   46.80    7.40
   9  -5  -7   41.90    6.70
  -9   5   6  462.50   18.00
   9  -5  -6  434.70   17.10
  -9   5   5   -3.60    5.60
   9  -5  -5    2.50    5.90
  -9   5   4  264.10   12.50
   9  -5  -4  271.00   13.10
  -9   5   3   50.30    7.50
   9  -5  -3   58.00    7.40
  -9   5   2   66.80    7.30
   9  -5  -2   66.20    7.00
  -9   5   1    0.00    9.80
   9  -5  -1   -2.80    7.70
  -9   5   0    2.90    5.60
   9  -5   0    6.90    6.20
  -9   5  -1   26.30    6.60
   9  -5   1   22.20    6.40
  -9   5  -2  173.20   11.60
   9  -5   2  167.40    9.80
  -9   5  -3  163.00   10.10
   9  -5   3  181.00   10.60
  -9   5  -4  638.80   21.70
   9  -5   4  656.50   21.60
  -9   5  -5    4.60    7.50
   9  -5   5    6.80    7.70
  -9   5  -6  519.40   19.30
   9  -5   6  512.80   19.20
  -9   5  -7    4.00    7.90
   9  -5   7    5.50    7.00
  -9   5  -8  159.60   12.30
   9  -5   8  165.20   12.80
  -9   5  -9    5.60    8.60
   9  -5   9    9.00    8.20
  -9   5 -10   35.90   11.90
   9  -5  10   37.80   11.30
  -9   5 -11   -7.20   11.40
   9  -5  11    8.10   10.50
  -9   5 -12   24.40   24.00
   9  -5  12   -1.20   17.60
  -9   5 -13    7.60   10.20
  -9   5 -14   17.10   11.70
   9  -5  14   16.80   10.70
  -9   5 -15    5.30   16.10
   9  -5  15   13.20   28.80
   7  -5 -19   11.70    5.50
  -7   5  18   63.20    7.50
   7  -5 -18   73.50   12.50
  -7   5  17  -15.10   18.20
   7  -5 -17   -1.10   10.00
  -7   5  16    5.90    9.80
   7  -5 -16   -1.10    9.10
  -7   5  15   49.60   10.60
   7  -5 -15   50.30   10.30
  -7   5  14   87.20   11.50
   7  -5 -14   71.70   11.30
  -7   5  13   14.40    8.00
   7  -5 -13    9.10    9.60
  -7   5  12   29.70    7.30
   7  -5 -12   31.30    8.30
  -7   5  11   12.70    5.80
   7  -5 -11   12.50    7.70
  -7   5  10  542.00   19.80
   7  -5 -10  528.10   20.60
  -7   5   9   10.50    6.60
   7  -5  -9    7.20    5.50
  -7   5   8  419.20   16.10
   7  -5  -8  419.10   16.40
  -7   5   7   34.80    5.90
   7  -5  -7   24.20    5.60
  -7   5   6  890.00   29.60
   7  -5  -6  931.10   29.20
  -7   5   5   68.30    6.90
   7  -5  -5   66.70    6.90
  -7   5   4  123.70    8.40
   7  -5  -4  127.90    8.30
  -7   5   3   78.50    7.70
   7  -5  -3   81.60    7.50
  -7   5   2  384.40   15.90
   7  -5  -2  375.10   16.30
  -7   5   1   11.00    6.50
   7  -5  -1   19.50    6.50
  -7   5   0    1.10    6.00
   7  -5   0    5.70    6.10
  -7   5  -1   -0.80    5.70
   7  -5   1   -4.00    5.60
  -7   5  -2  113.50    9.90
   7  -5   2  114.50    9.30
  -7   5  -3   27.10    7.00
   7  -5   3   15.20    7.70
  -7   5  -4  118.00    8.70
   7  -5   4  120.20    9.00
  -7   5  -5   82.30    8.40
   7  -5   5   95.80    9.00
  -7   5  -6 1072.20   31.90
   7  -5   6 1074.70   32.80
  -7   5  -7    6.20    7.90
   7  -5   7    2.00    8.00
  -7   5  -8  147.90   10.40
   7  -5   8  168.50   10.80
  -7   5  -9   33.70    9.00
   7  -5   9   32.10    7.80
  -7   5 -10  156.90   13.30
   7  -5  10  158.30   12.80
  -7   5 -11   -1.10    9.80
   7  -5  11   -2.90   10.10
  -7   5 -12   18.50   16.40
   7  -5  12   11.30   10.90
  -7   5 -13    1.30   14.00
   7  -5  13    1.30   13.20
  -7   5 -14   46.20   12.50
   7  -5  14   11.30   11.20
  -7   5 -15    6.40   13.30
   7  -5  15    2.80   12.30
  -7   5 -16   16.10   13.50
   7  -5  16   16.00   15.20
   5  -5 -19   -4.50    8.50
  -5   5  18  112.80   13.60
   5  -5 -18  131.30   14.80
  -5   5  17    2.50    9.40
   5  -5 -17    1.60   13.70
  -5   5  16  109.70   13.50
   5  -5 -16   61.60   13.40
  -5   5  15   10.00    9.60
   5  -5 -15   -1.30    8.10
  -5   5  14   68.50    9.50
   5  -5 -14   49.60   10.60
  -5   5  13    4.00    6.60
   5  -5 -13    0.30    7.40
  -5   5  12  225.50   12.70
   5  -5 -12  204.00   11.80
  -5   5  11   22.20    7.10
   5  -5 -11   23.40    8.80
  -5   5  10  479.40   19.50
   5  -5 -10  476.90   18.10
  -5   5   9   10.20    6.30
   5  -5  -9    3.70    6.10
  -5   5   8  146.40    8.20
   5  -5  -8  142.70    9.10
  -5   5   7  166.00    9.10
   5  -5  -7  145.70    8.40
  -5   5   6    0.40    4.70
   5  -5  -6   17.80    6.50
  -5   5   5  672.40   22.80
   5  -5  -5  631.40   20.20
  -5   5   4  207.00   10.30
   5  -5  -4  197.80   10.00
  -5   5   3  146.60    8.60
   5  -5  -3  139.90    8.20
  -5   5   2 1045.00   32.20
   5  -5  -2 1027.80   32.80
  -5   5   1   -1.10    4.90
   5  -5  -1    2.80    5.00
   5  -5   0  698.50   23.70
  -5   5  -1   64.10    6.30
   5  -5   1   58.90    6.80
  -5   5  -2  412.70   15.80
   5  -5   2  434.10   15.50
  -5   5  -3   -0.40    5.20
   5  -5   3   -1.70    5.10
  -5   5  -4   27.90    7.00
   5  -5   4   29.80    6.90
  -5   5  -5   73.10    8.20
   5  -5   5   61.20    7.70
  -5   5  -6  517.00   21.20
   5  -5   6  531.10   21.40
  -5   5  -7   43.80    8.10
   5  -5   7   46.70    9.20
  -5   5  -8  148.30   12.20
   5  -5   8  156.00   11.70
  -5   5  -9    7.60    7.80
   5  -5   9    0.20    6.70
  -5   5 -10   56.80    8.80
   5  -5  10   53.50    8.20
  -5   5 -11   21.00    9.50
   5  -5  11   36.90   12.20
  -5   5 -12   58.80   11.80
   5  -5  12   71.60   14.60
  -5   5 -13   29.10   10.90
   5  -5  13   44.10   12.10
  -5   5 -14  308.50   19.90
   5  -5  14  333.90   21.90
  -5   5 -15   14.70   18.10
   5  -5  15   -6.30   16.20
  -5   5 -16   55.40   16.20
   5  -5  16   64.20   14.20
   5  -5  17   -2.80   22.90
   3  -5 -19    2.10   11.60
  -3   5  18   55.20   18.20
   3  -5 -18   54.70   11.50
  -3   5  17    0.20   13.70
   3  -5 -17    1.30   11.60
  -3   5  16   48.20   12.80
   3  -5 -16   62.60   12.70
  -3   5  15   -7.20   12.00
   3  -5 -15    5.90    9.20
  -3   5  14  246.10   15.40
   3  -5 -14  252.70   13.10
  -3   5  13    1.90    7.10
   3  -5 -13   -3.50    7.90
  -3   5  12  334.40   15.30
   3  -5 -12  319.40   14.60
  -3   5  11   71.50   11.40
   3  -5 -11   83.50    9.90
  -3   5  10  604.00   20.50
   3  -5 -10  570.30   19.90
  -3   5   9   27.00    8.50
   3  -5  -9   28.50    6.60
  -3   5   8  160.30    9.50
   3  -5  -8  145.60    9.00
  -3   5   7    2.10    4.40
   3  -5  -7    2.50    4.90
  -3   5   6   22.60    5.10
   3  -5  -6   21.40    5.20
  -3   5   5   92.90    6.60
   3  -5  -5   84.20    7.00
  -3   5   4   15.10    5.60
   3  -5  -4   16.10    5.60
  -3   5   3   12.10    4.50
   3  -5  -3   15.00    4.50
  -3   5   2  704.40   22.10
   3  -5  -2  730.20   21.50
  -3   5   1    8.30    5.10
   3  -5  -1   10.50    5.30
   3  -5   0  990.90   28.10
  -3   5  -1  173.40   10.00
   3  -5   1  162.90    9.20
  -3   5  -2 1066.60   32.50
   3  -5   2  989.90   30.70
  -3   5  -3   53.60    5.70
   3  -5   3   46.00    6.00
  -3   5  -4  756.10   25.90
   3  -5   4  708.70   23.30
  -3   5  -5  133.50   10.60
   3  -5   5  137.60   10.70
  -3   5  -6   41.20    7.20
   3  -5   6   52.00    8.00
  -3   5  -7   58.70    7.80
   3  -5   7   53.10    7.70
  -3   5  -8   95.20    9.10
   3  -5   8  102.00    9.20
  -3   5  -9   14.90    6.40
   3  -5   9   17.60    6.10
  -3   5 -10   50.30    9.30
   3  -5  10   37.10    8.30
  -3   5 -11   18.80    9.10
   3  -5  11   18.50    8.40
  -3   5 -12   12.90    8.20
   3  -5  12   15.60    9.20
  -3   5 -13   -0.40   13.50
   3  -5  13    5.20    9.20
  -3   5 -14  213.60   18.20
   3  -5  14  188.60   17.10
  -3   5 -15   15.40   14.10
   3  -5  15   13.50   15.10
  -3   5 -16  140.30   13.30
   3  -5  16  164.90   13.40
  -3   5 -17  -10.40   14.00
   3  -5  17    2.10   17.20
  -1   5  18   85.80   25.80
   1  -5 -18   93.50   14.60
  -1   5  17   -3.60   16.00
   1  -5 -17    0.60   15.80
  -1   5  16   41.80   13.90
   1  -5 -16   22.40   11.90
  -1   5  15  102.80   11.90
   1  -5 -15  125.70   12.20
  -1   5  14  206.90   14.10
   1  -5 -14  197.40   12.80
  -1   5  13   10.40    8.10
   1  -5 -13   15.30    9.10
  -1   5  12  114.20   10.70
   1  -5 -12  101.20   10.00
  -1   5  11   16.20    6.40
   1  -5 -11    5.00    7.30
  -1   5  10  497.40   18.30
   1  -5 -10  484.50   19.40
  -1   5   9    6.10    5.30
   1  -5  -9   -0.20    5.20
  -1   5   8  277.50   13.40
   1  -5  -8  283.50   12.30
  -1   5   7    6.50    5.80
   1  -5  -7    6.30    5.00
  -1   5   6  753.20   22.20
   1  -5  -6  777.30   26.00
  -1   5   5  604.20   19.50
   1  -5  -5  626.70   18.80
  -1   5   4   59.80    6.40
   1  -5  -4   52.20    6.00
  -1   5   3   88.80    6.70
   1  -5  -3  107.30    7.30
  -1   5   2  461.20   16.30
   1  -5  -2  460.30   17.90
  -1   5   1    2.40    6.20
   1  -5  -1    3.70    6.00
  -1   5   0  746.00   36.40
  -1   5  -1   13.20    4.50
   1  -5   1   13.30    4.80
  -1   5  -2  785.10   24.90
   1  -5   2  779.80   27.70
  -1   5  -3   16.60    6.30
   1  -5   3    7.10    6.40
  -1   5  -4  274.80   12.10
   1  -5   4  265.20   11.80
  -1   5  -5   -0.10    5.30
   1  -5   5   -2.10    5.30
  -1   5  -6  601.30   20.50
   1  -5   6  584.00   19.50
  -1   5  -7   18.50    6.40
   1  -5   7   12.50    5.30
  -1   5  -8  134.40    9.20
   1  -5   8  139.50    8.30
  -1   5  -9   47.50    6.90
   1  -5   9   45.30    7.40
  -1   5 -10  262.70   14.40
   1  -5  10  268.70   14.40
  -1   5 -11   50.60    7.90
   1  -5  11   51.30    7.90
  -1   5 -12    5.30   10.10
   1  -5  12   10.60   13.30
  -1   5 -13   -0.80    9.90
   1  -5  13   -0.30    8.70
  -1   5 -14   22.90    8.90
   1  -5  14   29.10    9.00
  -1   5 -15   52.20   12.40
   1  -5  15   40.20   11.50
  -1   5 -16  140.20   15.80
   1  -5  16  160.00   15.00
   1  -5  17   21.20   15.10
  -1   5 -18   -6.80   14.40
   1  -5  18   48.90   10.50
   1   5  18   87.80   24.70
  -1  -5 -18   88.80   17.00
   1   5  17   20.40   30.50
  -1  -5 -17   10.60   13.40
   1   5  16  186.90   17.10
  -1  -5 -16  180.80   18.40
   1   5  15   43.40   13.00
  -1  -5 -15   57.20   14.30
   1   5  14   28.60   14.40
  -1  -5 -14   22.10   10.70
   1   5  13   13.40    9.40
  -1  -5 -13    6.70    7.40
   1   5  12   -7.20    9.90
  -1  -5 -12   -5.70   10.00
   1   5  11   45.00    7.50
  -1  -5 -11   50.50    8.00
   1   5  10  281.50   21.50
  -1  -5 -10  270.90   13.60
   1   5   9   47.60    6.80
  -1  -5  -9   48.50    6.80
   1   5   8  144.10    8.90
  -1  -5  -8  128.40    7.90
   1   5   7   14.20    6.10
  -1  -5  -7   15.90    6.00
   1   5   6  595.60   19.30
  -1  -5  -6  603.80   19.50
   1   5   5   -1.80    5.60
  -1  -5  -5   -2.90    4.40
   1   5   4  273.80   10.70
  -1  -5  -4  271.50   12.10
   1   5   3   11.70    6.30
  -1  -5  -3   16.50    6.30
   1   5   2  783.90   26.90
  -1  -5  -2  830.80   24.30
   1   5   1   16.40    5.10
  -1  -5  -1    7.60    4.90
   1   5  -1   -2.70    5.60
  -1  -5   1    4.00    6.10
   1   5  -2  490.20   16.50
  -1  -5   2  453.80   16.40
   1   5  -3   96.20    7.30
  -1  -5   3   97.20    7.60
   1   5  -4   66.00    6.10
  -1  -5   4   60.70    5.90
   1   5  -5  597.50   20.50
  -1  -5   5  615.40   19.60
   1   5  -6  730.00   23.80
  -1  -5   6  756.80   24.20
   1   5  -7    3.10    5.90
  -1  -5   7    3.10    5.90
   1   5  -8  304.60   13.30
  -1  -5   8  329.20   13.20
   1   5  -9    7.70    5.50
  -1  -5   9    9.20    5.40
   1   5 -10  510.90   19.30
  -1  -5  10  492.20   18.10
   1   5 -11   12.70    7.20
  -1  -5  11   10.80    6.50
   1   5 -12  107.40   11.10
  -1  -5  12   96.80    9.80
   1   5 -13   14.20   10.90
  -1  -5  13   10.40    8.80
   1   5 -14  204.70   15.20
  -1  -5  14  178.60   15.30
   1   5 -15  121.90   13.40
  -1  -5  15  100.50   13.30
   1   5 -16   33.20   13.50
  -1  -5  16   29.50   14.10
   1   5 -17   31.50    8.50
  -1  -5  17   30.40   16.10
   1   5 -18   83.50   26.90
  -1  -5  18  101.10   20.80
   3   5  17    3.30   24.10
  -3  -5 -17    3.10   16.40
   3   5  16  181.90   19.70
  -3  -5 -16  108.20   18.50
   3   5  15   24.10   25.30
  -3  -5 -15   24.40   16.70
   3   5  14  184.50   14.50
  -3  -5 -14  192.30   15.40
   3   5  13   -6.40   12.20
  -3  -5 -13   -4.20   10.50
   3   5  12   24.30    9.20
  -3  -5 -12   17.00    8.10
   3   5  11   18.90    8.80
  -3  -5 -11   23.00   10.20
   3   5  10   45.10    8.10
  -3  -5 -10   34.40    7.60
   3   5   9   13.40    6.30
  -3  -5  -9   15.30    6.60
   3   5   8  107.10    7.80
  -3  -5  -8  109.80   10.20
   3   5   7   68.90    9.10
  -3  -5  -7   48.40    8.90
   3   5   6   52.80    8.30
  -3  -5  -6   48.00    8.80
   3   5   5  141.70   10.10
  -3  -5  -5  160.50   10.60
   3   5   4  746.20   24.60
  -3  -5  -4  737.30   24.30
   3   5   3   56.80    6.80
  -3  -5  -3   46.70    6.40
   3   5   2 1022.40   30.60
  -3  -5  -2 1014.80   28.90
   3   5   1  149.00    8.90
  -3  -5  -1  154.40    9.30
   3   5  -1    7.00    5.30
  -3  -5   1    1.30    5.00
   3   5  -2  736.90   25.00
  -3  -5   2  694.20   21.20
   3   5  -3   14.00    4.60
  -3  -5   3   15.80    5.00
   3   5  -4   17.40    5.20
  -3  -5   4   11.60    5.40
   3   5  -5   84.20    6.80
  -3  -5   5   96.30    6.90
   3   5  -6   15.00    5.10
  -3  -5   6   18.80    4.90
   3   5  -7   -1.60    4.80
  -3  -5   7   -1.40    4.90
   3   5  -8  134.60    8.60
  -3  -5   8  155.10    9.80
   3   5  -9   31.30    6.00
  -3  -5   9   32.90    5.90
   3   5 -10  591.90   20.70
  -3  -5  10  574.10   19.30
   3   5 -11   87.30    9.10
  -3  -5  11   80.90   11.50
   3   5 -12  341.30   15.10
  -3  -5  12  373.60   15.40
   3   5 -13    4.30    9.80
  -3  -5  13    2.50    7.30
   3   5 -14  247.20   14.80
  -3  -5  14  229.10   16.00
   3   5 -15    9.50   11.70
  -3  -5  15   10.50   11.90
   3   5 -16   36.30   12.60
  -3  -5  16   48.90   10.60
   3   5 -17   -1.50   12.50
  -3  -5  17   -8.20   12.20
   3   5 -18   26.80   10.70
  -3  -5  18   69.60   10.00
   5   5  17  -11.80   12.10
  -5  -5 -17    3.10   15.60
   5   5  16   74.50   35.00
  -5  -5 -16    7.90    8.80
   5   5  15  -18.10   20.60
  -5  -5 -15   -3.40   15.50
   5   5  14  320.60   17.60
  -5  -5 -14  312.00   18.10
   5   5  13   39.80   12.50
  -5  -5 -13   48.60   12.80
   5   5  12   70.60   14.30
  -5  -5 -12   65.60   10.90
   5   5  11   25.60    8.80
  -5  -5 -11   27.50   10.60
   5   5  10   46.20    9.10
  -5  -5 -10   45.30    9.80
   5   5   9   -3.70    7.90
  -5  -5  -9    1.20    8.20
   5   5   8  171.20   16.40
  -5  -5  -8  168.40   12.80
   5   5   7   39.70    8.90
  -5  -5  -7   43.90    8.30
   5   5   6  528.70   20.00
  -5  -5  -6  515.10   18.70
   5   5   5   62.10    7.70
  -5  -5  -5   74.00    7.50
   5   5   4   21.50    6.10
  -5  -5  -4   16.50    6.20
   5   5   3   -4.10    7.10
  -5  -5  -3    6.00    6.90
   5   5   2  427.80   16.40
  -5  -5  -2  422.80   16.90
   5   5   1   60.90    6.40
  -5  -5  -1   57.20    5.90
   5   5   0  729.90   27.10
   5   5  -1   -1.70    4.70
  -5  -5   1    1.20    4.50
   5   5  -2 1068.40   33.60
  -5  -5   2 1044.80   29.80
   5   5  -3  169.10    9.00
  -5  -5   3  148.70    8.10
   5   5  -4  206.50   10.40
  -5  -5   4  216.90   10.10
   5   5  -5  666.00   20.80
  -5  -5   5  684.80   20.60
   5   5  -6   11.30    4.90
  -5  -5   6    9.70    5.00
   5   5  -7  171.40    9.50
  -5  -5   7  161.50    8.60
   5   5  -8  139.60    8.60
  -5  -5   8  158.00    9.00
   5   5  -9    5.80    6.50
  -5  -5   9    7.40    5.90
   5   5 -10  502.60   19.00
  -5  -5  10  498.90   18.00
   5   5 -11   12.80    8.10
  -5  -5  11   19.60    6.80
   5   5 -12  229.80   12.90
  -5  -5  12  243.80   13.50
   5   5 -13   -1.00    7.60
  -5  -5  13    9.50    7.20
   5   5 -14   52.90    9.60
  -5  -5  14   53.60    9.00
   5   5 -15    1.30   10.70
  -5  -5  15   -5.20   10.70
   5   5 -16   89.70   12.50
  -5  -5  16  103.20   16.10
   5   5 -17   13.90   12.80
  -5  -5  17   17.40   12.10
   5   5 -18  117.10   11.50
  -5  -5  18  114.40   13.60
   7   5  16    3.30   10.60
  -7  -5 -16   53.60   16.00
   7   5  15    1.70   19.80
  -7  -5 -15   24.00   10.70
   7   5  14   46.00   17.20
  -7  -5 -14    8.40   10.70
   7   5  13    4.50   14.70
  -7  -5 -13   -2.50   17.90
   7   5  12   11.80   11.80
  -7  -5 -12   20.50   11.20
   7   5  11    3.00    9.20
  -7  -5 -11    4.10    9.80
   7   5  10  154.00   11.60
  -7  -5 -10  172.00   13.50
   7   5   9   35.30    9.50
  -7  -5  -9   35.50    9.00
   7   5   8  175.80   10.60
  -7  -5  -8  180.70   11.40
   7   5   7    4.20    6.70
  -7  -5  -7    2.30    6.50
   7   5   6 1143.40   31.20
  -7  -5  -6 1146.00   33.70
   7   5   5   85.80    9.00
  -7  -5  -5   88.00    9.30
   7   5   4  108.10    9.20
  -7  -5  -4  108.60    9.30
   7   5   3   14.70    7.90
  -7  -5  -3   13.10    8.10
   7   5   2  113.10    8.70
  -7  -5  -2  117.50    9.70
   7   5   1   -2.20    5.20
  -7  -5  -1    4.90    5.30
   7   5   0   -1.00    6.20
  -7  -5   0    0.40    5.70
   7   5  -1   21.50    6.40
  -7  -5   1    8.30    5.50
   7   5  -2  397.50   16.20
  -7  -5   2  370.20   15.90
   7   5  -3   78.90    7.60
  -7  -5   3   75.70    7.50
   7   5  -4  124.00    8.50
  -7  -5   4  129.70    8.30
   7   5  -5   72.90    7.80
  -7  -5   5   65.50    7.60
   7   5  -6  928.80   27.70
  -7  -5   6  945.50   28.10
   7   5  -7   38.10    6.00
  -7  -5   7   31.80    5.90
   7   5  -8  450.80   15.80
  -7  -5   8  443.90   15.90
   7   5  -9    9.00    5.20
  -7  -5   9    8.90    5.90
   7   5 -10  544.90   20.10
  -7  -5  10  557.40   18.90
   7   5 -11   30.00    6.70
  -7  -5  11   16.40    6.20
   7   5 -12   29.80    6.90
  -7  -5  12   38.40    8.00
   7   5 -13    9.00    7.00
  -7  -5  13    3.40    8.40
   7   5 -14  103.10   12.60
  -7  -5  14  110.00   11.70
   7   5 -15   55.10   11.10
  -7  -5  15   47.60    9.10
   7   5 -16    0.70    8.20
  -7  -5  16    6.90    8.90
   7   5 -17   -2.20   16.90
  -7  -5  17    6.90   12.70
   7   5 -18   63.20    9.20
   9   5  15    4.00   15.50
  -9  -5 -15   55.90   22.00
   9   5  14    8.10   18.60
  -9  -5 -14   57.80   14.40
   9   5  13   14.80   21.90
  -9  -5 -13    8.30   13.10
   9   5  12   14.30   14.30
  -9  -5 -12   10.20   14.90
   9   5  11    1.00   10.30
  -9  -5 -11    8.30   11.20
   9   5  10   55.80   11.20
  -9  -5 -10   44.60   11.20
   9   5   9    1.80    8.50
  -9  -5  -9   10.10    8.80
   9   5   8  199.40   12.20
  -9  -5  -8  195.70   13.70
   9   5   7    6.70    8.80
  -9  -5  -7    3.80    8.60
   9   5   6  528.20   19.30
  -9  -5  -6  526.70   20.40
   9   5   5    9.00    7.60
  -9  -5  -5    7.60    7.20
   9   5   4  662.80   22.50
  -9  -5  -4  662.80   22.50
   9   5   3  159.80   10.00
  -9  -5  -3  176.80   10.70
   9   5   2  165.60    9.70
  -9  -5  -2  186.30   10.90
   9   5   1   33.90    7.30
  -9  -5  -1   37.70    7.30
   9   5   0   -0.40    6.10
  -9  -5   0   -2.60    5.50
   9   5  -1   -3.20    6.00
  -9  -5   1   -2.90    7.60
   9   5  -2   66.00    7.00
  -9  -5   2   67.10    7.00
   9   5  -3   44.10    7.20
  -9  -5   3   58.30    7.40
   9   5  -4  283.50   13.20
  -9  -5   4  242.50   11.50
   9   5  -5    4.00    5.30
  -9  -5   5    1.50    5.10
   9   5  -6  489.60   18.50
  -9  -5   6  459.40   17.20
   9   5  -7   38.80    6.80
  -9  -5   7   33.30    6.90
   9   5  -8  233.40   12.20
  -9  -5   8  239.50   12.50
   9   5  -9    2.50    6.40
  -9  -5   9   -0.90    6.30
   9   5 -10  892.40   28.60
  -9  -5  10  876.80   28.10
   9   5 -11    9.50    7.30
  -9  -5  11   11.00    7.50
   9   5 -12  111.20   10.20
  -9  -5  12  135.30    9.40
   9   5 -13   15.50    9.40
  -9  -5  13   20.60    9.60
   9   5 -14   42.60    8.90
  -9  -5  14   48.60   10.80
   9   5 -15    9.40   15.90
  -9  -5  15   10.20   10.80
   9   5 -16   -8.60   11.60
  -9  -5  16    7.90   15.90
   9   5 -17    2.70   10.90
  -9  -5  17   -0.40   12.30
   9   5 -18   37.50   12.00
  -9  -5  18   37.90   11.30
   9   5 -19    1.50    9.40
  -9  -5  19    3.50   13.00
  11   5  14  108.00   16.40
 -11  -5 -14  140.50   12.60
  11   5  13   16.40   13.70
 -11  -5 -13   18.20   17.80
  11   5  12   78.60   11.00
 -11  -5 -12   78.40   13.60
  11   5  11    2.80   10.70
 -11  -5 -11    4.80   12.30
  11   5  10   36.00   13.10
 -11  -5 -10   50.40   12.50
  11   5   9   32.20   10.20
 -11  -5  -9   29.10   11.10
  11   5   8   68.80   10.20
 -11  -5  -8   44.70   10.00
  11   5   7   29.50    9.50
 -11  -5  -7   41.50   10.40
  11   5   6  271.20   14.30
 -11  -5  -6  274.60   14.80
  11   5   5   19.30    9.30
 -11  -5  -5   23.30    9.50
  11   5   4  225.90   12.70
 -11  -5  -4  216.60   12.10
  11   5   3   38.30    7.40
 -11  -5  -3   42.10    7.60
  11   5   2  123.30    9.90
 -11  -5  -2  151.70   10.70
  11   5   1   69.20    8.10
 -11  -5  -1   72.70    8.40
  11   5   0  288.10   15.60
 -11  -5   0  289.00   14.00
  11   5  -1    4.40    5.90
 -11  -5   1   10.50    6.60
  11   5  -2  413.30   17.80
 -11  -5   2  380.50   16.90
  11   5  -3  102.70    8.20
 -11  -5   3  110.40    9.00
  11   5  -4  285.50   12.20
 -11  -5   4  291.50   12.00
  11   5  -5  360.20   14.50
 -11  -5   5  367.80   13.50
  11   5  -6  141.90   11.00
 -11  -5   6  158.10   10.60
  11   5  -7   14.00    7.20
 -11  -5   7   14.40    7.30
  11   5  -8   57.70    8.60
 -11  -5   8   67.80    8.60
  11   5  -9   12.80    7.40
 -11  -5   9   13.00    6.40
  11   5 -10  259.50   13.50
 -11  -5  10  270.90   12.10
  11   5 -11   40.10    9.30
 -11  -5  11   52.30    8.30
  11   5 -12  365.60   16.00
 -11  -5  12  346.50   15.80
  11   5 -13   68.10    9.90
 -11  -5  13   71.70    9.40
  11   5 -14   50.70    8.60
 -11  -5  14   51.30    8.70
  11   5 -15    1.70    9.50
 -11  -5  15   -7.50    8.60
  11   5 -16   54.50   11.10
 -11  -5  16   66.70   11.40
  11   5 -17    3.50   18.10
 -11  -5  17   -4.30   17.20
  11   5 -18  150.20   18.10
 -11  -5  18  151.50   16.90
  13   5  13   -1.70   14.10
  13   5  12   76.10   12.80
 -13  -5 -12   46.90   17.00
  13   5  11   -1.60   24.50
 -13  -5 -11    8.60   21.30
  13   5  10  156.30   14.60
 -13  -5 -10  199.90   19.50
  13   5   9    9.00   16.20
 -13  -5  -9   -6.00   17.50
  13   5   8   26.80   11.20
 -13  -5  -8   14.60   12.60
  13   5   7   -3.20    8.70
 -13  -5  -7   -0.80    9.30
  13   5   6  112.80   12.50
 -13  -5  -6  131.10   13.60
  13   5   5   13.60   10.00
 -13  -5  -5    4.10   10.20
  13   5   4   34.00    8.50
 -13  -5  -4   23.80    8.60
  13   5   3   74.80    8.60
 -13  -5  -3   70.30    9.20
  13   5   2   71.30   10.30
 -13  -5  -2   81.50   10.10
  13   5   1   -0.10    6.80
 -13  -5  -1    3.30    6.60
  13   5   0   31.80    8.70
 -13  -5   0   20.50    8.00
  13   5  -1    9.00    7.00
 -13  -5   1    2.20   10.20
  13   5  -2  766.80   26.40
 -13  -5   2  737.70   26.80
  13   5  -3   15.90    9.60
 -13  -5   3   16.00    9.80
  13   5  -4  365.30   14.80
 -13  -5   4  380.40   15.10
  13   5  -5    3.20    7.90
 -13  -5   5    0.30    7.40
  13   5  -6  443.50   17.80
 -13  -5   6  452.10   17.40
  13   5  -7   66.10    8.80
 -13  -5   7   58.10    7.60
  13   5  -8   59.10    9.40
 -13  -5   8   69.30    8.70
  13   5  -9   11.40    6.70
 -13  -5   9    6.00    6.40
  13   5 -10    1.00    6.90
 -13  -5  10    2.30    6.90
  13   5 -11  114.30   10.70
 -13  -5  11  107.00   10.60
  13   5 -12   50.80    9.70
 -13  -5  12   35.00    9.50
  13   5 -13    2.10   10.40
 -13  -5  13    5.90    8.90
  13   5 -14  262.40   15.90
 -13  -5  14  252.50   14.80
  13   5 -15    6.70   10.60
 -13  -5  15   -1.80    8.90
  13   5 -16   49.40   10.70
 -13  -5  16   50.00   11.20
  13   5 -17   -4.40   14.10
 -13  -5  17    9.40   14.70
  13   5 -18  118.30   15.00
 -13  -5  18  106.00    9.10
  13   5 -19  -11.70   19.80
 -13  -5  19  -10.10   16.90
  15   5  11    9.60   11.00
 -15  -5 -11    6.40   10.50
  15   5  10   59.70   11.40
 -15  -5 -10   62.70   16.00
  15   5   9    9.70   11.90
 -15  -5  -9   14.40   14.10
  15   5   8   94.80   13.60
 -15  -5  -8   98.00   15.20
  15   5   7   15.80   13.30
 -15  -5  -7   11.90   14.10
  15   5   6  113.40   12.40
 -15  -5  -6  117.30   13.40
  15   5   5    6.70    9.20
 -15  -5  -5   -1.10   10.10
  15   5   4   70.50   14.20
 -15  -5  -4   66.30   15.30
  15   5   3   24.10   10.70
 -15  -5  -3   22.20   10.00
  15   5   2  150.90   12.90
 -15  -5  -2  153.90   13.30
  15   5   1   42.80    8.40
 -15  -5  -1   49.10    9.00
  15   5   0    4.90    8.90
 -15  -5   0   22.20    9.10
  15   5  -2  144.80   11.50
 -15  -5   2  158.60   12.50
  15   5  -3   68.40    9.50
 -15  -5   3   69.10   10.20
  15   5  -4  592.70   23.00
 -15  -5   4  573.40   19.40
  15   5  -5    3.70    8.30
 -15  -5   5    1.00    8.50
  15   5  -6  580.60   20.20
 -15  -5   6  578.70   19.70
  15   5  -7    4.00    7.40
 -15  -5   7    2.00    7.90
  15   5  -8   71.50    9.10
 -15  -5   8   77.80    8.70
  15   5  -9   21.30    9.40
 -15  -5   9   10.30    7.40
  15   5 -10  137.40   12.60
 -15  -5  10  147.60   12.20
  15   5 -11   22.70   11.70
 -15  -5  11   12.80   11.20
  15   5 -12   -1.30   10.70
 -15  -5  12   -6.30    9.70
  15   5 -13   12.70   13.00
 -15  -5  13    9.30   10.60
  15   5 -14  143.30   11.30
 -15  -5  14  126.30   11.40
  15   5 -15   51.50   14.40
 -15  -5  15   58.80   12.20
  15   5 -16   20.00   12.70
 -15  -5  16    0.50   15.60
  15   5 -17   -6.10   11.10
 -15  -5  17   -1.00   12.40
  15   5 -18  146.10   23.50
 -15  -5  18   63.90   11.90
  15   5 -19   60.70   21.10
 -15  -5  19    9.00   11.80
  17   5   9  -12.90   15.40
  17   5   8   33.20   11.40
 -17  -5  -8   30.50   15.90
  17   5   7    2.00    9.90
 -17  -5  -7    4.90   14.00
  17   5   6  123.20   14.30
 -17  -5  -6  102.50   19.00
  17   5   5   -5.90   11.30
 -17  -5  -5  -10.90   13.70
  17   5   4  141.40   12.40
 -17  -5  -4  167.20   14.30
  17   5   3   75.60   11.40
 -17  -5  -3   79.60   11.70
  17   5   2  162.60   12.70
 -17  -5  -2  174.40   13.30
  17   5   1    7.40    9.00
 -17  -5  -1    1.40    9.50
  17   5   0  154.10   13.40
 -17  -5   0  170.80   13.60
  17   5  -1   27.80   14.40
 -17  -5   1   32.60   12.90
  17   5  -2   24.80    8.50
 -17  -5   2   28.10    9.10
  17   5  -3   42.20   10.30
 -17  -5   3   38.40   10.10
  17   5  -4  159.30   11.50
 -17  -5   4  173.90   11.90
  17   5  -5   22.40    9.40
 -17  -5   5   28.00    9.80
  17   5  -6  247.40   13.80
 -17  -5   6  247.10   13.20
  17   5  -7    1.40    9.20
 -17  -5   7    2.90    9.20
  17   5  -8   53.70    9.30
 -17  -5   8   46.70    9.10
  17   5  -9   -2.90    9.80
 -17  -5   9    0.60    9.00
  17   5 -10  186.80   12.60
 -17  -5  10  183.00   13.00
  17   5 -11   42.20   11.80
 -17  -5  11   55.50   11.10
  17   5 -12  116.20   12.80
 -17  -5  12  132.10   11.20
  17   5 -13   29.00   11.20
 -17  -5  13   36.20   11.20
  17   5 -14   60.70   14.70
 -17  -5  14   56.30   12.60
  17   5 -15    2.70   18.30
 -17  -5  15    6.40   17.50
  17   5 -16   65.90   13.40
 -17  -5  16   86.30   15.70
  17   5 -17   -5.90   25.20
 -17  -5  17   11.70   13.70
  17   5 -18   99.10   18.80
 -17  -5  18   59.90   32.50
  17   5 -19   19.20   19.10
 -17  -5  19    2.60    9.60
  19   5   5   -3.00   17.90
 -19  -5  -5   34.10   15.90
  19   5   4   49.90   12.20
 -19  -5  -4   80.70   13.30
  19   5   3    7.80   12.80
 -19  -5  -3   21.40   12.90
  19   5   2  162.40   13.90
 -19  -5  -2  164.50   16.20
  19   5   1   24.50   14.30
 -19  -5  -1    7.50   15.40
  19   5   0  243.30   16.70
 -19  -5   0  231.80   15.60
  19   5  -1    8.00   10.50
 -19  -5   1   -3.90   11.90
  19   5  -2  226.60   17.20
 -19  -5   2  223.20   17.40
  19   5  -3    6.30   10.40
 -19  -5   3    4.00   11.10
  19   5  -4   20.30    9.70
 -19  -5   4   27.60    9.80
  19   5  -5    1.70    8.80
 -19  -5   5   -5.10    9.10
  19   5  -6   62.40   11.10
 -19  -5   6   66.90   11.40
  19   5  -7   -0.80   10.10
 -19  -5   7   -2.80    9.20
  19   5  -8   12.30   10.40
 -19  -5   8   14.80    9.00
  19   5  -9    4.10    9.70
 -19  -5   9   -1.40    9.20
  19   5 -10    9.10   10.40
 -19  -5  10   -2.20   10.80
  19   5 -11   77.60   12.00
 -19  -5  11   87.50   12.40
  19   5 -12  159.50   15.40
 -19  -5  12  160.30   15.70
  19   5 -13    1.30   14.30
 -19  -5  13   -4.40   12.00
  19   5 -14  316.10   18.90
 -19  -5  14  331.20   20.10
  19   5 -15   52.70   15.10
 -19  -5  15   59.50   14.90
  19   5 -16  209.80   17.90
 -19  -5  16  185.80   16.60
  19   5 -17   12.90   35.70
 -19  -5  17    7.80   31.60
  19   5 -18   15.90   16.70
 -19  -5  18    2.70   26.00
  21   5   2  176.00   23.50
  21   5   1    1.00   13.50
 -21  -5  -1   -1.00   14.20
  21   5   0   29.80   12.30
 -21  -5   0   35.50   12.40
  21   5  -1    5.30   12.20
 -21  -5   1    1.30   11.00
  21   5  -2  165.70   15.20
 -21  -5   2  176.10   14.10
  21   5  -3    2.00   12.90
 -21  -5   3   -3.10   12.40
  21   5  -4   88.50   16.70
 -21  -5   4   78.60   16.60
  21   5  -5    8.10   13.10
 -21  -5   5   -3.20   12.60
  21   5  -6  107.10   12.10
 -21  -5   6  123.70   13.10
  21   5  -7    9.80   10.70
 -21  -5   7    9.40   12.80
  21   5  -8   12.00   11.70
 -21  -5   8   15.80   13.30
  21   5  -9   50.10   11.90
 -21  -5   9   34.30   13.30
  21   5 -10   31.80   17.40
 -21  -5  10   28.30   23.40
  21   5 -11   21.80   14.10
 -21  -5  11   27.90   12.50
  21   5 -12   32.30   13.80
 -21  -5  12   40.20   13.90
  21   5 -13    5.10   13.70
 -21  -5  13   -3.10   16.20
  21   5 -14  242.90   18.10
 -21  -5  14  252.70   19.00
  21   5 -15   10.10   29.70
 -21  -5  15   10.10   22.40
  21   5 -16   77.90    9.30
 -21  -5  16   27.50   11.60
  21   5 -17    2.20   12.30
 -21  -5  17    8.40   15.60
  21   5 -18    7.60   24.60
  23   5  -3   23.40   27.30
 -23  -5   3    5.50   24.50
  23   5  -4   32.90   14.10
 -23  -5   4   49.50   13.30
  23   5  -5   13.10   15.80
 -23  -5   5   -0.60   13.60
  23   5  -6  141.30   13.90
 -23  -5   6  162.30   13.70
  23   5  -7    4.70   13.90
 -23  -5   7   12.30   13.80
  23   5  -8  151.50   17.30
 -23  -5   8  137.60   15.90
  23   5  -9   15.20   14.00
 -23  -5   9   14.00   14.00
  23   5 -10  139.20   16.20
 -23  -5  10  150.20   15.00
  23   5 -11   16.20   12.40
 -23  -5  11   16.30   11.00
  23   5 -12    4.10   11.60
 -23  -5  12   12.60   15.50
  23   5 -13   10.20   12.00
 -23  -5  13    2.80   11.50
  23   5 -14   15.70   12.20
 -23  -5  14   25.10   11.80
  23   5 -15   -8.80   18.60
 -23  -5  15   -4.80   23.60
  23   5 -16    1.20   10.40
 -23  -5  16   -0.10   11.40
  23   5 -17   -5.40   12.20
 -23  -5  17    3.80    7.80
 -25  -5  11  -24.50   25.60
  25   5 -12   12.90   17.20
 -25  -5  12   82.50   13.10
  25   5 -13   -2.00    8.90
 -25  -5  13    4.30   27.20
  25   5 -14   47.10   13.60
 -25  -5  14   84.40   20.60
  25   5 -15   -9.40   11.50
 -25  -5  15   69.80   13.50
  25   5 -16   98.20   23.00
 -25  -5  16   89.40   21.40
 -22   6  15    6.40   11.60
  22  -6 -15    8.80   14.00
 -22   6  14    6.90   10.80
  22  -6 -14   65.00   10.90
 -22   6  13   21.00   16.80
  22  -6 -13   12.30   22.20
 -22   6  12   68.80   16.30
  22  -6 -12    8.50   19.40
 -22   6  11   12.00   11.30
  22  -6 -11   -7.50   12.30
 -22   6  10   25.80   16.40
  22  -6 -10   24.20   11.90
 -22   6   9   -8.40   12.70
  22  -6  -9   -7.80    9.60
 -22   6   8   92.20   12.40
  22  -6  -8   97.90   13.90
 -22   6   7    4.90   10.40
  22  -6  -7   -2.30    9.20
 -22   6   6   62.90   10.90
  22  -6  -6   19.40    8.20
 -22   6   5   18.20   12.20
  22  -6  -5   12.20    9.40
  20  -6 -17   -4.40   12.60
  20  -6 -16   74.00   10.80
 -20   6  15    1.10   14.00
  20  -6 -15    0.50   18.40
 -20   6  14   44.70   18.60
  20  -6 -14  101.10   21.00
 -20   6  13    9.90   14.90
  20  -6 -13   16.10   15.20
 -20   6  12  196.00   19.80
  20  -6 -12  190.20   18.60
 -20   6  11   61.70   14.40
  20  -6 -11   49.80   15.20
 -20   6  10   33.60   14.20
  20  -6 -10   20.70   15.50
 -20   6   9   25.00   16.30
  20  -6  -9   33.20   25.20
 -20   6   8  100.00   13.30
  20  -6  -8   77.20   11.20
 -20   6   7    6.90   13.40
  20  -6  -7   -8.40   22.60
 -20   6   6   45.50   11.40
  20  -6  -6   63.50   10.00
 -20   6   5    9.10   11.70
  20  -6  -5    5.70   11.60
 -20   6   4   58.50   12.10
  20  -6  -4   56.10   12.10
 -20   6   3   24.60   14.80
  20  -6  -3   16.70   14.30
 -20   6   2   87.00   14.50
  20  -6  -2   86.50   15.90
 -20   6   1    1.40   17.70
  20  -6  -1    2.80   16.20
 -20   6   0   62.80   15.40
  20  -6   0   40.20   15.10
 -20   6  -1   26.60   20.70
  20  -6   1   17.70   20.50
 -18   6  18    3.20   10.20
  18  -6 -18    3.70   12.20
 -18   6  17   -1.60   13.10
  18  -6 -17    2.30   13.10
 -18   6  16   89.20   10.50
  18  -6 -16   49.60   14.70
 -18   6  15    4.50   20.90
  18  -6 -15   14.90   19.40
 -18   6  14  134.30   17.60
  18  -6 -14   91.20   17.40
 -18   6  13   20.30   17.40
  18  -6 -13   -6.50   17.20
 -18   6  12  242.90   18.60
  18  -6 -12  248.10   18.70
 -18   6  11   -9.90   12.00
  18  -6 -11    2.90   15.30
 -18   6  10   10.70    9.80
  18  -6 -10    5.60   11.80
 -18   6   9   61.80   10.90
  18  -6  -9   67.30   13.70
 -18   6   8   21.90   10.10
  18  -6  -8   16.30   11.50
 -18   6   7   -0.60    9.00
  18  -6  -7   -2.60   10.50
 -18   6   6  128.80   11.90
  18  -6  -6  130.70   12.50
 -18   6   5    3.90   11.20
  18  -6  -5    4.00   11.70
 -18   6   4  134.40   11.90
  18  -6  -4  131.20   12.30
 -18   6   3   27.90   10.80
  18  -6  -3   35.60   11.10
 -18   6   2   -2.70   10.90
  18  -6  -2   15.00   12.50
 -18   6   1    4.60   11.80
  18  -6  -1   -0.30   11.10
 -18   6   0  138.60   13.20
  18  -6   0  134.40   12.60
 -18   6  -1    3.20   11.80
  18  -6   1   -4.20   11.80
 -18   6  -2   32.30   12.40
  18  -6   2   21.40   11.00
 -18   6  -3   12.30   12.40
  18  -6   3    9.70   12.70
 -18   6  -4  120.50   11.50
  18  -6   4  159.40   14.20
 -16   6  18    8.60   14.20
  16  -6 -18   -3.40   12.70
 -16   6  17   12.40   19.30
  16  -6 -17    4.00   15.80
 -16   6  16  147.40   21.90
  16  -6 -16  108.60   17.70
 -16   6  15   -0.60   13.40
  16  -6 -15    7.20   15.80
 -16   6  14   84.20   16.20
  16  -6 -14  116.50   15.30
 -16   6  13   11.50   11.80
  16  -6 -13   22.90   15.30
 -16   6  12   49.00   12.50
  16  -6 -12   49.00   18.20
 -16   6  11   58.30   11.30
  16  -6 -11   71.40   12.30
 -16   6  10  135.90   11.70
  16  -6 -10  126.70   12.40
 -16   6   9   13.60   10.70
  16  -6  -9   23.50    9.60
 -16   6   8   29.20    9.40
  16  -6  -8   31.40   10.80
 -16   6   7    3.80    8.60
  16  -6  -7    9.60    8.80
 -16   6   6   79.00   10.50
  16  -6  -6   81.10   11.80
 -16   6   5    3.40    8.30
  16  -6  -5   -4.70    8.60
 -16   6   4  402.60   16.50
  16  -6  -4  378.30   16.30
 -16   6   3    6.50   12.80
  16  -6  -3    4.50   12.20
 -16   6   2   56.70   11.00
  16  -6  -2   64.20   12.50
 -16   6   1   17.80   12.50
  16  -6  -1    9.10   17.20
 -16   6   0  150.90   13.20
  16  -6   0  176.70   13.90
 -16   6  -1    8.20    9.20
  16  -6   1    2.20   10.10
 -16   6  -2   74.90   13.20
  16  -6   2   89.10   13.00
 -16   6  -3    0.20   11.20
  16  -6   3   21.40   10.00
 -16   6  -4   51.20   17.70
  16  -6   4   52.80   15.90
 -16   6  -5   45.80   16.00
  16  -6   5   49.60   15.80
 -16   6  -6   74.90   14.10
  16  -6   6   74.10   13.20
 -16   6  -7   12.20   14.40
  16  -6   7    2.70   15.10
 -16   6  -8   78.20   10.90
  16  -6   8  121.90   14.00
 -14   6  18   77.30   14.30
  14  -6 -18   59.10   28.60
 -14   6  17   15.00   15.30
  14  -6 -17   -8.30   32.90
 -14   6  16   17.30   21.70
  14  -6 -16   32.90   14.60
 -14   6  15    0.40   11.60
  14  -6 -15    8.00   11.10
 -14   6  14   55.10   12.40
  14  -6 -14   68.00   17.30
 -14   6  13   -6.60   13.00
  14  -6 -13   15.70   13.40
 -14   6  12   73.70   14.80
  14  -6 -12   78.40   13.70
 -14   6  11   -4.50   10.30
  14  -6 -11   -0.70    9.10
 -14   6  10   53.50   10.50
  14  -6 -10   48.60   11.20
 -14   6   9   11.60    9.80
  14  -6  -9   15.90   10.30
 -14   6   8  158.90   11.00
  14  -6  -8  156.90   11.40
 -14   6   7    7.50    7.50
  14  -6  -7   -0.50    8.20
 -14   6   6   61.40    9.20
  14  -6  -6   56.40    9.20
 -14   6   5   13.20    8.10
  14  -6  -5   23.90    8.70
 -14   6   4  441.00   16.90
  14  -6  -4  421.30   18.10
 -14   6   3   12.90   11.50
  14  -6  -3   11.30   11.20
 -14   6   2  313.60   15.70
  14  -6  -2  340.20   16.20
 -14   6   0   14.80   10.30
  14  -6   0   20.30    9.70
 -14   6  -1   29.10    9.10
  14  -6   1   46.20    9.30
 -14   6  -2   72.30   11.80
  14  -6   2   68.00   11.20
 -14   6  -3    8.70    8.80
  14  -6   3    7.00    9.20
 -14   6  -4   54.10   11.10
  14  -6   4   54.30    9.90
 -14   6  -5    4.90   10.10
  14  -6   5   -1.10   10.30
 -14   6  -6   29.70   11.80
  14  -6   6   25.70    9.50
 -14   6  -7    4.40   16.00
  14  -6   7    1.10   11.40
 -14   6  -8  122.90   17.70
  14  -6   8   93.30   14.80
 -14   6  -9    3.60   10.50
  14  -6   9   -3.30   14.90
 -14   6 -10    8.40   10.50
  14  -6  10   20.00   12.20
 -14   6 -11   -4.40    9.50
  14  -6  11   -2.40   15.30
 -12   6  18   98.90   13.60
  12  -6 -18   99.50   15.70
 -12   6  17  -11.10    9.50
  12  -6 -17    0.10    7.70
 -12   6  16   37.00   14.70
  12  -6 -16   26.40   13.90
 -12   6  15    9.50   12.40
  12  -6 -15   21.60   13.80
 -12   6  14   24.40   11.10
  12  -6 -14   27.10   12.30
 -12   6  13   36.40   11.50
  12  -6 -13   67.40   12.30
 -12   6  12  234.10   15.60
  12  -6 -12  239.10   16.00
 -12   6  11    6.40    8.60
  12  -6 -11   16.50    9.50
 -12   6  10    2.90    8.00
  12  -6 -10    2.10    8.70
 -12   6   9   23.70    7.60
  12  -6  -9   35.60    8.50
 -12   6   8  224.90   13.00
  12  -6  -8  231.60   14.50
 -12   6   7    3.20    7.20
  12  -6  -7    1.40    8.50
 -12   6   6  202.20   11.50
  12  -6  -6  224.00   12.80
 -12   6   5   -5.40    8.50
  12  -6  -5   -1.10    8.30
 -12   6   4  284.50   14.80
  12  -6  -4  282.00   14.60
 -12   6   3   48.40   10.40
  12  -6  -3   59.80   11.00
 -12   6   2  111.60   10.30
  12  -6  -2  113.20   10.20
 -12   6   1    9.20   11.70
  12  -6  -1    5.50   10.60
 -12   6   0   28.30    9.20
  12  -6   0   21.50    8.90
 -12   6  -1   12.90    8.30
  12  -6   1    9.20    8.30
 -12   6  -2   36.00   11.90
  12  -6   2   22.80   11.60
 -12   6  -3   55.80   11.10
  12  -6   3   53.20   11.00
 -12   6  -4  336.90   17.50
  12  -6   4  319.70   14.80
 -12   6  -5    2.20   10.50
  12  -6   5    6.40   10.00
 -12   6  -6  112.00   12.20
  12  -6   6  117.60   11.90
 -12   6  -7   20.70   10.90
  12  -6   7   22.60   10.00
 -12   6  -8   55.30   13.50
  12  -6   8   43.40   13.00
 -12   6  -9   12.30   14.30
  12  -6   9   12.30   12.70
 -12   6 -10   20.40   15.70
  12  -6  10   65.20   19.70
 -12   6 -11   -9.30   12.70
  12  -6  11    6.10   13.70
 -12   6 -12   21.90   20.20
 -10   6  18   42.10   14.30
 -10   6  17    0.50   10.00
  10  -6 -17  -15.20   21.10
 -10   6  16  113.80   16.80
  10  -6 -16  116.80   14.20
 -10   6  15   -5.70   12.50
  10  -6 -15    3.40   10.70
 -10   6  14    1.00   13.60
  10  -6 -14   12.80    9.50
 -10   6  13    2.30   10.90
  10  -6 -13    4.80   10.80
 -10   6  12  177.80   13.00
  10  -6 -12  171.00   13.60
 -10   6  11   92.60    9.60
  10  -6 -11   73.60   10.30
 -10   6  10  216.70   12.10
  10  -6 -10  220.60   14.00
 -10   6   9   -1.70    7.60
  10  -6  -9    8.80    8.60
 -10   6   8  181.90   11.80
  10  -6  -8  169.60   12.00
 -10   6   7   11.90    9.00
  10  -6  -7    8.30   10.30
 -10   6   6  173.40   11.50
  10  -6  -6  155.70   12.60
 -10   6   5   13.70    6.50
  10  -6  -5   19.70    7.20
 -10   6   4  255.40   13.20
  10  -6  -4  236.80   15.10
 -10   6   3   43.30    7.00
  10  -6  -3   48.40    7.90
 -10   6   2   57.80   10.30
  10  -6  -2   50.20   10.00
 -10   6   1    4.20    7.20
  10  -6  -1    4.30    7.10
 -10   6   0  259.00   13.90
  10  -6   0  251.20   13.60
 -10   6  -1   67.60    8.50
  10  -6   1   70.70    8.50
 -10   6  -2   33.50    9.50
  10  -6   2   25.30    8.80
 -10   6  -3   -8.00    8.50
  10  -6   3   -7.30    8.80
 -10   6  -4  532.70   21.00
  10  -6   4  479.80   18.90
 -10   6  -5   29.50    9.60
  10  -6   5   35.90    9.50
 -10   6  -6  204.10   12.60
  10  -6   6  191.30   12.40
 -10   6  -7    5.00    9.00
  10  -6   7   -0.60    8.60
 -10   6  -8  173.20   13.80
  10  -6   8  162.40   14.10
 -10   6  -9   13.80   13.20
  10  -6   9   10.90   10.60
 -10   6 -10   13.70   11.40
  10  -6  10   19.00   11.80
 -10   6 -11   13.60   15.00
  10  -6  11    4.50   14.40
 -10   6 -12   16.60   10.90
  10  -6  12   22.60   16.40
 -10   6 -13   -7.30   15.10
  -8   6  18   53.10   11.80
   8  -6 -18   18.10   28.30
  -8   6  17   10.60    8.90
   8  -6 -17   -0.50   20.00
  -8   6  16   43.00   22.30
   8  -6 -16   64.10   17.10
  -8   6  15   -1.90   10.80
   8  -6 -15   -3.10   14.70
  -8   6  14   28.20    9.60
   8  -6 -14   30.10    9.70
  -8   6  13   -1.20   11.00
   8  -6 -13    2.90    9.70
  -8   6  12  149.50   11.80
   8  -6 -12  120.50   10.70
  -8   6  11   14.70   16.50
   8  -6 -11   10.60   11.80
  -8   6  10  581.80   21.20
   8  -6 -10  545.20   20.10
  -8   6   9   59.90    9.20
   8  -6  -9   56.20    8.60
  -8   6   8  152.20   11.00
   8  -6  -8  156.30   10.70
  -8   6   7   13.60    7.70
   8  -6  -7    6.50    7.80
  -8   6   6   44.80    8.50
   8  -6  -6   61.70    8.50
  -8   6   5  267.90   12.00
   8  -6  -5  285.60   12.40
  -8   6   4  243.20   12.90
   8  -6  -4  252.00   13.70
  -8   6   3  199.30   11.00
   8  -6  -3  203.00   11.50
  -8   6   2  327.90   16.20
   8  -6  -2  323.10   14.30
  -8   6   1   -4.40    7.30
   8  -6  -1   -2.00    7.30
  -8   6   0  287.70   14.30
   8  -6   0  278.20   14.60
  -8   6  -1   53.70    8.80
   8  -6   1   70.40    9.30
  -8   6  -2   28.30    7.40
   8  -6   2   27.10    7.30
  -8   6  -3   10.30    7.10
   8  -6   3    6.40    7.00
  -8   6  -4  210.30   13.20
   8  -6   4  194.90   11.60
  -8   6  -5    7.70    7.90
   8  -6   5    2.50    6.90
  -8   6  -6  252.30   14.00
   8  -6   6  229.60   13.00
  -8   6  -7    7.10    8.50
   8  -6   7   13.20    8.10
  -8   6  -8  127.60   12.50
   8  -6   8  122.00   12.80
  -8   6  -9    7.60    8.60
   8  -6   9    3.60    9.20
  -8   6 -10   25.70   11.20
   8  -6  10   30.10   11.30
  -8   6 -11   63.70   15.10
   8  -6  11   77.40   16.40
  -8   6 -12   88.50   11.30
   8  -6  12   75.60   11.40
  -8   6 -13   -4.50   13.90
   8  -6  13    5.80   13.00
  -8   6 -14    6.30   17.30
   8  -6  14   -3.20   21.90
  -6   6  18   48.00   15.90
   6  -6 -18   10.80   11.50
  -6   6  17   13.00   21.70
   6  -6 -17    2.30   13.40
  -6   6  16   72.20   13.70
   6  -6 -16   66.00   12.20
  -6   6  15    0.30   13.80
   6  -6 -15    2.60   11.20
  -6   6  14   13.70   11.00
   6  -6 -14   10.60   11.00
  -6   6  13   21.70    9.80
   6  -6 -13   19.90    8.90
  -6   6  12  130.60   11.20
   6  -6 -12  102.80   11.30
  -6   6  11   14.40    8.20
   6  -6 -11   14.20    7.50
  -6   6  10  115.60    9.50
   6  -6 -10  107.90   10.70
  -6   6   9    6.00    7.30
   6  -6  -9    8.00    8.20
  -6   6   8  345.40   15.40
   6  -6  -8  359.50   15.50
  -6   6   7    8.20    7.40
   6  -6  -7    6.80    7.20
  -6   6   6  103.30    8.90
   6  -6  -6   92.40    9.10
  -6   6   5   69.60    7.40
   6  -6  -5   69.20    7.50
  -6   6   4  367.20   14.80
   6  -6  -4  366.70   16.40
  -6   6   3    5.80    5.90
   6  -6  -3    2.90    5.70
  -6   6   2  164.80   14.60
   6  -6  -2  165.40   10.20
  -6   6   1   21.60    6.10
   6  -6  -1   22.30    7.20
   6  -6   0  183.50   12.20
  -6   6  -1   22.20    6.30
   6  -6   1   27.10    6.60
  -6   6  -2  240.00   13.30
   6  -6   2  228.40   12.00
  -6   6  -3   -2.40    9.00
   6  -6   3   -1.60    8.70
  -6   6  -4   84.70    9.70
   6  -6   4   83.80    9.00
  -6   6  -5    2.80    7.40
   6  -6   5   -6.20    8.10
  -6   6  -6  288.80   16.90
   6  -6   6  293.50   14.80
  -6   6  -7    3.50    9.10
   6  -6   7   -2.00    8.50
  -6   6  -8   71.80   10.40
   6  -6   8   58.60    8.90
  -6   6  -9    3.10   10.20
   6  -6   9    2.60    8.40
  -6   6 -10   19.30   11.20
   6  -6  10   21.20   10.80
  -6   6 -11    8.10   12.30
   6  -6  11    7.30   11.30
  -6   6 -12  199.30   17.30
   6  -6  12  222.40   18.20
  -6   6 -13   -1.00   13.10
   6  -6  13   11.00   15.60
  -6   6 -14   71.00   22.90
   6  -6  14   58.00   28.20
  -6   6 -15   -3.10   12.30
   6  -6  15    5.00   12.80
  -4   6  18   62.20   16.90
   4  -6 -18   96.00   13.60
  -4   6  17   34.60   18.30
   4  -6 -17   34.70   16.60
  -4   6  16  110.50   16.70
   4  -6 -16  115.40   15.70
  -4   6  15   55.90   15.40
   4  -6 -15   71.00   15.80
  -4   6  14   37.20   11.60
   4  -6 -14   35.80   11.60
  -4   6  13    9.20    8.60
   4  -6 -13   13.10    8.80
  -4   6  12  100.20   11.10
   4  -6 -12   72.80   10.20
  -4   6  11    0.20    8.00
   4  -6 -11   -7.70    8.80
  -4   6  10  112.00    9.60
   4  -6 -10  105.40   10.40
  -4   6   9   77.90    9.00
   4  -6  -9   87.40    9.70
  -4   6   8  793.80   25.20
   4  -6  -8  766.30   24.10
  -4   6   7   31.20    7.50
   4  -6  -7   37.70    7.00
  -4   6   6   33.60    7.90
   4  -6  -6   28.30    7.90
  -4   6   5   10.00    6.90
   4  -6  -5    7.80    6.40
  -4   6   4  242.50   12.50
   4  -6  -4  236.50   11.90
  -4   6   3  311.10   13.90
   4  -6  -3  289.20   13.90
  -4   6   2  111.20    8.30
   4  -6  -2  131.30    9.30
  -4   6   1   12.20    6.40
   4  -6  -1    4.70    6.60
   4  -6   0  406.40   17.40
  -4   6  -1  125.50    9.50
   4  -6   1  121.10    9.50
  -4   6  -2  337.90   15.40
   4  -6   2  354.70   14.50
  -4   6  -3   42.50    7.40
   4  -6   3   40.60    7.30
  -4   6  -4  419.30   17.70
   4  -6   4  423.00   17.20
  -4   6  -5   12.10    7.70
   4  -6   5   19.80    7.80
  -4   6  -6  100.60    9.00
   4  -6   6  100.10    9.70
  -4   6  -7   47.60    8.00
   4  -6   7   41.00   10.10
  -4   6  -8  414.70   18.20
   4  -6   8  386.30   17.80
  -4   6  -9   92.80   15.60
   4  -6   9   91.90   10.50
  -4   6 -10   23.10   10.90
   4  -6  10   23.90   10.40
  -4   6 -11   52.10   14.10
   4  -6  11   40.30   11.10
  -4   6 -12   27.90   13.30
   4  -6  12   37.50   11.90
  -4   6 -13    8.80   16.40
   4  -6  13   15.20   18.00
  -4   6 -14  212.50   19.50
   4  -6  14  153.60   22.40
  -4   6 -15   -6.60   16.10
   4  -6  15    4.40   15.40
  -4   6 -16   55.70   16.50
   4  -6  16   73.50   15.00
  -2   6  18   17.50   17.10
   2  -6 -18    8.70   15.40
  -2   6  17    7.20   15.50
   2  -6 -17   -5.00   11.80
  -2   6  16   48.50   12.70
   2  -6 -16   65.20   12.80
  -2   6  15   -4.90   13.60
   2  -6 -15   -3.50   10.70
  -2   6  14  118.90   15.00
   2  -6 -14   99.90   15.60
  -2   6  13    9.60    9.00
   2  -6 -13    3.90   13.10
  -2   6  12  307.90   16.80
   2  -6 -12  298.40   16.50
  -2   6  11  111.90    9.80
   2  -6 -11  104.10   10.00
  -2   6  10  324.30   15.90
   2  -6 -10  344.70   17.20
  -2   6   9   35.20    9.70
   2  -6  -9   43.70    8.90
  -2   6   8  328.00   14.50
   2  -6  -8  327.80   14.50
  -2   6   7   10.00    6.10
   2  -6  -7   11.80    6.00
  -2   6   6   32.40    6.10
   2  -6  -6   45.40    6.60
  -2   6   5   15.70    6.90
   2  -6  -5   11.70    7.60
  -2   6   4    8.20    7.00
   2  -6  -4    5.10    6.60
  -2   6   3    5.10    6.90
   2  -6  -3    6.00    6.00
  -2   6   2  574.00   19.40
   2  -6  -2  576.10   21.90
  -2   6   1    1.50    5.40
   2  -6  -1    2.20    5.40
  -2   6   0  731.30   27.40
   2  -6   0  812.40   36.40
  -2   6  -1   65.00    6.90
   2  -6   1   65.20    7.00
  -2   6  -2   56.30    7.60
   2  -6   2   64.70    8.00
  -2   6  -3   89.80    7.70
   2  -6   3   89.10    8.00
  -2   6  -4  612.40   24.70
   2  -6   4  604.70   20.20
  -2   6  -5   42.50    7.20
   2  -6   5   44.10    8.00
  -2   6  -6   83.50    8.60
   2  -6   6   89.60    9.10
  -2   6  -7   93.20    9.40
   2  -6   7   97.30    9.40
  -2   6  -8  360.40   16.50
   2  -6   8  356.20   15.50
  -2   6  -9    2.90    9.10
   2  -6   9   13.20    7.30
  -2   6 -10   38.60    8.60
   2  -6  10   40.70    8.80
  -2   6 -11   -2.20   12.00
   2  -6  11   11.20   12.40
  -2   6 -12    9.90   11.30
   2  -6  12    3.40   11.80
  -2   6 -13   14.40   16.20
   2  -6  13    7.00   11.60
  -2   6 -14   55.00   14.90
   2  -6  14   25.20   13.40
  -2   6 -15   13.40   16.10
   2  -6  15   25.50   16.00
  -2   6 -16  209.60   20.10
   2  -6  16  186.50   17.70
  -2   6 -17   -3.10   20.40
   2  -6  17    5.90   12.20
   0   6  17    8.60   17.80
   0  -6 -17    2.80   16.00
   0   6  16  109.40   14.50
   0  -6 -16  149.00   19.60
   0   6  15  -10.60   15.80
   0  -6 -15   17.70   14.20
   0   6  14   40.00   12.00
   0  -6 -14   19.50   11.40
   0   6  13    9.60   14.40
   0  -6 -13   12.20   14.00
   0   6  12  234.50   13.10
   0  -6 -12  212.20   12.70
   0   6  11   -5.40   10.30
   0  -6 -11   -5.70   11.00
   0   6  10  177.00   10.70
   0  -6 -10  180.90   12.20
   0   6   9    3.10    6.30
   0  -6  -9   -1.10    6.60
   0   6   8   48.30    7.60
   0  -6  -8   55.00    7.70
   0   6   7   -3.10    5.50
   0  -6  -7    3.20    6.20
   0   6   6  177.50   10.20
   0  -6  -6  180.50   10.00
   0   6   5    1.50    5.60
   0  -6  -5    0.50    5.90
   0   6   4   60.00    6.80
   0  -6  -4   60.20    7.10
   0   6   3   57.80    6.80
   0  -6  -3   44.60    6.40
   0   6   2  223.40   13.10
   0  -6  -2  240.70   12.80
   0   6   1   -0.70    5.60
   0  -6  -1    2.90    5.70
   0   6  -1    2.60    5.10
   0  -6   1    0.60    5.40
   0   6  -2  245.20   12.20
   0  -6   2  241.00   11.60
   0   6  -3   49.90    7.60
   0  -6   3   45.50    7.40
   0   6  -4   68.80    6.80
   0  -6   4   64.10    6.70
   0   6  -5   -0.50    5.70
   0  -6   5    4.40    5.60
   0   6  -6  186.80   11.00
   0  -6   6  176.50   10.00
   0   6  -7    1.50    7.00
   0  -6   7   -0.60    6.20
   0   6  -8   55.20    7.80
   0  -6   8   57.50    7.50
   0   6  -9    1.10    6.90
   0  -6   9    7.00    6.40
   0   6 -10  198.00   13.10
   0  -6  10  170.70   12.90
   0   6 -11    8.40   11.60
   0  -6  11   -0.30    9.00
   0   6 -12  244.70   14.50
   0  -6  12  256.50   14.20
   0   6 -13    0.20   14.30
   0  -6  13   24.90   13.80
   0   6 -14   22.30   10.60
   0  -6  14   25.30   11.50
   0   6 -15   13.70   12.90
   0  -6  15    1.20   11.00
   0   6 -16   97.50   19.00
   0  -6  16   58.90   16.30
   0   6 -17   -3.50   14.30
   0  -6  17    5.80   18.60
   2   6  17  -34.60   27.40
  -2  -6 -17    5.30   13.80
   2   6  16  208.90   19.10
  -2  -6 -16  215.80   23.20
   2   6  15   19.00   14.00
  -2  -6 -15   34.90   17.60
   2   6  14   39.50   15.80
  -2  -6 -14   39.10   13.30
   2   6  13    8.40   13.00
  -2  -6 -13    2.00   13.20
   2   6  12   15.60   12.40
  -2  -6 -12    2.70   11.00
   2   6  11    9.30    9.90
  -2  -6 -11   10.30    9.90
   2   6  10   32.30    8.50
  -2  -6 -10   34.00    8.60
   2   6   9   15.10    7.50
  -2  -6  -9   30.90    9.80
   2   6   8  360.20   15.60
  -2  -6  -8  358.80   17.50
   2   6   7  112.40   11.00
  -2  -6  -7   94.90   10.80
   2   6   6  102.50   10.30
  -2  -6  -6   82.50   10.00
   2   6   5   43.70    7.60
  -2  -6  -5   44.20    8.90
   2   6   4  624.40   19.90
  -2  -6  -4  603.60   20.80
   2   6   3   96.20    7.80
  -2  -6  -3   91.90    8.20
   2   6   2   60.30    7.60
  -2  -6  -2   55.60    7.00
   2   6   1   65.70    8.00
  -2  -6  -1   63.70    7.70
  -2  -6   0  822.60   46.70
   2   6  -1   -5.30    7.40
  -2  -6   1   -5.10    7.60
   2   6  -2  584.30   20.90
  -2  -6   2  575.70   20.30
   2   6  -3    7.70    5.40
  -2  -6   3    9.60    5.40
   2   6  -4    0.30    7.90
  -2  -6   4   -3.00    7.50
   2   6  -5   18.90    6.10
  -2  -6   5   19.00    7.00
   2   6  -6   34.90    6.60
  -2  -6   6   36.40    7.00
   2   6  -7   15.30    6.30
  -2  -6   7    7.00    5.70
   2   6  -8  306.50   13.20
  -2  -6   8  304.90   13.70
   2   6  -9   22.30    8.40
  -2  -6   9   29.70    9.60
   2   6 -10  339.10   17.60
  -2  -6  10  337.70   15.80
   2   6 -11   92.70    9.70
  -2  -6  11   98.30    9.60
   2   6 -12  310.70   15.90
  -2  -6  12  305.40   17.80
   2   6 -13   11.20    8.70
  -2  -6  13    1.90    9.60
   2   6 -14  121.40   15.30
  -2  -6  14  124.30   15.90
   2   6 -15    3.80   11.60
  -2  -6  15    1.10   14.60
   2   6 -16   83.90   14.40
  -2  -6  16   52.20   14.10
   2   6 -17    5.10   13.70
  -2  -6  17   -9.90   18.70
   2   6 -18   65.90   16.10
   4   6  16   94.60   29.30
  -4  -6 -16   22.80   14.20
   4   6  15   -3.40   16.50
  -4  -6 -15   -6.00   15.70
   4   6  14  235.40   22.10
  -4  -6 -14  217.20   18.80
   4   6  13   20.30   14.20
  -4  -6 -13    9.20   14.90
   4   6  12   53.70   12.20
  -4  -6 -12   40.50   15.20
   4   6  11   42.70   14.40
  -4  -6 -11   55.40   14.80
   4   6  10   14.30   10.30
  -4  -6 -10   15.10    9.30
   4   6   9   91.20   10.00
  -4  -6  -9   96.80   10.00
   4   6   8  427.40   17.60
  -4  -6  -8  418.90   17.10
   4   6   7   40.70    8.30
  -4  -6  -7   46.10    9.00
   4   6   6  100.70    9.00
  -4  -6  -6  103.00    8.90
   4   6   5   21.80    8.70
  -4  -6  -5   14.60    6.70
   4   6   4  436.10   17.10
  -4  -6  -4  416.90   18.70
   4   6   3   42.20    7.40
  -4  -6  -3   39.10    7.30
   4   6   2  364.20   14.60
  -4  -6  -2  363.30   14.90
   4   6   1  117.80    9.00
  -4  -6  -1  123.90    9.20
   4   6   0  423.30   17.50
   4   6  -1    4.30    5.50
  -4  -6   1    5.50    5.50
   4   6  -2  125.00    9.50
  -4  -6   2   95.60    8.40
   4   6  -3  313.40   14.00
  -4  -6   3  277.50   12.50
   4   6  -4  232.50   11.60
  -4  -6   4  222.50   10.40
   4   6  -5    6.90    6.80
  -4  -6   5    8.80    6.40
   4   6  -6   28.50    6.90
  -4  -6   6   23.70    7.00
   4   6  -7   28.20    7.50
  -4  -6   7   44.30    7.50
   4   6  -8  803.00   26.00
  -4  -6   8  808.40   26.10
   4   6  -9   76.60    9.30
  -4  -6   9   87.40    8.50
   4   6 -10  105.10    9.60
  -4  -6  10  120.80    8.80
   4   6 -11   -7.80    8.10
  -4  -6  11   -5.80    8.20
   4   6 -12   82.80   10.60
  -4  -6  12   86.60    9.60
   4   6 -13    5.70    8.40
  -4  -6  13   12.90    9.50
   4   6 -14   34.20   10.00
  -4  -6  14   21.60    9.70
   4   6 -15   61.50   14.40
   4   6 -16   67.40   15.50
  -4  -6  16   73.20   17.60
   4   6 -17   -3.40   14.60
  -4  -6  17    2.90    7.60
   4   6 -18   75.20   15.00
  -4  -6  18   62.40   15.40
   6   6  16    3.30   21.90
  -6  -6 -16  125.90   12.60
   6   6  15   20.90   28.30
  -6  -6 -15  -10.80   31.60
   6   6  14   83.30   19.20
  -6  -6 -14   74.70   22.00
   6   6  13  -10.70   12.80
  -6  -6 -13   18.30   14.10
   6   6  12  229.30   18.30
  -6  -6 -12  195.80   17.10
   6   6  11   -1.60   11.10
  -6  -6 -11    1.10   14.50
   6   6  10   33.40   13.40
  -6  -6 -10   25.20   14.80
   6   6   9   -6.20    9.90
  -6  -6  -9    0.90   10.10
   6   6   8   72.80   10.00
  -6  -6  -8   64.70    9.80
   6   6   7    5.10    8.50
  -6  -6  -7    6.80   10.70
   6   6   6  295.80   14.60
  -6  -6  -6  270.60   13.90
   6   6   5   -4.80    7.20
  -6  -6  -5    1.50    7.80
   6   6   4  100.00    9.40
  -6  -6  -4   98.10    9.80
   6   6   3    2.20    7.00
  -6  -6  -3    3.60    7.30
   6   6   2  215.50   10.60
  -6  -6  -2  223.50   11.80
   6   6   1   21.30    6.40
  -6  -6  -1   21.40    6.20
   6   6   0  169.10   10.60
   6   6  -1   26.60    6.00
  -6  -6   1   23.40    6.00
   6   6  -2  169.80   10.80
  -6  -6   2  174.40   10.30
   6   6  -3    5.80    5.60
  -6  -6   3    1.20    5.80
   6   6  -4  391.10   15.60
  -6  -6   4  379.40   15.20
   6   6  -5   69.20    7.30
  -6  -6   5   87.00    7.50
   6   6  -6   99.50    8.80
  -6  -6   6  113.60    9.10
   6   6  -7   15.20    7.20
  -6  -6   7   11.70    7.40
   6   6  -8  360.40   14.80
  -6  -6   8  373.30   15.60
   6   6  -9   -5.60    7.40
  -6  -6   9    0.00    7.10
   6   6 -10  127.90   10.90
  -6  -6  10  113.80    8.80
   6   6 -11    5.20    8.60
  -6  -6  11   15.00    8.00
   6   6 -12  106.30   11.10
  -6  -6  12  111.60   10.50
   6   6 -13   16.30    8.90
  -6  -6  13   15.40    8.70
   6   6 -14    6.50    9.80
  -6  -6  14   21.80   11.50
   6   6 -15   -2.00   11.70
  -6  -6  15   -1.90   12.40
   6   6 -16   68.50   13.20
  -6  -6  16   59.60   12.80
   6   6 -17    0.90   13.20
  -6  -6  17    9.60   17.20
   6   6 -18  104.30   12.60
  -6  -6  18   43.70   14.60
   8   6  15   99.60   28.40
  -8  -6 -15    1.50   10.50
   8   6  14    1.20   26.00
   8   6  13    2.80   13.20
  -8  -6 -13    8.60   19.60
   8   6  12   83.90   15.20
  -8  -6 -12   73.20   14.50
   8   6  11   89.10   14.50
  -8  -6 -11   89.40   18.20
   8   6  10   32.90   16.30
  -8  -6 -10   23.10   13.60
   8   6   9   13.90   14.10
  -8  -6  -9   -0.10   12.10
   8   6   8  112.70   12.00
  -8  -6  -8  127.60   13.20
   8   6   7   11.10    7.90
  -8  -6  -7   -0.50    8.10
   8   6   6  251.90   13.10
  -8  -6  -6  252.80   13.00
   8   6   5    7.50    7.30
  -8  -6  -5    8.90    7.60
   8   6   4  205.00   12.50
  -8  -6  -4  197.20   12.50
   8   6   3    6.00    6.90
  -8  -6  -3    3.10    7.00
   8   6   2   25.20    6.80
  -8  -6  -2   32.60    7.50
   8   6   1   53.40    8.30
  -8  -6  -1   68.80    9.20
   8   6   0  273.60   13.20
  -8  -6   0  204.00   13.70
   8   6  -1   -2.40    7.00
  -8  -6   1   -5.80    7.00
   8   6  -2  333.40   15.00
  -8  -6   2  315.20   13.80
   8   6  -3  202.90   11.60
  -8  -6   3  199.90   10.30
   8   6  -4  219.10   13.10
  -8  -6   4  245.20   12.50
   8   6  -5  298.70   14.90
  -8  -6   5  291.70   13.50
   8   6  -6   55.70    8.60
  -8  -6   6   42.40    7.20
   8   6  -7   11.70    7.40
  -8  -6   7    1.80    7.20
   8   6  -8  139.20   11.20
  -8  -6   8  146.60   10.70
   8   6  -9   62.60    9.10
  -8  -6   9   62.00    9.00
   8   6 -10  567.00   22.50
  -8  -6  10  558.90   21.80
   8   6 -11   11.00    8.40
  -8  -6  11    8.20    8.70
   8   6 -12  123.20   10.50
  -8  -6  12  134.90   10.30
   8   6 -13    8.40    9.20
  -8  -6  13    6.00   10.90
   8   6 -14   39.80   10.00
  -8  -6  14   51.70   11.50
   8   6 -15    9.00   11.60
  -8  -6  15   11.10   12.30
   8   6 -16   69.70   13.10
  -8  -6  16   46.30   14.60
   8   6 -17   -5.50   14.10
  -8  -6  17   11.10   16.30
   8   6 -18    4.40   11.80
  -8  -6  18   50.20   16.70
 -10  -6 -14    2.90   12.20
  10   6  13    0.10    7.00
 -10  -6 -13   12.90   15.70
  10   6  12    7.70   14.30
 -10  -6 -12   13.50   20.50
  10   6  11    4.10   12.90
 -10  -6 -11    6.40   24.10
  10   6  10   25.40   14.40
 -10  -6 -10    8.30   15.20
  10   6   9   47.30   13.30
 -10  -6  -9    7.40   14.30
  10   6   8  193.00   14.50
 -10  -6  -8  175.60   15.10
  10   6   7   -3.10    9.20
 -10  -6  -7   -6.90    9.00
  10   6   6  209.90   13.40
 -10  -6  -6  212.40   13.20
  10   6   5   37.00   10.10
 -10  -6  -5   41.40    9.30
  10   6   4  518.40   19.10
 -10  -6  -4  515.70   21.30
  10   6   3    4.50    7.50
 -10  -6  -3    0.60    7.70
  10   6   2   32.00    9.00
 -10  -6  -2   22.80    8.80
  10   6   1   79.50    8.70
 -10  -6  -1   80.00    8.80
  10   6   0  265.20   13.30
 -10  -6   0  269.90   12.90
  10   6  -1   -0.60    6.90
 -10  -6   1    7.70    6.80
  10   6  -2   52.30   10.30
 -10  -6   2   52.20   10.00
  10   6  -3   53.80    7.60
 -10  -6   3   50.70    7.60
  10   6  -4  286.50   14.00
 -10  -6   4  253.80   12.70
  10   6  -5   18.80    6.90
 -10  -6   5   15.20    6.80
  10   6  -6  181.20   12.50
 -10  -6   6  181.10   11.30
  10   6  -7   11.40    9.90
 -10  -6   7   11.90    9.60
  10   6  -8  161.10   13.10
 -10  -6   8  185.60   12.10
  10   6  -9    6.00    8.10
 -10  -6   9    7.90    8.90
  10   6 -10  235.50   13.80
 -10  -6  10  246.70   12.40
  10   6 -11   90.10   11.40
 -10  -6  11   92.30   11.40
  10   6 -12  191.30   13.90
 -10  -6  12  187.20   15.30
  10   6 -13   -0.60    9.70
 -10  -6  13   -2.30    8.40
  10   6 -14    9.20   11.10
 -10  -6  14    9.70   13.80
  10   6 -15   -2.40   10.20
 -10  -6  15    0.50   11.40
  10   6 -16   96.60    9.10
 -10  -6  16  109.20    8.30
  10   6 -17   -2.20   13.10
 -10  -6  17    9.00   10.70
  10   6 -18   54.70   18.00
 -10  -6  18   90.20   31.70
  12   6  13    0.00   21.00
 -12  -6 -13    7.10   16.40
  12   6  12   18.70   15.60
 -12  -6 -12    8.20   10.00
  12   6  11    4.50    9.90
 -12  -6 -11    2.20    7.90
  12   6  10   47.60   16.90
 -12  -6 -10   12.60   12.70
  12   6   9    8.00   14.30
 -12  -6  -9    0.70   16.90
  12   6   8   43.60   16.30
 -12  -6  -8   52.80   17.30
  12   6   7   23.50   12.40
 -12  -6  -7   37.00   11.70
  12   6   6  146.30   12.70
 -12  -6  -6  121.10   12.00
  12   6   5    6.80   10.40
 -12  -6  -5    1.20    9.20
  12   6   4  337.00   15.30
 -12  -6  -4  344.00   16.00
  12   6   3   52.10    9.10
 -12  -6  -3   55.90    9.30
  12   6   2   25.30    9.70
 -12  -6  -2   32.20    9.80
  12   6   1   17.70    7.90
 -12  -6  -1    9.20    7.70
  12   6   0   30.90    9.40
 -12  -6   0   24.60    9.50
  12   6  -1    1.20    7.20
 -12  -6   1   -1.00    7.80
  12   6  -2  102.10    9.20
 -12  -6   2  109.30    9.40
  12   6  -3   55.10   10.30
 -12  -6   3   61.50   10.80
  12   6  -4  302.30   14.70
 -12  -6   4  291.00   13.80
  12   6  -5    1.80    7.60
 -12  -6   5    7.30    7.70
  12   6  -6  225.00   12.60
 -12  -6   6  225.80   12.00
  12   6  -7    2.90    6.80
 -12  -6   7    3.20    7.10
  12   6  -8  218.40   12.60
 -12  -6   8  233.60   13.10
  12   6  -9   21.20    8.40
 -12  -6   9   27.70    8.20
  12   6 -10    1.10    7.80
 -12  -6  10   -5.80    8.00
  12   6 -11   15.30    8.80
 -12  -6  11   15.20    8.40
  12   6 -12  233.80   16.40
 -12  -6  12  241.60   16.30
  12   6 -13   65.40   11.50
 -12  -6  13   52.70   11.50
  12   6 -14   28.80   11.50
 -12  -6  14   17.60   12.40
  12   6 -15   14.80   11.50
 -12  -6  15   23.50   12.10
  12   6 -16   59.50   12.10
 -12  -6  16   49.30   14.10
  12   6 -17  -12.30   13.20
 -12  -6  17   -2.00   12.00
  12   6 -18  107.30   20.40
 -12  -6  18   36.40   18.80
  14   6  10   45.70   14.20
 -14  -6 -10   58.40   12.10
  14   6   9   29.70   16.50
 -14  -6  -9    6.50   16.10
  14   6   8   91.40   15.50
 -14  -6  -8   97.10   14.10
  14   6   7    9.80   13.10
 -14  -6  -7   16.30   20.40
  14   6   6   19.80   13.10
 -14  -6  -6   22.80   13.20
  14   6   5    3.20   10.10
 -14  -6  -5    5.70   11.00
  14   6   4   69.40   12.80
 -14  -6  -4   61.50   12.90
  14   6   3    6.50    9.10
 -14  -6  -3    7.30    9.20
  14   6   2   61.80   11.60
 -14  -6  -2   73.20   12.00
  14   6   1   32.70    9.40
 -14  -6  -1   41.90    9.30
  14   6   0   18.80    9.90
 -14  -6   0   10.20   10.30
  14   6  -1   15.20   11.00
  14   6  -2  342.90   14.50
 -14  -6   2  313.80   14.60
  14   6  -3   10.00   10.90
 -14  -6   3   19.50   11.20
  14   6  -4  435.40   18.20
 -14  -6   4  427.00   17.10
  14   6  -5   12.50    7.90
 -14  -6   5   20.60    7.90
  14   6  -6   51.00    8.60
 -14  -6   6   52.50    8.80
  14   6  -7    3.50    7.90
 -14  -6   7    2.60    8.10
  14   6  -8  134.00   11.10
 -14  -6   8  160.00   11.20
  14   6  -9   22.10    9.70
 -14  -6   9    8.30    8.90
  14   6 -10   44.80   10.70
 -14  -6  10   56.50   11.70
  14   6 -11    6.50   11.10
 -14  -6  11   -0.70   10.40
  14   6 -12   68.10   14.10
 -14  -6  12   60.10   14.50
  14   6 -13    0.00   11.10
 -14  -6  13   -5.10   12.20
  14   6 -14   70.70   12.50
 -14  -6  14   69.70   13.80
  14   6 -15    2.90   10.30
 -14  -6  15    5.20   12.70
  14   6 -16   27.20   13.80
 -14  -6  16   62.70   15.10
  14   6 -17    8.30   11.60
 -14  -6  17   24.80   15.60
  14   6 -18   80.60   12.30
 -14  -6  18   12.40   12.20
  16   6   8   44.50   13.00
 -16  -6  -8  131.00   27.20
  16   6   7    9.40   13.50
 -16  -6  -7   -1.90   15.30
  16   6   6   78.10   14.20
 -16  -6  -6   70.90   17.40
  16   6   5   37.20   11.50
 -16  -6  -5   50.80   14.40
  16   6   4   53.60   16.10
 -16  -6  -4   47.30   18.10
  16   6   3    5.00   11.40
 -16  -6  -3    7.80   11.80
  16   6   2   81.40   11.00
 -16  -6  -2   75.00   12.20
  16   6   1    6.20    9.50
 -16  -6  -1   19.70   10.70
  16   6   0  169.90   14.30
 -16  -6   0  180.20   14.80
  16   6  -2   57.80   12.00
 -16  -6   2   51.20   11.10
  16   6  -3   12.00    9.80
 -16  -6   3   12.70    9.90
  16   6  -4  393.50   17.50
 -16  -6   4  383.30   16.80
  16   6  -5    1.60    7.90
 -16  -6   5    0.60    8.60
  16   6  -6   84.60   10.20
 -16  -6   6   77.70    9.70
  16   6  -7   -1.50    9.00
 -16  -6   7    2.90    8.10
  16   6  -8   41.20    9.90
 -16  -6   8   30.30    9.90
  16   6  -9   18.20    9.60
 -16  -6   9   27.60   11.00
  16   6 -10  135.20   12.60
 -16  -6  10  146.20   12.20
  16   6 -11   84.00   12.60
 -16  -6  11   74.70   11.70
  16   6 -12   68.40   15.10
 -16  -6  12   70.80   13.90
  16   6 -13   25.10   12.00
 -16  -6  13   14.40   10.90
  16   6 -14   72.70   18.80
 -16  -6  14   95.00   15.30
  16   6 -15    2.20   13.30
 -16  -6  15   -4.20   13.40
  16   6 -16  107.40   16.00
 -16  -6  16  117.90   13.90
  16   6 -17   -4.80   22.80
 -16  -6  17   11.00   17.00
  16   6 -18    9.90   22.40
 -16  -6  18    2.10    7.80
  18   6   4  171.10   13.00
 -18  -6  -4  178.60   13.40
  18   6   3   12.10   14.70
 -18  -6  -3   22.00   16.40
  18   6   2   23.30   11.30
 -18  -6  -2   25.30   12.70
  18   6   1   -4.80   13.20
 -18  -6  -1    4.30   13.60
  18   6   0  145.60   13.40
 -18  -6   0  125.10   12.40
  18   6  -1   11.20   11.90
 -18  -6   1   11.50   10.90
  18   6  -2    4.00   12.50
 -18  -6   2    2.00   11.40
  18   6  -3   28.70   10.70
 -18  -6   3   27.40   10.20
  18   6  -4  128.80   12.60
 -18  -6   4  130.00   12.40
  18   6  -5    1.40   10.90
 -18  -6   5    4.60   10.90
  18   6  -6  140.80   12.20
 -18  -6   6  142.10   11.70
  18   6  -7    0.20   11.40
 -18  -6   7    4.40    9.40
  18   6  -8   21.90   11.20
 -18  -6   8   24.80   10.70
  18   6  -9   43.10   15.80
 -18  -6   9   53.20   13.00
  18   6 -10    3.40   10.30
 -18  -6  10    1.60   11.50
  18   6 -11   16.50   14.10
 -18  -6  11   -2.50   12.00
  18   6 -12  239.80   17.70
 -18  -6  12  259.60   17.80
  18   6 -13   12.30   19.70
 -18  -6  13   16.10   17.40
  18   6 -14  116.20   18.10
 -18  -6  14   83.50   15.30
  18   6 -15   -6.90   20.60
 -18  -6  15   11.10   19.70
  18   6 -16  130.10   24.10
 -18  -6  16   84.80   17.00
 -18  -6  17    2.40   10.70
  18   6 -18    1.40   27.90
 -18  -6  18    1.60   18.00
  20   6   1   46.00   27.60
  20   6   0   34.50   12.70
 -20  -6   0   67.70   14.80
  20   6  -1   -8.40   16.10
 -20  -6   1   -4.00   17.10
  20   6  -2   85.40   14.40
 -20  -6   2   77.10   13.20
  20   6  -3   16.10   12.00
 -20  -6   3   18.50   12.50
  20   6  -4   50.30   12.40
 -20  -6   4   51.90   12.00
  20   6  -5   -0.60   12.30
 -20  -6   5   22.30   13.00
  20   6  -6   41.70   12.90
 -20  -6   6   66.70   17.80
  20   6  -7    9.10   12.00
 -20  -6   7    1.60   13.50
  20   6  -8  102.20   13.40
 -20  -6   8   78.90   14.40
  20   6  -9    6.10   23.10
 -20  -6   9   23.60   17.90
  20   6 -10   21.00   14.10
 -20  -6  10    2.80   14.40
  20   6 -11   42.30   16.30
 -20  -6  11   60.70   13.40
  20   6 -12  144.40   17.90
 -20  -6  12  160.50   17.10
  20   6 -13    9.60   14.40
 -20  -6  13   17.20   16.30
  20   6 -14   37.00   16.80
 -20  -6  14   56.80   15.70
  20   6 -15   19.80   26.00
 -20  -6  15    5.20   14.00
  20   6 -16   73.10   32.30
 -20  -6  16   19.50   19.80
  20   6 -17    6.10   14.50
  22   6  -5    8.60   11.60
 -22  -6   5    9.30   11.90
  22   6  -6   52.40   11.20
 -22  -6   6   65.80   12.60
  22   6  -7   -0.30   11.70
 -22  -6   7   -7.00   12.60
  22   6  -8   64.70   13.10
 -22  -6   8  100.00   13.50
  22   6  -9    7.30   11.50
 -22  -6   9   -2.60   10.90
  22   6 -10   48.90   11.80
 -22  -6  10   17.60   16.20
  22   6 -11    3.00   10.30
 -22  -6  11   -9.10   14.10
  22   6 -12   18.40   15.80
 -22  -6  12   23.00   17.00
  22   6 -13   10.80   15.40
 -22  -6  13    5.50   15.00
  22   6 -14   23.20    9.50
 -22  -6  14   72.90   12.40
  22   6 -15   28.50   13.50
 -22  -6  15   10.70    9.00
  22   6 -16    9.60    9.00
 -22  -6  16    0.80   12.70
  21  -7 -16   87.10   17.40
 -21   7  15   -3.90    9.60
  21  -7 -15   46.60   15.00
  21  -7 -14   -4.60   10.70
  21  -7 -13   -3.40   10.30
 -21   7  12    6.60   10.90
 -21   7  11    7.80   14.30
  21  -7 -11   80.40   21.40
 -21   7  10   68.70   12.00
  21  -7 -10   19.90   21.30
 -21   7   9   -2.40    6.30
 -21   7   8  105.60   12.80
  19  -7 -16   -6.10   15.00
 -19   7  15   -5.40   15.80
  19  -7 -15   -5.40   12.50
  19  -7 -14   81.60   10.00
 -19   7  13    1.50   15.40
  19  -7 -13    5.20   22.10
 -19   7  12   63.50   12.70
  19  -7 -12   81.50   17.00
 -19   7  11   17.60   12.40
  19  -7 -11   20.30   16.40
 -19   7  10  115.90   15.80
  19  -7 -10  160.00   18.30
 -19   7   9   31.50   12.40
  19  -7  -9   33.50   17.60
 -19   7   8   33.30   13.40
  19  -7  -8   56.90   19.60
 -19   7   7    1.70   10.10
  19  -7  -7   -3.40   14.40
 -19   7   6   73.80    9.90
  19  -7  -6   86.20   16.30
 -19   7   5   17.50   10.40
  19  -7  -5   18.00   13.10
 -19   7   4    6.80   10.10
  19  -7  -4    6.60    6.60
 -19   7   3    3.60   10.30
  19  -7  -3   -1.70    6.60
 -19   7   2   23.10   16.10
  19  -7  -2   62.70   12.60
 -19   7   1   15.20   23.00
  19  -7  -1   -4.10   21.60
 -17   7  16    2.00   10.30
  17  -7 -16    0.70   11.90
 -17   7  15    0.20   12.70
  17  -7 -15   -1.50   12.90
 -17   7  14   66.60   11.90
  17  -7 -14   64.20   15.50
 -17   7  13  -10.20   11.60
  17  -7 -13  -15.40   17.30
 -17   7  12   82.10   13.90
  17  -7 -12  107.10   20.20
 -17   7  11    3.60   11.30
  17  -7 -11   -5.90   14.40
 -17   7  10  152.20   15.90
  17  -7 -10  158.80   17.70
 -17   7   9   12.20   12.10
  17  -7  -9   11.00   13.50
 -17   7   8   24.50   11.60
  17  -7  -8   25.60   12.50
 -17   7   7   11.30   10.20
  17  -7  -7   18.20   11.20
 -17   7   6   95.00   13.90
  17  -7  -6   86.40   12.00
 -17   7   5    9.40   10.00
  17  -7  -5   15.80   10.80
 -17   7   4   10.40   11.30
  17  -7  -4   11.80   13.10
 -17   7   3    9.50   14.00
  17  -7  -3    0.40   15.30
 -17   7   2   30.80   11.10
  17  -7  -2    6.90    6.70
 -17   7   1   -5.40   12.20
  17  -7  -1   -5.50   10.40
 -17   7   0   72.00   13.10
  17  -7   0   46.40   12.90
 -17   7  -1    0.10   12.50
  17  -7   1   -2.60   10.30
 -17   7  -2  126.10   15.00
  17  -7   2  150.60   12.40
 -17   7  -3   -3.50   19.10
  17  -7   3    9.10   12.00
 -15   7  17    2.80   17.60
  15  -7 -17   26.70   14.10
 -15   7  16  115.60   14.10
  15  -7 -16  109.80   18.70
 -15   7  15   16.00   12.50
  15  -7 -15   37.90   13.40
 -15   7  14   61.60   17.60
  15  -7 -14   48.50   28.60
 -15   7  13    4.00   14.00
  15  -7 -13    8.30   15.30
 -15   7  12   38.80   16.50
  15  -7 -12   66.90   17.50
 -15   7  11    2.30   16.60
  15  -7 -11  -20.10   28.80
 -15   7  10  141.10   13.30
  15  -7 -10  166.00   15.50
 -15   7   9   73.00   11.00
  15  -7  -9   72.80   12.50
 -15   7   8  145.70   13.70
  15  -7  -8  128.00   13.00
 -15   7   7    1.30    8.70
  15  -7  -7   -3.50   10.50
 -15   7   6   32.80    9.60
  15  -7  -6   34.90   10.70
 -15   7   5   -9.80    9.60
  15  -7  -5   -2.30   10.20
 -15   7   4  141.20   15.30
  15  -7  -4  156.20   16.60
 -15   7   3    6.00    9.40
  15  -7  -3   -1.90    9.50
 -15   7   2  115.80   11.40
  15  -7  -2  122.80   12.70
 -15   7   1    1.60   13.30
  15  -7  -1    5.10   24.50
 -15   7   0   77.60   10.60
  15  -7   0   62.50   11.70
 -15   7  -1   83.80   14.80
  15  -7   1   89.60   13.40
 -15   7  -2   91.30   14.80
  15  -7   2  115.40   14.60
 -15   7  -3    3.40   11.20
  15  -7   3   -0.50   11.50
 -15   7  -4   27.80   13.00
  15  -7   4   37.60   11.70
 -15   7  -5    8.70   12.00
  15  -7   5    8.60   14.70
 -15   7  -6   35.70   12.90
  15  -7   6   96.70   11.30
  13  -7 -17  -15.50   27.30
 -13   7  16    9.60   11.10
  13  -7 -16    0.50   14.40
 -13   7  15   35.00   16.80
  13  -7 -15   77.90   17.40
 -13   7  14   64.00   15.60
  13  -7 -14   62.90   14.20
 -13   7  13   14.00   11.70
  13  -7 -13   -1.20   12.10
 -13   7  12   42.00   10.40
  13  -7 -12   45.40   14.10
 -13   7  11    3.00   11.40
  13  -7 -11   10.70   12.30
 -13   7  10   73.40   11.30
  13  -7 -10   73.20   13.60
 -13   7   9    6.40    9.40
  13  -7  -9    4.00   10.40
 -13   7   8   74.10   11.70
  13  -7  -8  103.10   13.90
 -13   7   7    8.00    7.90
  13  -7  -7    4.10    9.50
 -13   7   6   92.40   11.90
  13  -7  -6   77.40   12.50
 -13   7   5    1.80    9.50
  13  -7  -5    5.10   10.60
 -13   7   4   81.00   13.50
  13  -7  -4  105.90   14.50
 -13   7   3   24.40    8.70
  13  -7  -3   27.30    9.80
 -13   7   2  156.70   12.50
  13  -7  -2  190.60   13.40
  13  -7  -1   24.90   19.40
 -13   7   0   45.40   11.50
  13  -7   0   56.20   12.50
 -13   7  -1   90.60   14.00
  13  -7   1   88.80   14.60
 -13   7  -2   36.20   10.40
  13  -7   2   23.00   10.00
 -13   7  -3    2.00   11.20
  13  -7   3    5.40   10.90
 -13   7  -4   82.60   14.30
  13  -7   4   58.60   12.60
 -13   7  -5    6.80   17.10
  13  -7   5   -8.60   15.90
 -13   7  -6   32.60   12.80
  13  -7   6   23.10   12.40
 -13   7  -7    8.30   10.40
  13  -7   7   37.30   12.20
 -13   7  -8   93.50   10.70
  13  -7   8   93.70   13.10
 -13   7  -9  -16.20   41.20
  13  -7   9  -10.80   32.70
 -11   7  17   16.50   16.10
  11  -7 -17    5.40   23.70
 -11   7  16   31.80   13.00
  11  -7 -16   18.60   18.90
 -11   7  15    4.70   14.90
  11  -7 -15   12.40   17.60
 -11   7  14   56.50   13.30
  11  -7 -14   47.20   15.40
 -11   7  13   33.80   11.20
  11  -7 -13   20.60   13.10
 -11   7  12   85.40   12.00
  11  -7 -12   58.20   12.60
 -11   7  11    4.00   10.80
  11  -7 -11    3.50   14.40
 -11   7  10  127.80   11.20
  11  -7 -10  132.60   12.30
 -11   7   9   31.90    9.30
  11  -7  -9   28.00   10.70
 -11   7   8   28.80    9.00
  11  -7  -8   26.80    9.10
 -11   7   7    2.20    9.70
  11  -7  -7   -1.70   10.40
 -11   7   6  240.20   14.00
  11  -7  -6  224.80   13.10
 -11   7   5    2.30    9.00
  11  -7  -5    1.20    8.60
 -11   7   4    5.70    8.80
  11  -7  -4    9.50    9.00
 -11   7   3   13.80    9.70
  11  -7  -3   21.20    8.30
 -11   7   2  109.50   11.20
  11  -7  -2  112.90   10.10
 -11   7   1   37.70   18.50
  11  -7  -1   39.90   10.20
 -11   7   0  110.50   12.50
  11  -7   0  112.90   12.60
 -11   7  -1   40.40   10.90
  11  -7   1   27.20   12.80
 -11   7  -2  275.30   15.10
  11  -7   2  297.30   15.80
 -11   7  -3   -2.30   10.00
  11  -7   3   -2.20   10.10
 -11   7  -4   99.50   11.10
  11  -7   4   98.70   11.50
 -11   7  -5    2.60    9.80
  11  -7   5    1.60   11.00
 -11   7  -6  102.30   16.70
  11  -7   6  122.80   16.20
 -11   7  -7   -5.40   14.60
  11  -7   7   11.50   11.00
 -11   7  -8    8.50    8.80
  11  -7   8   25.90   11.30
 -11   7  -9    2.70    7.80
  11  -7   9   -8.80   19.40
 -11   7 -10   93.60   27.30
  11  -7  10   78.60   15.80
 -11   7 -11   12.40   28.60
  11  -7  11   13.00   14.80
 -11   7 -12   -2.70   25.50
  11  -7  12    6.70   14.90
  -9   7  18    6.00   11.90
  -9   7  17    1.30   34.80
   9  -7 -17   -0.40   20.10
  -9   7  16  134.40   19.50
   9  -7 -16  154.30   22.90
  -9   7  15   -5.60   13.20
   9  -7 -15    2.00   17.90
  -9   7  14  100.20   17.10
   9  -7 -14  120.50   18.20
  -9   7  13   19.30   10.80
   9  -7 -13   13.90   12.00
  -9   7  12   87.30   14.70
   9  -7 -12   73.90   13.20
  -9   7  11   -2.20    9.90
   9  -7 -11    1.00   11.50
  -9   7  10  214.90   13.50
   9  -7 -10  233.70   15.10
  -9   7   9  106.50   11.00
   9  -7  -9  109.10   11.00
  -9   7   8  144.40   11.90
   9  -7  -8  125.50   11.40
  -9   7   7   73.90    9.60
   9  -7  -7   68.80    9.70
  -9   7   6   90.60   11.10
   9  -7  -6   97.80   11.20
  -9   7   5   17.20    8.00
   9  -7  -5   14.30    8.00
  -9   7   4   42.40    9.40
   9  -7  -4   45.90   10.20
  -9   7   3   11.20    7.70
   9  -7  -3   12.50    8.00
  -9   7   2  196.70   12.20
   9  -7  -2  199.80   13.40
  -9   7   1    8.90    9.30
   9  -7  -1   -0.90    8.90
  -9   7   0  251.60   13.50
   9  -7   0  261.60   14.10
  -9   7  -1   27.30   10.00
   9  -7   1   26.20    9.90
  -9   7  -2  400.00   17.50
   9  -7   2  353.50   16.60
  -9   7  -3    7.40    9.70
   9  -7   3    0.80   12.00
  -9   7  -4   84.50   11.10
   9  -7   4  122.30   11.60
  -9   7  -5   13.00   11.10
   9  -7   5   11.40   10.10
  -9   7  -6  135.50   15.40
   9  -7   6  131.20   15.20
  -9   7  -7   10.40   11.30
   9  -7   7   11.90    9.70
  -9   7  -8   26.50   11.40
   9  -7   8   19.30   10.20
  -9   7  -9   28.60   13.90
   9  -7   9   15.90   12.20
  -9   7 -10   80.90   16.70
   9  -7  10   95.90   17.30
  -9   7 -11   43.90   14.10
   9  -7  11    7.20   13.30
  -9   7 -12   54.80   14.00
   9  -7  12    4.40   11.30
  -9   7 -13   -2.00   12.20
  -9   7 -14  135.70   26.00
   9  -7  14  110.20   16.80
   7  -7 -17   38.50   19.90
  -7   7  16  112.90   20.50
   7  -7 -16  105.20   19.40
  -7   7  15   -0.60   15.30
   7  -7 -15   -2.30   14.10
  -7   7  14   88.70   13.60
   7  -7 -14  110.30   15.60
  -7   7  13   26.10   11.60
   7  -7 -13   15.10   11.30
  -7   7  12   40.50   11.60
   7  -7 -12   39.00   11.60
  -7   7  11    9.40    9.30
   7  -7 -11    6.40    9.40
  -7   7  10   50.10    8.40
   7  -7 -10   42.10    9.40
  -7   7   9   21.20    8.10
   7  -7  -9   31.20    8.50
  -7   7   8   88.00    9.40
   7  -7  -8   80.80    9.80
  -7   7   7   20.10    7.70
   7  -7  -7   17.80    7.80
  -7   7   6   93.40    9.30
   7  -7  -6  105.20    9.80
  -7   7   5   45.00    9.40
   7  -7  -5   41.30    9.00
  -7   7   4  284.10   14.20
   7  -7  -4  309.70   14.40
  -7   7   3   95.00   11.60
   7  -7  -3   85.20   11.10
  -7   7   2  226.00   12.90
   7  -7  -2  228.70   11.70
  -7   7   1   -2.90    8.50
   7  -7  -1   -1.70    8.30
  -7   7   0  194.40   12.90
   7  -7   0  199.00   13.30
  -7   7  -1   -6.60    7.80
   7  -7   1    2.30    7.40
  -7   7  -2   53.50    9.00
   7  -7   2   50.50    8.90
  -7   7  -3   24.20    8.20
   7  -7   3   12.00    8.20
  -7   7  -4   51.80   10.70
   7  -7   4   53.50   10.50
  -7   7  -5   45.70   12.80
   7  -7   5   60.70   11.00
  -7   7  -6   53.80   14.80
   7  -7   6   46.40   10.80
  -7   7  -7   23.80   10.60
   7  -7   7   26.10    9.70
  -7   7  -8   36.70   11.30
   7  -7   8   35.00   10.30
  -7   7  -9    8.30   12.80
   7  -7   9    7.50   13.90
  -7   7 -10  114.30   17.30
   7  -7  10   83.10   15.50
  -7   7 -11   15.10   14.30
   7  -7  11    1.20   14.20
  -7   7 -12  113.00   19.90
   7  -7  12  117.20   19.00
  -7   7 -13    1.80   14.10
   7  -7  13   -7.40   13.40
  -7   7 -14    2.50   13.90
   7  -7  14    1.60    7.90
  -5   7  17   -2.50   15.40
   5  -7 -17    5.40   17.80
  -5   7  16   34.10   20.40
   5  -7 -16    7.30   17.40
  -5   7  15   -6.40   21.00
   5  -7 -15    9.80   16.50
  -5   7  14   96.40   15.10
   5  -7 -14   76.50   13.20
  -5   7  13    6.80   12.90
   5  -7 -13   -7.20   15.10
  -5   7  12   14.30   13.70
   5  -7 -12   13.70   11.20
  -5   7  11    6.80    9.50
   5  -7 -11    3.60    9.20
  -5   7  10   35.20    9.20
   5  -7 -10   33.50   10.20
  -5   7   9    8.20    8.60
   5  -7  -9    7.00    9.00
  -5   7   8   47.10    9.40
   5  -7  -8   41.90    9.80
  -5   7   7   20.70    8.40
   5  -7  -7   21.30    9.10
  -5   7   6  459.20   20.30
   5  -7  -6  460.60   21.60
  -5   7   5   18.60    7.60
   5  -7  -5   16.20   10.10
  -5   7   4  266.90   12.70
   5  -7  -4  291.30   14.20
  -5   7   3   13.40    8.30
   5  -7  -3    7.00    7.90
  -5   7   2  217.00   13.30
   5  -7  -2  218.80   13.10
  -5   7   1  119.20   10.70
   5  -7  -1  106.50   10.20
  -5   7   0   26.80    7.20
   5  -7   0   53.60    8.20
  -5   7  -1   27.90    7.30
   5  -7   1   32.80    7.20
  -5   7  -2  210.20   14.20
   5  -7   2  184.60   13.50
  -5   7  -3    9.10    7.50
   5  -7   3   11.30    7.30
  -5   7  -4   24.50    8.20
   5  -7   4   16.60    7.90
  -5   7  -5  125.50   12.40
   5  -7   5  127.60   11.70
  -5   7  -6   71.30    9.90
   5  -7   6   64.70    9.50
  -5   7  -7    2.00    8.90
   5  -7   7    6.20    9.00
  -5   7  -8  185.90   14.90
   5  -7   8  148.50   13.40
  -5   7  -9   58.20   14.10
   5  -7   9   57.60   10.80
  -5   7 -10  135.90   14.20
   5  -7  10  145.60   14.00
  -5   7 -11   53.60   15.20
   5  -7  11   45.70   16.40
  -5   7 -12  188.70   16.80
   5  -7  12  179.90   14.60
  -5   7 -13    2.90   16.30
   5  -7  13    8.80   20.80
  -5   7 -14   54.30   22.20
   5  -7  14   68.70   18.20
  -5   7 -15    7.60   15.60
   5  -7  15   -0.40    8.00
  -3   7  17   61.80   24.60
   3  -7 -17   81.20   17.50
  -3   7  16   28.70   30.70
   3  -7 -16   10.60   20.00
  -3   7  15   19.60   11.70
   3  -7 -15    0.50   12.40
  -3   7  14   78.70   13.90
   3  -7 -14   79.20   15.10
  -3   7  13  -11.10   11.80
   3  -7 -13  -12.30   12.70
  -3   7  12   39.60   10.40
   3  -7 -12   53.50   11.80
  -3   7  11   43.50   10.50
   3  -7 -11   50.20   12.20
  -3   7  10  193.50   15.20
   3  -7 -10  200.40   15.80
  -3   7   9   21.60   11.50
   3  -7  -9   15.30    9.70
  -3   7   8  303.90   15.30
   3  -7  -8  306.80   17.00
  -3   7   7    2.90    9.20
   3  -7  -7   -1.70    8.90
  -3   7   6  353.80   15.40
   3  -7  -6  348.00   15.50
  -3   7   5   11.50    8.60
   3  -7  -5   22.30    7.80
  -3   7   4   46.90    8.80
   3  -7  -4   44.60    9.20
  -3   7   3   -0.80    7.70
   3  -7  -3    2.70    7.80
  -3   7   2  308.70   14.90
   3  -7  -2  317.50   14.60
  -3   7   1   87.90   11.10
   3  -7  -1   82.30   10.90
  -3   7   0   39.60    7.50
   3  -7   0   57.30    7.90
  -3   7  -1   14.60    8.20
   3  -7   1   25.30    8.30
  -3   7  -2  417.80   19.20
   3  -7   2  432.80   18.50
  -3   7  -3   11.80    8.20
   3  -7   3   13.40    8.20
  -3   7  -4  149.60   11.50
   3  -7   4  153.00   10.80
  -3   7  -5   18.80    7.50
   3  -7   5   16.40    7.40
  -3   7  -6  253.40   13.60
   3  -7   6  243.20   13.60
  -3   7  -7   47.20    9.40
   3  -7   7   43.70    8.80
  -3   7  -8   92.70   11.80
   3  -7   8   96.60   10.20
  -3   7  -9   -7.00    9.90
   3  -7   9   -1.60    9.90
  -3   7 -10  157.00   16.30
   3  -7  10  157.50   14.50
  -3   7 -11   31.30   12.10
   3  -7  11   38.60   12.20
  -3   7 -12    8.40   14.60
   3  -7  12    1.60   15.00
  -3   7 -13   13.40   15.80
   3  -7  13    6.00   13.00
  -3   7 -14  143.50   22.50
   3  -7  14  117.70   22.10
  -3   7 -15    4.30   16.90
   3  -7  15   14.30   14.90
   1  -7 -17   65.90   19.50
  -1   7  16   13.90   16.10
   1  -7 -16   44.50   17.50
  -1   7  15   12.60   15.80
   1  -7 -15   15.70   20.20
  -1   7  14   68.30   13.00
   1  -7 -14   36.30   14.10
  -1   7  13    3.90   16.20
   1  -7 -13   26.50   18.70
  -1   7  12  219.70   13.30
   1  -7 -12  253.40   15.50
  -1   7  11   78.10   10.80
   1  -7 -11   81.60   13.50
  -1   7  10  160.30   12.90
   1  -7 -10  150.20   13.50
  -1   7   9   34.00    8.60
   1  -7  -9   29.20    9.00
  -1   7   8  176.10   10.90
   1  -7  -8  186.00   11.80
  -1   7   7   62.60    8.80
   1  -7  -7   85.30    9.30
  -1   7   6  154.20   10.70
   1  -7  -6  136.50   10.40
  -1   7   5   86.30    9.10
   1  -7  -5   80.80    9.10
  -1   7   4   95.50   10.20
   1  -7  -4   87.40    9.90
  -1   7   3   70.50    8.50
   1  -7  -3   58.90    8.90
  -1   7   2  118.00    9.40
   1  -7  -2   94.80    9.00
  -1   7   1   -4.80    6.20
   1  -7  -1    1.90    7.20
  -1   7   0  139.10   14.90
  -1   7  -1    2.20    6.10
   1  -7   1    3.20    6.50
  -1   7  -2   88.30   11.30
   1  -7   2   87.60   10.70
  -1   7  -3    2.80    6.70
   1  -7   3   -4.90    6.70
  -1   7  -4  303.80   15.30
   1  -7   4  322.60   15.00
  -1   7  -5   34.90    7.70
   1  -7   5   17.60    7.10
  -1   7  -6  217.90   13.50
   1  -7   6  259.10   13.20
  -1   7  -7    0.70    9.10
   1  -7   7   -2.00    8.70
  -1   7  -8   11.70    8.00
   1  -7   8    2.90    8.40
  -1   7  -9    2.60    8.80
   1  -7   9   16.10   10.20
  -1   7 -10   77.80   12.30
   1  -7  10   78.70   14.40
  -1   7 -11    7.00   13.90
   1  -7  11   -2.50   10.80
  -1   7 -12   49.50   14.40
   1  -7  12   39.80   11.60
  -1   7 -13  -11.50   14.80
   1  -7  13   -2.20   14.00
  -1   7 -14   82.80   16.60
   1  -7  14   54.10   14.40
  -1   7 -15    5.10   12.80
   1  -7  15   -3.70    9.80
  -1   7 -16   -2.10   15.10
   1  -7  16   -2.40   10.00
  -1  -7 -16   19.80   16.60
   1   7  15   -1.10   19.30
  -1  -7 -15   -3.20   17.40
   1   7  14   74.00   15.40
  -1  -7 -14   56.90   15.30
   1   7  13   -3.20   13.80
  -1  -7 -13   -7.10   13.30
   1   7  12   38.20   13.30
  -1  -7 -12   32.30   13.70
   1   7  11    5.50   11.50
  -1  -7 -11   -4.80   14.20
   1   7  10   87.70   11.80
  -1  -7 -10   69.80   13.00
   1   7   9   13.10    8.30
  -1  -7  -9   22.30    8.70
   1   7   8    3.50    7.50
  -1  -7  -8    6.40    8.40
   1   7   7   -1.40    7.20
  -1  -7  -7   -0.10    7.30
   1   7   6  230.90   13.00
  -1  -7  -6  221.30   12.80
   1   7   5   11.60    8.20
  -1  -7  -5   21.50    8.20
   1   7   4  327.30   14.70
  -1  -7  -4  307.50   16.20
   1   7   3    2.10    6.20
  -1  -7  -3   -0.20    6.60
   1   7   2   96.40   10.40
  -1  -7  -2  115.20   11.40
   1   7   1    1.10    5.90
  -1  -7  -1   -3.40    6.10
   1   7  -1   -1.30    6.10
  -1  -7   1   -0.60    6.30
   1   7  -2  104.60    9.20
  -1  -7   2  118.60    9.70
   1   7  -3   65.70    9.50
  -1  -7   3   49.60    8.60
   1   7  -4   94.40   10.30
  -1  -7   4   84.40    9.70
   1   7  -5   75.60    8.60
  -1  -7   5   85.70    8.60
   1   7  -6  138.50   10.90
  -1  -7   6  149.30   10.10
   1   7  -7   68.00    9.40
  -1  -7   7   68.50    9.20
   1   7  -8  183.30   11.20
  -1  -7   8  197.50   12.30
   1   7  -9   31.80    9.00
  -1  -7   9   43.70    9.30
   1   7 -10  143.30   12.20
  -1  -7  10  143.40   13.00
   1   7 -11   78.00   12.70
  -1  -7  11   73.40   12.90
   1   7 -12  218.70   16.40
  -1  -7  12  210.00   16.00
   1   7 -13   20.00   17.50
  -1  -7  13   12.60   13.10
   1   7 -14   40.90   15.60
  -1  -7  14   34.00   12.60
   1   7 -15   22.40   16.80
  -1  -7  15    9.60   17.40
   1   7 -16   40.10   30.50
  -1  -7  16   19.30   16.10
   1   7 -17   -6.90   19.90
   3   7  15    2.60   21.50
  -3  -7 -15    4.50   21.10
   3   7  14  151.00   20.40
  -3  -7 -14  155.20   19.20
   3   7  13    4.00   15.10
  -3  -7 -13    0.60   15.60
   3   7  12   15.60   16.80
  -3  -7 -12    7.70   17.20
   3   7  11   26.80   14.70
  -3  -7 -11   29.30   14.10
   3   7  10  175.20   16.60
  -3  -7 -10  176.10   17.00
   3   7   9  -10.70   12.60
  -3  -7  -9    1.20   11.80
   3   7   8   98.20   11.60
  -3  -7  -8  103.40   12.30
   3   7   7   48.90   10.00
  -3  -7  -7   44.20    9.90
   3   7   6  267.00   13.60
  -3  -7  -6  242.60   13.00
   3   7   5   15.70    7.20
  -3  -7  -5   13.70    7.70
   3   7   4  161.30   10.50
  -3  -7  -4  165.60   11.10
   3   7   3    8.70    8.10
  -3  -7  -3   13.80    7.60
   3   7   2  417.60   17.40
  -3  -7  -2  441.50   19.30
   3   7   1   25.50    7.80
  -3  -7  -1   19.90    7.10
   3   7   0   61.60   12.00
  -3  -7   0   39.80    7.20
   3   7  -1   89.00   10.70
  -3  -7   1   99.50   10.20
   3   7  -2  333.20   14.30
  -3  -7   2  342.30   14.50
   3   7  -3    1.90    7.90
  -3  -7   3   -3.90    7.50
   3   7  -4   36.60    8.90
  -3  -7   4   45.50    9.00
   3   7  -5   23.60    7.50
  -3  -7   5   21.00    6.90
   3   7  -6  364.20   16.10
  -3  -7   6  376.10   15.90
   3   7  -7   -3.80    8.80
  -3  -7   7   -4.30    8.30
   3   7  -8  302.90   15.40
  -3  -7   8  299.90   15.20
   3   7  -9   11.80   10.30
  -3  -7   9   25.30   11.50
   3   7 -10  190.80   15.60
  -3  -7  10  202.10   15.10
   3   7 -11   40.80   12.20
  -3  -7  11   36.60    9.50
   3   7 -12   36.00   11.20
  -3  -7  12   45.60    9.80
   3   7 -13    9.00   21.30
  -3  -7  13   17.80   15.10
   3   7 -14   52.40   16.30
  -3  -7  14   66.00   11.90
   3   7 -15   27.30   26.20
  -3  -7  15    7.50   11.40
   3   7 -16   19.40   13.50
  -3  -7  16    9.20   10.70
   3   7 -17   -1.90   15.60
  -3  -7  17  100.10   12.20
   5   7  15    1.10   14.20
  -5  -7 -15   13.80   26.90
   5   7  14   27.20   18.50
  -5  -7 -14   66.00   17.40
   5   7  13   -2.40   18.30
  -5  -7 -13  -12.80   19.00
   5   7  12  184.50   15.80
  -5  -7 -12  201.70   15.50
   5   7  11   48.80   14.90
  -5  -7 -11   60.50   17.00
   5   7  10  142.50   13.60
  -5  -7 -10  148.00   15.20
   5   7   9   77.00   11.60
  -5  -7  -9   52.80   12.40
   5   7   8  173.00   13.40
  -5  -7  -8  163.40   13.80
   5   7   7    5.10    9.50
  -5  -7  -7    3.60    8.90
   5   7   6   86.20   10.00
  -5  -7  -6   82.80   10.90
   5   7   5  141.90   10.70
  -5  -7  -5  127.00   11.00
   5   7   4   26.60    8.90
  -5  -7  -4   29.60    9.20
   5   7   3   19.70    8.40
  -5  -7  -3    5.70    7.80
   5   7   2  202.60   12.70
  -5  -7  -2  195.00   12.90
   5   7   1   27.40    7.30
  -5  -7  -1   30.00    7.20
   5   7   0   50.30    8.20
  -5  -7   0   27.60    7.80
   5   7  -1  124.10   11.00
  -5  -7   1  123.00   10.80
   5   7  -2  233.30   12.50
  -5  -7   2  220.40   12.70
   5   7  -3   16.00    7.70
  -5  -7   3    8.70    7.40
   5   7  -4  272.30   14.50
  -5  -7   4  273.10   13.50
   5   7  -5   14.10    8.30
  -5  -7   5   13.00    8.40
   5   7  -6  444.10   20.60
  -5  -7   6  468.30   20.30
   5   7  -7   21.90    9.10
  -5  -7   7   27.40    9.10
   5   7  -8   31.40    9.60
  -5  -7   8   37.60    9.40
   5   7  -9    6.40    9.40
  -5  -7   9   12.00    8.90
   5   7 -10   33.60   10.30
  -5  -7  10   25.30    8.80
   5   7 -11   -1.80   11.50
  -5  -7  11    2.30    9.60
   5   7 -12    5.10   10.50
  -5  -7  12   -2.20   10.50
   5   7 -13   12.10   12.60
  -5  -7  13  -11.50   10.00
   5   7 -14  111.90   15.40
  -5  -7  14   87.70   16.30
   5   7 -15   -6.00   12.80
  -5  -7  15   -0.20   11.40
   5   7 -16   -0.30   18.80
  -5  -7  16   41.90   29.30
   5   7 -17    9.10   21.40
  -5  -7  17    4.80   11.40
   7   7  14   84.90   22.60
  -7  -7 -14   21.80   28.50
   7   7  13    6.30   16.20
  -7  -7 -13   -9.30   15.90
   7   7  12  107.70   17.00
  -7  -7 -12  149.40   20.30
   7   7  11   14.60   14.10
  -7  -7 -11  -11.90   14.40
   7   7  10   87.20   14.00
  -7  -7 -10   84.60   14.40
   7   7   9    6.40   12.60
  -7  -7  -9    1.20   13.90
   7   7   8   36.60   11.50
  -7  -7  -8   14.50   11.70
   7   7   7   21.90    9.40
  -7  -7  -7   17.10    9.90
   7   7   6   38.30    9.10
  -7  -7  -6   40.90    9.70
   7   7   5   54.80   10.30
  -7  -7  -5   48.40   10.20
   7   7   4   55.60    9.00
  -7  -7  -4   68.00    9.50
   7   7   3   13.70    7.70
  -7  -7  -3   20.90    8.10
   7   7   2   57.70   10.30
  -7  -7  -2   48.70    9.80
   7   7   1    1.00    7.50
  -7  -7  -1    1.80    7.40
   7   7   0  192.40   14.10
   7   7  -1    4.80    6.50
  -7  -7   1    9.40    7.10
   7   7  -2  238.70   11.90
  -7  -7   2  241.40   12.10
   7   7  -3   88.70   11.20
  -7  -7   3   84.50   10.80
   7   7  -4  302.30   15.00
  -7  -7   4  314.10   13.80
   7   7  -5   47.70    8.20
  -7  -7   5   55.30    8.30
   7   7  -6   91.10   10.00
  -7  -7   6   98.50   10.10
   7   7  -7   19.90    7.50
  -7  -7   7   13.10    7.50
   7   7  -8  102.60   11.00
  -7  -7   8   83.00    9.10
   7   7  -9   21.10    8.50
  -7  -7   9   23.40    8.30
   7   7 -10   39.40    8.50
  -7  -7  10   46.50    8.80
   7   7 -11    6.20    8.50
  -7  -7  11    1.00    8.40
   7   7 -12   27.80   11.70
  -7  -7  12   36.70   10.90
   7   7 -13   18.00   12.20
  -7  -7  13   34.00   13.50
   7   7 -14  128.40   15.90
  -7  -7  14  128.90   15.50
   7   7 -15    4.60   17.50
  -7  -7  15    3.10   15.50
   7   7 -16   75.20   16.40
  -7  -7  16   93.80   11.90
   7   7 -17   75.90   10.80
  -7  -7  17   74.00   10.70
   9   7  14  146.10   16.30
  -9  -7 -14   81.50   19.00
   9   7  13   -4.30   19.40
  -9  -7 -13    2.00   11.30
   9   7  12   -7.00   19.20
  -9  -7 -12  -10.30   26.20
   9   7  11   58.70   22.20
  -9  -7 -11   47.70   16.10
   9   7  10   75.40   14.50
  -9  -7 -10   77.30   20.80
   9   7   9   53.50   13.20
  -9  -7  -9   42.10   13.70
   9   7   8   23.20   12.50
  -9  -7  -8   15.50   12.70
   9   7   7    7.60   10.50
  -9  -7  -7   12.80   11.50
   9   7   6  159.20   15.00
  -9  -7  -6  133.20   14.00
   9   7   5   11.60   12.90
  -9  -7  -5    0.80   13.30
   9   7   4  118.80   12.00
  -9  -7  -4  122.90   12.60
   9   7   3    2.90    9.50
  -9  -7  -3   10.90    9.80
   9   7   2  375.80   16.40
  -9  -7  -2  388.30   17.20
   9   7   1   24.40    8.20
  -9  -7  -1   16.90    9.70
   9   7   0  249.10   12.70
  -9  -7   0  232.10   13.30
   9   7  -1    1.20    7.50
  -9  -7   1    3.30    7.50
   9   7  -2  221.20   13.60
  -9  -7   2  195.30   13.60
   9   7  -3   12.70    8.50
  -9  -7   3    4.00    8.60
   9   7  -4   47.40    8.30
  -9  -7   4   35.90    9.20
   9   7  -5   10.00    7.60
  -9  -7   5   19.80    7.80
   9   7  -6   93.90   10.30
  -9  -7   6  108.30   10.90
   9   7  -7   88.30    9.20
  -9  -7   7   74.20    9.30
   9   7  -8  153.40   10.90
  -9  -7   8  140.90   11.20
   9   7  -9   97.60   10.40
  -9  -7   9  112.70   10.70
   9   7 -10  225.30   13.40
  -9  -7  10  215.80   13.60
   9   7 -11    4.00    9.20
  -9  -7  11    5.90   10.80
   9   7 -12   78.70   12.10
  -9  -7  12   76.30   12.50
   9   7 -13   15.30   10.50
  -9  -7  13   15.70   10.80
   9   7 -14  114.80   18.00
  -9  -7  14   84.30   18.70
   9   7 -15    1.60   13.40
  -9  -7  15   -0.90   12.40
   9   7 -16  185.80   17.90
  -9  -7  16  177.00   17.50
   9   7 -17   -7.70   19.50
  -9  -7  17   10.70   13.80
  11   7  11   -6.80   10.70
 -11  -7 -11   -1.00   15.00
  11   7  10   70.90   17.10
 -11  -7 -10   30.30   15.70
  11   7   9  -13.00   26.00
 -11  -7  -9    6.80   25.00
  11   7   8   39.50   12.20
 -11  -7  -8   29.90   12.20
  11   7   7    8.50   11.40
 -11  -7  -7    7.90   11.10
  11   7   6  124.20   14.00
 -11  -7  -6  113.50   14.90
  11   7   5    7.50   12.40
 -11  -7  -5   10.50   13.60
  11   7   4   98.70   12.00
 -11  -7  -4  132.90   11.70
  11   7   3    8.40   10.50
 -11  -7  -3   -1.90   10.50
  11   7   2  306.60   14.70
 -11  -7  -2  309.70   15.20
  11   7   1   33.70   10.00
 -11  -7  -1   32.40   10.80
  11   7   0   93.40   11.30
 -11  -7   0  126.20   12.00
  11   7  -1   32.40    9.50
 -11  -7   1   45.00   10.10
  11   7  -2  100.20   10.60
 -11  -7   2  116.50   11.00
  11   7  -3   22.20    8.90
 -11  -7   3    6.70    9.40
  11   7  -4    5.10    9.20
 -11  -7   4    7.90    9.60
  11   7  -5    3.20    7.90
 -11  -7   5    2.60    7.70
  11   7  -6  234.10   13.10
 -11  -7   6  222.40   12.10
  11   7  -7    2.40    9.60
 -11  -7   7    4.30    9.40
  11   7  -8   23.60    9.30
 -11  -7   8   30.10    9.00
  11   7  -9   21.20    9.20
 -11  -7   9   30.80    9.80
  11   7 -10  167.30   13.00
 -11  -7  10  157.80   12.70
  11   7 -11    3.70   11.50
 -11  -7  11   13.20   12.50
  11   7 -12   75.60   12.10
 -11  -7  12   82.10   12.00
  11   7 -13   37.20   12.00
 -11  -7  13   32.20   11.40
  11   7 -14   51.20   14.90
 -11  -7  14   75.50   16.40
  11   7 -15   -2.80   15.00
 -11  -7  15    4.60   13.50
  11   7 -16   31.10   12.50
 -11  -7  16   15.30   12.60
  11   7 -17   27.20   16.60
 -11  -7  17   51.20    9.00
  13   7   9   -3.80    9.90
 -13  -7  -9    4.10   11.20
  13   7   8   69.10   15.90
 -13  -7  -8   70.80   11.10
  13   7   7    6.60   13.20
 -13  -7  -7   17.90   14.70
  13   7   6   41.90   11.30
 -13  -7  -6   16.50   12.90
  13   7   5  -11.20   15.70
 -13  -7  -5    5.00   15.80
  13   7   4   66.40   12.90
 -13  -7  -4   79.70   13.10
  13   7   3    6.70    9.70
 -13  -7  -3    6.10   11.50
  13   7   2   19.00   10.30
 -13  -7  -2   24.00   11.70
  13   7   1   86.50   11.40
 -13  -7  -1   71.20   12.20
  13   7   0   41.60   10.80
 -13  -7   0   42.00   11.00
  13   7  -1   11.10   11.30
 -13  -7   1   15.60   14.60
  13   7  -2  171.70   12.40
 -13  -7   2  184.80   12.80
  13   7  -3   24.70    9.70
 -13  -7   3   35.00    9.80
  13   7  -4   99.90   13.70
 -13  -7   4   92.70   13.40
  13   7  -5    6.40   10.40
 -13  -7   5   -6.20   10.40
  13   7  -6  104.50   12.10
 -13  -7   6   91.00   11.20
  13   7  -7    9.20    8.60
 -13  -7   7    4.50    8.50
  13   7  -8  108.90   13.00
 -13  -7   8  111.60   11.30
  13   7  -9   -0.70   11.30
 -13  -7   9    9.80   10.60
  13   7 -10   68.40   11.80
 -13  -7  10   57.80   12.80
  13   7 -11    1.30   12.20
 -13  -7  11   -1.70   12.10
  13   7 -12   42.50   12.10
 -13  -7  12   36.70   11.50
  13   7 -13   -0.50   11.90
 -13  -7  13    8.90   11.20
  13   7 -14   87.80   16.20
 -13  -7  14   91.50   15.90
  13   7 -15   59.30   15.50
 -13  -7  15   97.00   15.40
  13   7 -16   11.00   10.40
 -13  -7  16    0.60   15.30
  13   7 -17   -7.80   12.80
 -13  -7  17    3.10   11.70
  15   7   6   97.20   11.10
 -15  -7  -6  112.60   13.70
  15   7   5   -6.70   12.70
 -15  -7  -5    4.20   13.40
  15   7   4   52.80   13.20
 -15  -7  -4   27.10   13.00
  15   7   3    8.10   12.80
 -15  -7  -3    8.00   11.10
  15   7   2   93.70   14.20
 -15  -7  -2  100.40   13.60
  15   7   1   84.10   12.30
 -15  -7  -1   76.50   10.80
  15   7   0   88.40   12.30
 -15  -7   0   71.80   10.80
  15   7  -2  142.50   12.00
 -15  -7   2  139.70   12.10
  15   7  -3    8.60    9.10
 -15  -7   3   10.30    9.70
  15   7  -4  137.70   14.40
 -15  -7   4  159.60   15.70
  15   7  -5   -9.10    9.30
 -15  -7   5    1.70    9.60
  15   7  -6   37.50    9.50
 -15  -7   6   39.10   10.80
  15   7  -7   -3.80    9.00
 -15  -7   7    3.00   10.20
  15   7  -8  143.00   14.50
 -15  -7   8  140.20   13.30
  15   7  -9   83.90   12.00
 -15  -7   9   87.90   11.90
  15   7 -10  137.90   14.20
 -15  -7  10  141.20   12.90
  15   7 -11   16.40   16.90
 -15  -7  11    5.90   16.50
  15   7 -12   47.30   17.70
 -15  -7  12   39.40   14.40
  15   7 -13   18.20   13.60
 -15  -7  13   21.20   14.60
  15   7 -14   84.70   17.40
 -15  -7  14   50.30   21.50
  15   7 -15    6.40   12.10
 -15  -7  15   21.80   14.10
  15   7 -16   98.00   14.70
 -15  -7  16  106.00   16.50
  15   7 -17    1.30   12.80
 -15  -7  17    2.30   14.70
  17   7   3   -1.80   14.00
 -17  -7  -3    6.90   13.50
  17   7   2  109.80   16.90
 -17  -7  -2  139.60   14.70
  17   7   1   -2.80   13.90
 -17  -7  -1    3.20   12.40
  17   7   0   81.20   14.80
 -17  -7   0   60.90   15.00
  17   7  -1   -9.10   21.80
 -17  -7   1    5.70   15.20
  17   7  -2   45.40   12.70
 -17  -7   2   46.60   11.10
  17   7  -3   13.00   15.30
 -17  -7   3    0.00   13.80
  17   7  -4   15.70   10.40
 -17  -7   4   15.70    9.60
  17   7  -5    9.80    9.70
 -17  -7   5    4.90    9.50
  17   7  -6   91.90   13.10
 -17  -7   6   69.90   12.40
  17   7  -7   12.60   10.50
 -17  -7   7   12.30   10.60
  17   7  -8   13.90   12.00
 -17  -7   8    9.60   12.30
  17   7  -9   17.30   13.00
 -17  -7   9   18.50   11.40
  17   7 -10  199.10   17.00
 -17  -7  10  167.30   15.10
  17   7 -11   10.00   13.90
 -17  -7  11   -4.70   11.30
  17   7 -12  113.50   17.90
 -17  -7  12   95.80   14.90
  17   7 -13   -5.50   15.40
 -17  -7  13   -5.40   12.30
  17   7 -14   43.90   14.90
 -17  -7  14   72.50   16.00
  17   7 -15    2.20   13.70
 -17  -7  15  -10.40   14.40
  17   7 -17    1.40   29.50
  19   7  -1    9.10   20.50
 -19  -7   1   11.10   19.00
  19   7  -2   27.40   14.80
 -19  -7   2   28.40   15.30
  19   7  -3   -7.40   10.80
 -19  -7   3   -7.80   10.40
  19   7  -4    6.90   11.50
 -19  -7   4    8.70   11.10
  19   7  -5    7.80   11.30
 -19  -7   5    2.10   13.20
  19   7  -6   67.70   10.50
 -19  -7   6   83.10   12.20
  19   7  -7    1.70   12.90
 -19  -7   7   23.80   12.60
  19   7  -8   27.40   18.40
 -19  -7   8   44.50   15.20
  19   7  -9   51.10   15.90
 -19  -7   9   31.40   14.20
  19   7 -10  133.30   17.50
 -19  -7  10  119.30   18.80
  19   7 -11   38.00   14.60
 -19  -7  11   22.20   13.30
  19   7 -12   95.50   18.00
 -19  -7  12   38.50   12.00
  19   7 -13  -16.50   18.60
 -19  -7  13    4.50   12.20
  19   7 -14    6.90   14.60
 -19  -7  14   68.60   17.30
  19   7 -15   -6.20   13.90
 -19  -7  15  -19.80   22.80
 -19  -7  16   94.00   24.30
 -21  -7   8   82.20   17.50
  21   7  -9    3.30    7.90
 -21  -7   9   17.80   20.40
  21   7 -10   41.70   14.40
 -21  -7  10   22.70   12.10
  21   7 -11   -9.00   18.60
 -21  -7  11  -14.50   19.70
  21   7 -12    4.00    8.00
 -21  -7  12    6.20   10.30
  21   7 -13   -0.40   13.00
 -21  -7  14   -0.90   20.10
 -21  -7  15   -1.70   15.20
  18  -8 -15   -6.90   13.50
 -18   8  14   -0.40   10.90
  18  -8 -14  110.80   22.60
 -18   8  13   -6.20    9.70
  18  -8 -13   -2.90    8.60
 -18   8  12   29.70   11.30
  18  -8 -12    8.50   15.00
 -18   8  11    5.80   17.70
  18  -8 -11   -4.70   18.50
 -18   8  10  115.70   15.90
  18  -8 -10   91.10   14.10
 -18   8   9    1.90   11.80
  18  -8  -9   10.20   16.60
 -18   8   8   93.60   10.70
  18  -8  -8  111.30   16.10
 -18   8   7   17.70   13.60
  18  -8  -7    4.90   11.00
 -18   8   6   16.80   18.90
 -16   8  15    4.00   13.10
  16  -8 -15    3.40   11.00
 -16   8  14   18.10   29.30
  16  -8 -14   84.00   12.10
 -16   8  13   -4.40   11.20
  16  -8 -13    6.90   16.60
 -16   8  12   97.50   12.80
  16  -8 -12  162.80   27.50
 -16   8  11    3.80   16.40
  16  -8 -11   23.40   19.00
 -16   8  10   60.70   18.90
  16  -8 -10   59.10   18.40
 -16   8   9   18.60   14.80
  16  -8  -9   -5.20   18.00
 -16   8   8   83.70   14.20
  16  -8  -8   75.00   18.30
 -16   8   7    4.80   12.50
  16  -8  -7   -8.90   15.20
 -16   8   6    8.70   10.00
  16  -8  -6   13.20   13.90
 -16   8   5   18.10   13.00
  16  -8  -5   22.70   14.50
 -16   8   4   23.90   11.40
  16  -8  -4   30.90   14.00
 -16   8   3    1.40   11.60
  16  -8  -3    3.40   13.90
 -16   8   2   52.60   16.80
  16  -8  -2   47.80   18.00
 -16   8   1    1.80   20.80
  16  -8  -1    2.90   16.80
 -16   8   0   92.90   13.30
  16  -8   0   91.10   13.70
 -14   8  16   75.10   12.70
  14  -8 -16   76.30   13.50
 -14   8  15   14.40   16.10
  14  -8 -15   13.10   24.90
 -14   8  14  110.20   16.80
  14  -8 -14   76.10   16.10
 -14   8  13    7.60   30.20
  14  -8 -13    0.00   19.50
 -14   8  12   84.70   15.30
  14  -8 -12   70.00   15.80
 -14   8  11    6.20   10.10
  14  -8 -11   13.50   14.80
 -14   8  10   67.60   12.00
  14  -8 -10   91.20   15.20
 -14   8   9    1.70   12.50
  14  -8  -9    4.70   14.60
 -14   8   8  139.90   12.60
  14  -8  -8  197.40   15.40
 -14   8   7  101.80   12.60
  14  -8  -7   79.30   14.90
 -14   8   6   49.50   11.70
  14  -8  -6   50.10   13.20
 -14   8   5   15.70    9.70
  14  -8  -5   21.20   11.70
 -14   8   4   24.80   11.30
  14  -8  -4   44.00   13.20
 -14   8   3    3.80   12.50
  14  -8  -3   -7.90   17.10
 -14   8   2   35.80   13.70
  14  -8  -2   65.20   16.00
 -14   8   0  108.20   14.10
  14  -8   0  137.80   15.60
 -14   8  -1    7.90   12.90
  14  -8   1    6.60   13.60
 -14   8  -2   30.00   12.80
  14  -8   2   51.10   13.80
 -14   8  -3    7.80   13.30
  14  -8   3    7.20   13.40
 -14   8  -4  117.30   23.90
  14  -8   4  125.20   14.80
 -12   8  16   -8.50   14.90
  12  -8 -16   10.30   13.00
 -12   8  15   -4.50   14.30
  12  -8 -15   -1.70   14.90
 -12   8  14    0.90    8.40
  12  -8 -14   11.10   14.20
 -12   8  13   15.40   16.60
  12  -8 -13   13.70   17.00
 -12   8  12   62.70   16.10
  12  -8 -12   17.60   17.00
 -12   8  11    5.90   15.00
  12  -8 -11   12.00   13.00
 -12   8  10  123.20   14.50
  12  -8 -10  122.40   15.20
 -12   8   9   16.10   12.20
  12  -8  -9   25.30   12.80
 -12   8   8   69.60   12.50
  12  -8  -8  104.60   13.10
 -12   8   7   11.70   13.10
  12  -8  -7   21.10   14.00
 -12   8   6   39.90   10.90
  12  -8  -6   37.90   13.40
 -12   8   5   14.90   11.20
  12  -8  -5   16.50   14.30
 -12   8   4   17.80   10.50
  12  -8  -4   21.40   12.20
 -12   8   3   -5.70   11.60
  12  -8  -3    5.10   13.20
 -12   8   2   16.90   13.00
  12  -8  -2   36.60   14.20
 -12   8   1   13.00   17.30
  12  -8  -1   -1.20   14.90
 -12   8   0  147.10   14.30
  12  -8   0  147.60   15.20
 -12   8  -1   -0.20   11.50
  12  -8   1   -6.10   12.60
 -12   8  -2   22.70   13.10
  12  -8   2   25.00   13.70
 -12   8  -3   26.80   11.90
  12  -8   3   34.20   14.10
 -12   8  -4   28.70   14.60
  12  -8   4   27.20   15.00
 -12   8  -5   -0.20   12.70
  12  -8   5    6.70   11.10
 -12   8  -6   33.90   13.10
  12  -8   6   15.40   10.00
 -12   8  -7   -8.10   13.30
  12  -8   7   -0.10   13.30
 -10   8  16   65.40   21.10
  10  -8 -16   20.30   13.00
 -10   8  15   40.10   17.30
  10  -8 -15   41.80   26.50
 -10   8  14   30.80   13.40
  10  -8 -14   38.30   15.00
 -10   8  13    6.40   10.70
  10  -8 -13    2.70   12.60
 -10   8  12   50.00   12.70
  10  -8 -12   39.80   15.50
 -10   8  11    3.40   10.30
  10  -8 -11    0.40   12.20
 -10   8  10   59.50   11.70
  10  -8 -10   62.20   12.60
 -10   8   9   -5.50   12.00
  10  -8  -9   -4.40   10.30
 -10   8   8  113.50   13.60
  10  -8  -8  102.50   13.80
 -10   8   7   32.70    9.80
  10  -8  -7   46.20   11.80
 -10   8   6   41.80   10.60
  10  -8  -6   31.20   10.70
 -10   8   5    6.30   10.30
  10  -8  -5   10.20   10.60
 -10   8   4  108.10   12.40
  10  -8  -4   94.40   11.70
 -10   8   3   17.20   10.80
  10  -8  -3   25.00   11.80
 -10   8   2   76.70   12.50
  10  -8  -2   82.40   13.40
 -10   8   1   63.10   11.20
  10  -8  -1   62.90   11.10
 -10   8   0  227.80   19.90
  10  -8   0  213.70   14.90
 -10   8  -1   70.20   11.20
  10  -8   1   68.40   11.60
 -10   8  -2  264.30   16.30
  10  -8   2  273.90   16.90
 -10   8  -3    5.50   10.80
  10  -8   3    6.20   10.60
 -10   8  -4   39.70   11.50
  10  -8   4   29.20   11.60
 -10   8  -5   21.20   12.20
  10  -8   5    9.10   11.60
 -10   8  -6   22.60   11.80
  10  -8   6   10.30   10.80
 -10   8  -7    1.10   11.90
  10  -8   7    0.70   13.00
 -10   8  -8   92.10   14.20
  10  -8   8   79.10   19.50
 -10   8  -9    3.60   17.80
  10  -8   9   13.90   10.50
  -8   8  16  152.10   19.30
   8  -8 -16  170.60   21.20
  -8   8  15    4.20   18.00
   8  -8 -15   -5.20   22.90
  -8   8  14  228.50   16.90
   8  -8 -14  275.10   25.40
  -8   8  13   13.40   15.90
   8  -8 -13   15.30   16.40
  -8   8  12   74.10   14.90
   8  -8 -12   81.50   16.00
  -8   8  11   17.90   14.00
   8  -8 -11   -1.00   11.20
  -8   8  10   -5.90   10.20
   8  -8 -10    0.00   11.30
  -8   8   9    5.40    9.70
   8  -8  -9    4.20   10.60
  -8   8   8  143.90   13.10
   8  -8  -8  129.00   12.40
  -8   8   7   12.50   11.80
   8  -8  -7    9.60   12.00
  -8   8   6   85.70   11.00
   8  -8  -6   62.40   10.70
  -8   8   5   66.20   10.80
   8  -8  -5   61.40   10.30
  -8   8   4  138.30   13.00
   8  -8  -4  130.00   11.20
  -8   8   3    1.70    9.80
   8  -8  -3    6.10   10.30
  -8   8   2  139.70   11.70
   8  -8  -2  137.40   11.80
  -8   8   1   29.10   11.30
   8  -8  -1   21.90   10.90
  -8   8   0  212.50   14.00
   8  -8   0  218.40   13.90
  -8   8  -1   17.40    9.80
   8  -8   1   37.00   10.00
  -8   8  -2  226.00   14.90
   8  -8   2  242.80   15.60
  -8   8  -3    6.10   10.50
   8  -8   3    1.50   10.50
  -8   8  -4  111.90   12.90
   8  -8   4  117.10   12.30
  -8   8  -5   -0.30   12.60
   8  -8   5  -11.60   11.80
  -8   8  -6    6.90   12.40
   8  -8   6    3.40   10.60
  -8   8  -7   -4.00   14.00
   8  -8   7    2.60   12.50
  -8   8  -8   39.70   16.30
   8  -8   8    4.70   16.50
  -8   8  -9   27.60   19.30
   8  -8   9   13.10   18.80
  -8   8 -10   54.20   12.80
   8  -8  10   24.00   12.60
  -8   8 -11   -6.50   13.80
   8  -8  11    4.80   11.50
  -8   8 -12   70.90   21.50
   8  -8  12    5.20   11.50
  -6   8  16   78.00   20.00
   6  -8 -16   55.80   18.80
  -6   8  15    6.00   21.00
   6  -8 -15   29.70   20.00
  -6   8  14   76.70   20.00
   6  -8 -14   83.40   18.90
  -6   8  13   -1.80   11.40
   6  -8 -13   -2.20   12.30
  -6   8  12   36.80   19.30
   6  -8 -12   67.60   17.20
  -6   8  11   -1.10   12.20
   6  -8 -11   -6.80   12.00
  -6   8  10    2.50    9.70
   6  -8 -10    7.80   10.50
  -6   8   9    5.70    9.80
   6  -8  -9    2.10   10.80
  -6   8   8   28.30   10.10
   6  -8  -8   18.80   10.10
  -6   8   7  132.70   12.60
   6  -8  -7  137.70   11.70
  -6   8   6  135.50   11.00
   6  -8  -6  147.60   13.10
  -6   8   5    4.20    8.60
   6  -8  -5   -1.10    8.80
  -6   8   4  136.40   12.80
   6  -8  -4  133.60   12.50
  -6   8   3   -8.00    9.50
   6  -8  -3    7.80    9.90
  -6   8   2   85.60   11.00
   6  -8  -2   86.90   11.50
  -6   8   1  124.80   10.70
   6  -8  -1   72.00   10.30
   6  -8   0  146.70   12.60
  -6   8  -1    7.40   10.20
   6  -8   1    5.00   10.30
  -6   8  -2   14.50   10.30
   6  -8   2   10.80   12.80
  -6   8  -3   -7.40    9.70
   6  -8   3    2.90    9.10
  -6   8  -4   82.90   11.60
   6  -8   4   64.30   11.10
  -6   8  -5    9.50   14.50
   6  -8   5   14.30   11.90
  -6   8  -6   20.40   11.60
   6  -8   6   18.80   11.40
  -6   8  -7    1.30   12.30
   6  -8   7    6.90   11.70
  -6   8  -8   84.10   18.90
   6  -8   8   87.30   16.20
  -6   8  -9   77.80   20.80
   6  -8   9   94.80   16.30
  -6   8 -10  140.30   19.00
   6  -8  10   79.40   17.10
  -6   8 -11    5.10   16.60
   6  -8  11    8.50   22.80
  -6   8 -12   50.70   18.20
   6  -8  12   58.70   16.60
  -6   8 -13   11.50   11.20
   6  -8  13   13.10   13.10
  -4   8  16   -3.90    9.30
   4  -8 -16  105.30   25.90
  -4   8  15   -1.30    9.40
   4  -8 -15    0.10    8.70
  -4   8  14    8.00   18.40
   4  -8 -14   28.50   18.40
  -4   8  13    7.00   10.70
   4  -8 -13    1.30   11.20
  -4   8  12   26.00   11.70
   4  -8 -12   42.90   13.10
  -4   8  11    1.20   11.60
   4  -8 -11    4.80   12.60
  -4   8  10   63.90   11.90
   4  -8 -10   58.80   11.90
  -4   8   9   -4.50   10.80
   4  -8  -9   -6.90   10.70
  -4   8   8   76.60   10.70
   4  -8  -8   63.90   10.90
  -4   8   7    3.90    9.00
   4  -8  -7    8.00    8.90
  -4   8   6  298.40   15.60
   4  -8  -6  288.00   16.50
  -4   8   5    8.30    8.30
   4  -8  -5   -3.50    8.60
  -4   8   4  330.00   14.10
   4  -8  -4  363.20   14.70
  -4   8   3    0.40    9.20
   4  -8  -3    4.40   10.30
  -4   8   2   63.50    9.70
   4  -8  -2   68.50    9.70
  -4   8   1   44.70    9.20
   4  -8  -1   38.20    9.10
  -4   8   0   25.40   12.00
   4  -8   0   55.50   12.60
  -4   8  -1    8.90    8.40
   4  -8   1    9.50    8.40
  -4   8  -2   54.20   10.60
   4  -8   2   67.40   10.70
  -4   8  -3   12.50    8.90
   4  -8   3   -3.50    8.90
  -4   8  -4   98.40   12.50
   4  -8   4  101.80   10.70
  -4   8  -5   -3.80   11.00
   4  -8   5    7.50   11.40
  -4   8  -6  104.70   13.60
   4  -8   6  148.30   14.50
  -4   8  -7   -7.30   11.20
   4  -8   7   -8.40   10.90
  -4   8  -8  200.80   16.20
   4  -8   8  208.00   16.80
  -4   8  -9   66.40   15.10
   4  -8   9   48.60   14.80
  -4   8 -10  131.00   16.10
   4  -8  10  153.10   17.00
  -4   8 -11  -11.60   23.00
   4  -8  11    2.20   21.00
  -4   8 -12  142.80   20.40
   4  -8  12  111.30   18.10
  -4   8 -13    5.50   20.60
   4  -8  13    9.20   28.60
  -4   8 -14    3.90    8.90
   4  -8  14    0.00   16.20
  -2   8  16  116.30   29.00
   2  -8 -16   -1.50   13.00
  -2   8  15    5.00    8.60
   2  -8 -15   13.50   14.50
  -2   8  14   80.20   12.20
   2  -8 -14   34.90   12.70
  -2   8  13   -7.70   18.80
   2  -8 -13    2.50   13.60
  -2   8  12   56.60   11.40
   2  -8 -12   53.40   13.70
  -2   8  11   23.30   13.10
   2  -8 -11   31.60   14.50
  -2   8  10   30.90   10.70
   2  -8 -10   35.50   11.70
  -2   8   9   83.10   11.30
   2  -8  -9   77.70   11.40
  -2   8   8  249.90   15.20
   2  -8  -8  283.20   16.40
  -2   8   7   58.50   11.70
   2  -8  -7   61.60   10.50
  -2   8   6  266.30   15.10
   2  -8  -6  230.70   15.30
  -2   8   5   32.20    9.20
   2  -8  -5   35.50    9.30
  -2   8   4  388.20   16.30
   2  -8  -4  361.70   15.90
  -2   8   3    0.70    9.50
   2  -8  -3    3.30   10.20
  -2   8   2   40.70    9.10
   2  -8  -2   37.50    8.50
  -2   8   1   26.90    9.00
   2  -8  -1   31.20    9.40
  -2   8   0   42.40   10.20
   2  -8   0   37.10   11.50
  -2   8  -1   38.40    8.60
   2  -8   1   36.90    9.50
  -2   8  -2  150.20   10.70
   2  -8   2  156.10   12.10
  -2   8  -3    7.80    9.30
   2  -8   3  -11.30    9.60
  -2   8  -4  208.50   14.30
   2  -8   4  181.00   14.90
  -2   8  -5    2.10    8.90
   2  -8   5   -5.10    8.90
  -2   8  -6   72.30   10.40
   2  -8   6   83.70   11.10
  -2   8  -7   49.30   11.40
   2  -8   7   41.10   11.00
  -2   8  -8   30.10   15.00
   2  -8   8   50.40   15.60
  -2   8  -9   18.30   17.40
   2  -8   9   10.70   16.20
  -2   8 -10   89.90   13.60
   2  -8  10   80.60   15.30
  -2   8 -11   12.00   16.40
   2  -8  11   -0.10   16.10
  -2   8 -12  124.30   19.60
   2  -8  12  124.60   22.00
  -2   8 -13    7.70   12.60
   2  -8  13    4.00   11.80
  -2   8 -14    3.50   12.00
   2  -8  14    7.80    9.80
  -2   8 -15   68.10   21.80
   0   8  15  -11.60   18.80
   0  -8 -15   29.50    9.30
   0   8  14   92.10   24.20
   0  -8 -14   72.30    9.60
   0   8  13   14.40   21.60
   0  -8 -13  -24.20   19.90
   0   8  12   59.10   14.10
   0  -8 -12   64.00   14.20
   0   8  11   -9.00   12.60
   0  -8 -11   14.10   13.90
   0   8  10    2.90   12.20
   0  -8 -10   20.50   12.90
   0   8   9   -4.10   11.00
   0  -8  -9    2.30   10.30
   0   8   8   62.80   10.40
   0  -8  -8   64.10   12.00
   0   8   7    0.00   10.60
   0  -8  -7   11.60   11.60
   0   8   6   59.50    9.80
   0  -8  -6   61.70   11.50
   0   8   5   25.40    9.10
   0  -8  -5   19.50    9.60
   0   8   4  204.20   12.30
   0  -8  -4  218.10   12.40
   0   8   3    2.40    9.50
   0  -8  -3    4.40    9.70
   0   8   2   59.20    9.30
   0  -8  -2   65.30    9.10
   0   8   1  100.90   10.00
   0  -8  -1   98.50    9.90
   0   8  -1  110.40   10.40
   0  -8   1  114.90   10.40
   0   8  -2   72.00   10.60
   0  -8   2   66.20   11.30
   0   8  -3   -4.70   10.10
   0  -8   3   -4.50   10.50
   0   8  -4  193.50   13.10
   0  -8   4  220.70   14.10
   0   8  -5   20.50    8.80
   0  -8   5   21.10    8.70
   0   8  -6   70.00   10.40
   0  -8   6   58.30    9.90
   0   8  -7   -3.90   10.60
   0  -8   7   -4.50   10.30
   0   8  -8   61.30   12.60
   0  -8   8   57.50   11.70
   0   8  -9   -6.60   10.20
   0  -8   9    0.10   10.00
   0   8 -10   18.90   14.50
   0  -8  10   33.40   14.40
   0   8 -11    3.60   14.20
   0  -8  11   13.20   13.90
   0   8 -12   57.70   18.80
   0  -8  12   44.50   14.60
   0   8 -13   16.40   22.20
   0  -8  13    1.00   19.60
   0   8 -14   48.90   13.40
   0  -8  14   42.90   14.10
   0   8 -15   19.90   29.80
   0  -8  15    1.20   17.90
  -2  -8 -15   -5.40   11.30
   2   8  14   29.90   26.10
  -2  -8 -14   27.80   23.40
   2   8  13   17.50   17.30
  -2  -8 -13    3.80   17.60
   2   8  12  122.50   20.50
  -2  -8 -12  131.80   20.10
   2   8  11   -0.10   13.60
  -2  -8 -11   -4.90   15.90
   2   8  10   87.50   13.20
  -2  -8 -10  112.40   15.50
   2   8   9   25.70   13.60
  -2  -8  -9   24.80   16.00
   2   8   8   48.90   15.20
  -2  -8  -8   26.60   16.00
   2   8   7   35.90   13.80
  -2  -8  -7   47.90   12.50
   2   8   6   78.50   11.20
  -2  -8  -6   79.60   10.60
   2   8   5    1.00    9.00
  -2  -8  -5    3.90    9.10
   2   8   4  197.60   14.80
  -2  -8  -4  188.20   15.60
   2   8   3   10.70    8.70
  -2  -8  -3    7.60    9.10
   2   8   2  163.10   11.60
  -2  -8  -2  161.70   11.70
   2   8   1   44.20    8.70
  -2  -8  -1   51.60    9.30
   2   8  -1   20.40    8.20
  -2  -8   1   21.80    8.80
   2   8  -2   41.00   10.50
  -2  -8   2   50.30   10.20
   2   8  -3    0.40   10.00
  -2  -8   3    9.50    9.90
   2   8  -4  381.70   17.40
  -2  -8   4  373.80   16.70
   2   8  -5   31.80    9.90
  -2  -8   5   18.80    9.60
   2   8  -6  254.40   14.10
  -2  -8   6  247.10   13.90
   2   8  -7   67.20   12.20
  -2  -8   7   45.70   10.90
   2   8  -8  277.20   15.50
  -2  -8   8  215.50   14.30
   2   8  -9   83.10   12.30
  -2  -8   9   76.60   11.20
   2   8 -10   24.70   11.10
  -2  -8  10   38.40   11.20
   2   8 -11   40.50   15.20
  -2  -8  11   32.50   14.40
   2   8 -12   66.60   16.20
  -2  -8  12   32.70   10.80
   2   8 -13  -13.80   16.20
  -2  -8  13   -9.90   13.70
   2   8 -14   81.20   17.60
  -2  -8  14   50.40    9.40
   2   8 -15   84.10   22.70
  -2  -8  15   -1.20   13.00
   2   8 -16   84.20   16.10
  -2  -8  16   -0.50   23.60
  -4  -8 -14  -11.20   22.40
   4   8  13  -12.50   21.00
  -4  -8 -13   13.70   26.60
   4   8  12  159.00   19.00
  -4  -8 -12  172.80   19.30
   4   8  11   13.70   18.80
  -4  -8 -11    3.30   20.40
   4   8  10  142.40   21.20
  -4  -8 -10  134.40   15.50
   4   8   9   69.10   15.30
  -4  -8  -9   43.10   13.50
   4   8   8  181.40   16.90
  -4  -8  -8  182.70   17.10
   4   8   7   -3.00    9.70
  -4  -8  -7   -3.60   13.60
   4   8   6  134.00   11.60
  -4  -8  -6  145.70   13.80
   4   8   5   -1.80    9.00
  -4  -8  -5    5.80    9.40
   4   8   4  101.10   11.90
  -4  -8  -4  103.90   12.40
   4   8   3   10.70    8.30
  -4  -8  -3   10.80    8.80
   4   8   2   58.20   10.30
  -4  -8  -2   61.00   10.00
   4   8   1   13.60    8.40
  -4  -8  -1    6.60    7.90
   4   8   0   48.70   12.20
  -4  -8   0   59.80   12.60
   4   8  -1   40.20    8.80
  -4  -8   1   34.60    8.90
   4   8  -2   64.80    8.90
  -4  -8   2   65.70    9.40
   4   8  -3    1.20    9.20
  -4  -8   3   -2.00    9.40
   4   8  -4  353.30   18.00
  -4  -8   4  336.30   16.60
   4   8  -5    4.50    8.80
  -4  -8   5   10.70    8.70
   4   8  -6  300.70   16.00
  -4  -8   6  319.70   14.70
   4   8  -7    7.70   10.70
  -4  -8   7   18.40   10.70
   4   8  -8   72.30   10.70
  -4  -8   8   80.00   11.10
   4   8  -9    6.10   10.20
  -4  -8   9    3.80    9.60
   4   8 -10   57.50   12.30
  -4  -8  10   56.80   11.00
   4   8 -11   13.00   13.30
  -4  -8  11   -2.70   13.00
   4   8 -12   45.50   15.20
  -4  -8  12   16.30   11.90
   4   8 -13    7.70   18.30
  -4  -8  13   -2.10   13.00
   4   8 -14   24.40   18.80
  -4  -8  14    0.10   15.10
   4   8 -15    1.50   10.60
  -4  -8  15    2.60   15.30
  -4  -8  16   41.70   12.40
  -6  -8 -13    0.30   11.50
   6   8  12   51.40   13.60
  -6  -8 -12   80.00   16.40
   6   8  11   15.00   18.80
  -6  -8 -11    2.60   20.90
   6   8  10  105.80   14.70
  -6  -8 -10  109.40   16.40
   6   8   9   73.90   16.90
  -6  -8  -9   84.20   17.70
   6   8   8   94.00   18.80
  -6  -8  -8   77.00   17.40
   6   8   7    9.10   13.20
  -6  -8  -7    3.80   11.20
   6   8   6   15.70    9.90
  -6  -8  -6   10.00   10.70
   6   8   5   21.90   10.60
  -6  -8  -5   20.60   10.80
   6   8   4   73.90   13.00
  -6  -8  -4   77.00   12.90
   6   8   3   -2.80    9.30
  -6  -8  -3    2.40   10.10
   6   8   2   14.40   12.50
  -6  -8  -2   17.50   13.10
   6   8   1   -0.90    8.10
  -6  -8  -1    1.60   10.20
   6   8   0  157.20   12.50
   6   8  -1  121.10   10.60
  -6  -8   1  122.10   11.10
   6   8  -2   83.60   10.70
  -6  -8   2   81.50   10.90
   6   8  -3   -1.10    8.50
  -6  -8   3   -2.50   10.50
   6   8  -4  128.30   12.10
  -6  -8   4  129.20   11.60
   6   8  -5   -0.80    7.60
  -6  -8   5   -8.00    7.80
   6   8  -6  147.50   12.00
  -6  -8   6  152.10   12.20
   6   8  -7  134.00   12.80
  -6  -8   7  139.10   12.20
   6   8  -8   19.60    9.50
  -6  -8   8   23.90    9.70
   6   8  -9    9.20    9.90
  -6  -8   9    3.40   10.70
   6   8 -10   -2.60   10.20
  -6  -8  10    0.40   11.10
   6   8 -11   -2.00   11.40
  -6  -8  11    2.50   15.20
   6   8 -12   44.70   15.50
  -6  -8  12   75.00   15.10
   6   8 -13   -3.70   15.20
  -6  -8  13    8.80   13.80
   6   8 -14   78.20   23.20
  -6  -8  14  106.50   21.40
   6   8 -15  108.00   34.60
  -6  -8  15    6.30   10.60
   6   8 -16  107.00   22.10
  -6  -8  16   23.50   18.20
   8   8  12    5.10   25.10
  -8  -8 -12   85.60   15.20
   8   8  11   -1.20   16.10
  -8  -8 -11   -7.80   12.50
   8   8  10  102.20   14.00
  -8  -8 -10  108.70   12.60
   8   8   9    7.70   20.40
  -8  -8  -9   -2.00   16.20
   8   8   8    4.40   19.00
  -8  -8  -8    7.90   14.20
   8   8   7    2.30   11.70
  -8  -8  -7    6.20   13.30
   8   8   6    2.00   10.40
  -8  -8  -6   -3.00   10.80
   8   8   5    1.00   10.70
  -8  -8  -5    6.90   11.30
   8   8   4   93.80   17.60
  -8  -8  -4  106.70   14.00
   8   8   3   -2.60    9.10
  -8  -8  -3   11.70   10.30
   8   8   2  244.10   15.30
  -8  -8  -2  251.30   15.90
   8   8   1   20.60    9.90
  -8  -8  -1   37.90   10.30
   8   8   0  239.50   16.90
   8   8  -1   29.00    9.60
  -8  -8   1   30.00    9.70
   8   8  -2  130.30   11.60
  -8  -8   2  144.20   11.60
   8   8  -3    9.10   11.80
  -8  -8   3    8.90   13.30
   8   8  -4  135.80   11.70
  -8  -8   4  126.70   11.40
   8   8  -5   52.20   10.70
  -8  -8   5   54.70   10.90
   8   8  -6   74.10   10.50
  -8  -8   6   61.40   10.70
   8   8  -7   -2.30   10.30
  -8  -8   7   -1.60   10.00
   8   8  -8  124.10   11.20
  -8  -8   8  141.70   13.20
   8   8  -9    5.30   10.30
  -8  -8   9   -2.00   11.20
   8   8 -10   -3.30   10.10
  -8  -8  10    6.80   11.10
   8   8 -11   -0.10   11.70
  -8  -8  11    1.20   13.90
   8   8 -12  106.10   15.20
  -8  -8  12  108.30   17.30
   8   8 -13   -8.90   14.30
  -8  -8  13   19.30   14.50
   8   8 -14  247.30   34.30
  -8  -8  14  195.10   22.60
   8   8 -15    4.10   20.70
  -8  -8  15   -0.50   18.40
   8   8 -16  174.50   25.10
  -8  -8  16  154.00   23.50
  10   8  10    8.60   14.90
  10   8   9    5.80   13.00
 -10  -8  -9    3.60    9.70
  10   8   8   87.50   17.00
 -10  -8  -8   70.30   12.70
  10   8   7   19.30   15.50
 -10  -8  -7    6.40   14.20
  10   8   6   13.20   12.60
 -10  -8  -6   17.30   13.50
  10   8   5   18.20   12.10
 -10  -8  -5    5.10   11.60
  10   8   4   39.40   13.40
 -10  -8  -4   43.80   13.90
  10   8   3    9.20   10.00
 -10  -8  -3   -6.50   10.50
  10   8   2  269.30   16.40
 -10  -8  -2  294.20   17.40
  10   8   1   60.70    9.60
 -10  -8  -1   77.00   11.50
  10   8   0  225.80   15.10
 -10  -8   0  223.90   15.90
  10   8  -1   12.40   10.30
 -10  -8   1   56.50   10.60
  10   8  -2   82.80   11.90
 -10  -8   2   91.60   11.80
  10   8  -3   15.00   10.80
 -10  -8   3   12.40   12.00
  10   8  -4  108.90   12.70
 -10  -8   4  100.90   13.30
  10   8  -5   -1.90    9.50
 -10  -8   5   -3.80    9.30
  10   8  -6   32.30   10.90
 -10  -8   6   36.70   12.90
  10   8  -7   31.20   10.60
 -10  -8   7   36.90   11.90
  10   8  -8   84.70   12.60
 -10  -8   8  145.90   13.40
  10   8  -9   -9.70   11.80
 -10  -8   9    2.60   12.50
  10   8 -10   45.60   11.80
 -10  -8  10   53.30   12.20
  10   8 -11    3.30   11.20
 -10  -8  11    6.70   12.10
  10   8 -12   45.20   15.70
 -10  -8  12   52.70   16.40
  10   8 -13   10.10   15.40
 -10  -8  13    4.20   12.20
  10   8 -14   42.50   15.00
 -10  -8  14   58.00   21.30
  10   8 -15   56.90   24.80
 -10  -8  15   61.70   17.50
  10   8 -16   68.30   19.60
 -10  -8  16   36.70   24.20
  12   8   7   -3.10   13.30
 -12  -8  -7    1.10    9.00
  12   8   6   25.70    7.10
 -12  -8  -6   13.00    9.40
  12   8   5   -5.50    9.40
 -12  -8  -5    9.80   13.40
  12   8   4   18.50   13.00
 -12  -8  -4   15.60   13.70
  12   8   3   29.50   11.40
 -12  -8  -3   31.60   12.50
  12   8   2   45.70   13.00
 -12  -8  -2   29.50   14.30
  12   8   1    0.20   10.10
 -12  -8  -1    6.00   10.70
  12   8   0  159.70   14.30
 -12  -8   0  142.70   15.30
  12   8  -1    9.70   10.60
 -12  -8   1    3.70   10.80
  12   8  -2   17.60   11.80
 -12  -8   2   21.30   11.50
  12   8  -3   -5.00   11.00
 -12  -8   3    2.60   11.80
  12   8  -4   16.70   10.50
 -12  -8   4   17.70   10.50
  12   8  -5   13.70   11.60
 -12  -8   5   19.60   11.90
  12   8  -6   41.50   11.20
 -12  -8   6   51.20   11.10
  12   8  -7   12.30   13.10
 -12  -8   7   21.00   12.60
  12   8  -8   98.40   12.50
 -12  -8   8   97.20   12.20
  12   8  -9   25.00   12.20
 -12  -8   9   15.30   13.60
  12   8 -10  111.00   15.50
 -12  -8  10  118.30   16.80
  12   8 -11   15.30   15.40
 -12  -8  11    0.00   15.20
  12   8 -12   73.00   20.80
 -12  -8  12   33.70   16.30
  12   8 -13   10.10   15.00
 -12  -8  13   -1.80   11.40
  12   8 -14    3.70    9.80
 -12  -8  14    3.00    9.90
  12   8 -15    3.40   11.90
 -12  -8  15   -3.10   19.40
  14   8   4   93.30   11.60
 -14  -8  -4  123.50   14.00
  14   8   3   -0.10   12.30
 -14  -8  -3   -0.10   13.40
  14   8   2   50.20   10.70
 -14  -8  -2   55.30   14.90
  14   8   1    9.00   11.00
 -14  -8  -1   13.20   14.40
  14   8   0  105.20   10.00
 -14  -8   0  167.10   14.40
  14   8  -1   20.20   14.60
 -14  -8   1   14.10   20.50
  14   8  -2   21.30   12.70
 -14  -8   2   42.10   13.80
  14   8  -3   -5.90   13.50
 -14  -8   3   -8.20   13.50
  14   8  -4   18.90   11.50
 -14  -8   4   31.10   11.90
  14   8  -5   18.60   12.10
 -14  -8   5   21.90   12.50
  14   8  -6   37.90   12.20
 -14  -8   6   55.70   12.20
  14   8  -7   93.60   12.80
 -14  -8   7  111.20   13.60
  14   8  -8  163.50   14.30
 -14  -8   8  179.10   13.90
  14   8  -9   -1.60   13.50
 -14  -8   9   12.90   13.70
  14   8 -10   62.50   13.40
 -14  -8  10   95.80   14.20
  14   8 -11   -5.30   12.00
 -14  -8  11    3.30   14.80
  14   8 -12   59.00   11.80
 -14  -8  12   87.80   13.40
  14   8 -13   -4.70   15.70
 -14  -8  13    3.30   15.20
  14   8 -14   99.20   14.40
 -14  -8  14   55.80   12.10
  14   8 -15    7.30   12.10
 -14  -8  15  -10.00   17.70
  14   8 -16   98.40   14.50
 -14  -8  16   90.10   18.80
  16   8   0   81.90   13.60
 -16  -8   0   90.20   14.30
  16   8  -2   45.70   14.50
 -16  -8   2   76.90   16.90
  16   8  -3    6.50   10.70
 -16  -8   3   23.60   14.40
  16   8  -4   23.30   11.30
 -16  -8   4   34.60   12.90
  16   8  -5   41.30   13.90
 -16  -8   5   27.40   12.60
  16   8  -6   19.50   14.50
 -16  -8   6    9.90   11.10
  16   8  -7  -12.00   14.70
 -16  -8   7   -0.70   15.30
  16   8  -8   93.70   14.10
 -16  -8   8   79.80   14.40
  16   8  -9    6.80   14.80
 -16  -8   9   22.40   18.90
  16   8 -10   70.40   15.40
 -16  -8  10   44.90   12.70
  16   8 -11    7.50   13.90
 -16  -8  11    9.50   12.10
  16   8 -12   92.50   12.40
 -16  -8  12  111.40   12.10
  16   8 -13   12.30    9.70
 -16  -8  13    7.60   19.50
  16   8 -14   -1.50   19.90
  16   8 -15   -7.40   15.60
 -16  -8  15   -8.50   15.90
  18   8  -6    0.70   13.10
 -18  -8   6   -1.50   15.10
  18   8  -7   47.70   14.80
 -18  -8   7    9.30   13.30
  18   8  -8  103.50   11.60
 -18  -8   8  122.10    9.80
  18   8  -9   15.40   15.20
 -18  -8   9    4.40   12.00
  18   8 -10   79.30   15.20
 -18  -8  10   51.90   13.20
  18   8 -11   17.20   18.30
 -18  -8  11    4.10   21.50
  18   8 -12   27.20   10.40
 -18  -8  12    5.90    9.50
  18   8 -13   -1.60    7.10
 -18  -8  13    3.60   13.30
  18   8 -14   -5.60   10.30
 -13   9  15   23.90    9.70
  13  -9 -15   -2.30   16.10
 -13   9  14    1.80    6.50
  13  -9 -14    2.90   10.50
 -13   9  13    1.30   15.70
  13  -9 -13    2.90   14.10
 -13   9  12   10.30   13.10
  13  -9 -12   18.60   15.60
 -13   9  11   10.00   13.80
  13  -9 -11   39.20   14.90
 -13   9  10  128.00   16.20
  13  -9 -10  128.10   13.30
 -13   9   9    3.50   15.90
  13  -9  -9    9.70   15.90
 -13   9   8   99.60   13.00
  13  -9  -8  103.80   18.00
 -13   9   7    5.20   16.10
  13  -9  -7   -0.40   18.80
 -13   9   6   89.20   11.80
  13  -9  -6  100.00   13.20
 -13   9   5    1.80   11.20
  13  -9  -5    4.70   15.50
 -13   9   4   -4.10    9.30
  13  -9  -4   -6.70    9.60
 -13   9   3    2.00    6.80
  13  -9  -3    6.70   25.40
 -13   9   2   -4.70    9.60
  13  -9  -2    2.40   14.60
 -13   9   1   17.70   16.90
 -11   9  15   -7.00   29.60
  11  -9 -15   75.00   18.80
 -11   9  14    6.40   22.60
  11  -9 -13    2.20    9.30
 -11   9  12   13.00   24.40
  11  -9 -12   -5.60   17.80
 -11   9  11   13.20   11.00
  11  -9 -11    5.50    9.90
 -11   9  10    6.80    8.50
  11  -9 -10    6.30    7.20
 -11   9   9   10.10   12.80
  11  -9  -9    2.20   11.60
 -11   9   8  109.00   15.70
  11  -9  -8   85.20   13.30
 -11   9   7   12.10   12.00
  11  -9  -7    2.50   13.60
 -11   9   6   96.80   13.70
  11  -9  -6  107.40   16.70
 -11   9   5   19.90   13.10
  11  -9  -5   39.60   14.40
 -11   9   4  127.20   18.40
  11  -9  -4  147.40   17.70
 -11   9   3   -2.00   13.80
  11  -9  -3   25.10   16.40
 -11   9   2   21.40   14.70
  11  -9  -2    6.70   14.20
 -11   9   1   12.90   16.30
  11  -9  -1   13.70   17.50
 -11   9   0   48.20   14.80
  11  -9   0   17.00   13.90
 -11   9  -1   -4.00   11.00
  11  -9   1    6.70   12.30
 -11   9  -2   39.40   10.10
  11  -9   2   46.50   25.30
 -11   9  -3   -4.20   10.90
  11  -9   3    0.80   17.80
  -9   9  15   -2.90   11.20
   9  -9 -15   11.70   16.10
  -9   9  14  106.80   14.10
   9  -9 -14  205.10   23.60
  -9   9  13   -0.90   12.10
   9  -9 -13   14.10   18.70
  -9   9  12   11.30   16.40
   9  -9 -12    2.40   37.20
  -9   9  11    5.50   10.60
   9  -9 -11   11.90   11.40
  -9   9  10    7.10   10.10
   9  -9 -10    8.00    8.00
  -9   9   9    2.40   11.60
   9  -9  -9    6.40   11.60
  -9   9   8   36.60   10.40
   9  -9  -8   45.70   12.10
  -9   9   7    5.70   12.30
   9  -9  -7    7.20   12.00
  -9   9   6   82.00   15.80
   9  -9  -6   72.00   15.40
  -9   9   5    6.00   13.20
   9  -9  -5   15.90   12.10
  -9   9   4  185.40   15.80
   9  -9  -4  213.90   20.10
  -9   9   3    6.80   11.30
   9  -9  -3   -1.40   13.00
  -9   9   2  233.40   14.50
   9  -9  -2  227.90   15.90
  -9   9   1   -3.40   11.80
   9  -9  -1   -2.40   15.00
  -9   9   0   74.30   15.50
   9  -9   0   62.50   15.20
  -9   9  -1    5.70   12.60
   9  -9   1   -1.60   12.40
  -9   9  -2   77.10   15.70
   9  -9   2   99.20   16.40
  -9   9  -3    5.50   12.70
   9  -9   3    1.80   13.40
  -9   9  -4   10.40   13.40
   9  -9   4   14.70   11.70
  -9   9  -5    2.90    7.80
   9  -9   5    3.60    8.70
  -9   9  -6    2.90    6.80
   9  -9   6   -0.50    6.70
  -7   9  15    5.10   14.00
   7  -9 -15   13.90   15.00
  -7   9  14  115.30   13.90
   7  -9 -14  148.90   18.20
  -7   9  13   -7.10   18.20
   7  -9 -13    0.40   16.50
  -7   9  12  144.40   17.80
   7  -9 -12  164.30   20.30
  -7   9  11   23.00   17.60
   7  -9 -11   30.20   17.90
  -7   9  10    8.70   11.60
   7  -9 -10   13.20   10.60
  -7   9   9  -12.00   13.90
   7  -9  -9   -1.10   15.20
  -7   9   8   24.90   15.50
   7  -9  -8    5.80   14.50
  -7   9   7    1.20   10.80
   7  -9  -7   -3.10   11.40
  -7   9   6   51.10   12.40
   7  -9  -6   63.90   13.40
  -7   9   5   20.90   16.20
   7  -9  -5   34.40   15.70
  -7   9   4    6.50   11.00
   7  -9  -4  -10.10   11.60
  -7   9   3    4.70   11.30
   7  -9  -3   11.20   13.10
  -7   9   2  154.10   13.50
   7  -9  -2  140.10   12.70
  -7   9   1   -0.50   12.00
   7  -9  -1    7.20   13.40
  -7   9   0   95.90   12.90
   7  -9   0   97.80   13.10
  -7   9  -1   29.60   14.60
   7  -9   1   36.40   14.40
  -7   9  -2  178.50   14.30
   7  -9   2  165.10   14.20
  -7   9  -3   -3.90   12.70
   7  -9   3    7.70   12.70
  -7   9  -4   55.90   13.20
   7  -9   4   51.70   13.10
  -7   9  -5   13.60   14.00
   7  -9   5   -1.90   13.70
  -7   9  -6   -0.70    8.30
   7  -9   6   -2.10   10.80
  -7   9  -7    2.40   11.70
   7  -9   7    3.90   13.20
  -7   9  -8    5.40   18.00
   7  -9   8    2.40   13.30
  -7   9  -9   -0.60   25.00
   7  -9   9   -0.50   17.80
  -5   9  15    2.60   13.50
   5  -9 -15   -6.10   20.00
  -5   9  14    2.50   10.20
   5  -9 -14    3.10   10.60
  -5   9  13   -5.90   15.40
   5  -9 -13    8.00   14.80
  -5   9  12   62.10   12.30
   5  -9 -12   62.50   13.00
  -5   9  11    2.30   13.20
   5  -9 -11    8.90   14.00
  -5   9  10   60.80   11.40
   5  -9 -10   67.60   13.30
  -5   9   9    4.60   14.70
   5  -9  -9   13.70   15.30
  -5   9   8   60.40   13.80
   5  -9  -8   48.40   14.70
  -5   9   7    2.20   15.30
   5  -9  -7    0.00   17.80
  -5   9   6  100.40   13.80
   5  -9  -6   93.60   14.30
  -5   9   5   33.00   10.80
   5  -9  -5   51.00   11.20
  -5   9   4   24.10   10.40
   5  -9  -4   28.10   12.70
  -5   9   3    6.40    9.70
   5  -9  -3    4.90   10.40
  -5   9   2    3.10   10.20
   5  -9  -2   13.30   10.80
  -5   9   1   29.10   14.40
   5  -9  -1   18.20   15.50
  -5   9   0    5.30   10.50
   5  -9   0   45.50   12.50
  -5   9  -1   40.20   13.40
   5  -9   1   33.50   12.80
  -5   9  -2   58.50   12.20
   5  -9   2   49.70   11.70
  -5   9  -3   28.70   23.20
   5  -9   3   -2.50   14.70
  -5   9  -4  153.80   16.50
   5  -9   4  159.10   15.70
  -5   9  -5   22.60   18.30
   5  -9   5   38.60   18.10
  -5   9  -6  209.60   17.30
   5  -9   6  191.80   16.90
  -5   9  -7   37.00   16.60
   5  -9   7   35.50   16.20
  -5   9  -8   43.00   16.80
   5  -9   8   21.10   12.80
  -5   9  -9  -12.20   18.70
   5  -9   9    7.00   15.20
  -5   9 -10   84.30   24.60
   5  -9  10   98.70   16.80
  -5   9 -11    0.70   23.40
   5  -9  11    4.40   21.00
  -3   9  15    0.60   17.90
   3  -9 -15   94.00   13.80
   3  -9 -14   33.10   26.60
  -3   9  13    1.90   18.80
   3  -9 -13   -1.40   20.10
  -3   9  12   11.90   12.90
   3  -9 -12   97.10   18.10
  -3   9  11   -3.20    8.50
   3  -9 -11    3.80    6.60
  -3   9  10   17.90   12.50
   3  -9 -10   16.40   10.00
  -3   9   9   -0.30   10.10
   3  -9  -9   -3.90   14.10
  -3   9   8   46.90   11.70
   3  -9  -8   38.50   13.40
  -3   9   7    9.50   11.60
   3  -9  -7    3.70   12.40
  -3   9   6  199.10   16.00
   3  -9  -6  191.80   16.90
  -3   9   5   -6.60   10.40
   3  -9  -5    0.80   10.80
  -3   9   4  444.50   19.70
   3  -9  -4  447.00   19.00
  -3   9   3    3.30   10.10
   3  -9  -3    6.40   10.90
  -3   9   2   43.20   14.70
   3  -9  -2   61.40   15.60
  -3   9   1    5.40    9.70
   3  -9  -1    8.90   10.70
  -3   9   0   41.80   10.40
   3  -9   0   42.90   11.40
  -3   9  -1    4.90   13.10
   3  -9   1   13.40   15.10
  -3   9  -2   29.10   10.60
   3  -9   2   34.20   10.80
  -3   9  -3    2.50   11.50
   3  -9   3   12.90   11.70
  -3   9  -4   66.50   11.60
   3  -9   4   80.80   12.00
  -3   9  -5    8.90   13.20
   3  -9   5    5.70   13.50
  -3   9  -6  137.10   14.10
   3  -9   6  131.80   15.10
  -3   9  -7   12.80   12.40
   3  -9   7   -2.30   12.90
  -3   9  -8  120.10   14.30
   3  -9   8  140.20   14.20
  -3   9  -9   16.80   15.60
   3  -9   9   16.50   15.90
  -3   9 -10   95.80   20.60
   3  -9  10  109.50   20.20
  -3   9 -11   28.20   28.00
   3  -9  11  -10.60   17.10
  -3   9 -12   92.30   17.10
   3  -9  12   30.30   20.30
  -3   9 -13   21.20   30.40
  -1   9  14  114.40   17.00
   1  -9 -14  117.90   13.20
  -1   9  13   24.90   29.70
  -1   9  12   -3.40   21.60
   1  -9 -12   -3.40    8.90
  -1   9  11    7.10   14.60
   1  -9 -11   -9.60   16.30
  -1   9  10   32.60   17.30
   1  -9 -10    5.50   10.10
  -1   9   9    7.40   14.20
   1  -9  -9   19.60   15.70
  -1   9   8   11.70   10.20
   1  -9  -8    6.70   12.70
  -1   9   7   25.20   10.90
   1  -9  -7   18.30   13.40
  -1   9   6   69.90   13.10
   1  -9  -6   74.90   13.20
  -1   9   5   -0.10   10.60
   1  -9  -5    4.50   11.30
  -1   9   4  162.10   13.40
   1  -9  -4  144.50   13.50
  -1   9   3    0.60   13.60
   1  -9  -3    4.70   15.00
  -1   9   2  238.00   15.30
   1  -9  -2  229.80   16.40
  -1   9   1    6.70   10.10
   1  -9  -1    1.20   10.30
  -1   9   0   45.20   21.00
   1  -9   0   54.30   18.60
  -1   9  -1   -0.40   11.20
   1  -9   1    3.00   11.10
  -1   9  -2  121.60   11.60
   1  -9   2  120.70   12.40
  -1   9  -3    3.40   13.90
   1  -9   3    6.60   14.50
  -1   9  -4    6.00   12.20
   1  -9   4    1.10   12.40
  -1   9  -5    2.60   13.20
   1  -9   5    7.00   11.70
  -1   9  -6   15.60   17.00
   1  -9   6   17.10   15.10
  -1   9  -7   10.20   14.80
   1  -9   7    0.60   13.30
  -1   9  -8   41.00   16.70
   1  -9   8   26.80   15.80
  -1   9  -9    4.20   19.90
   1  -9   9   -5.10   14.00
  -1   9 -10   90.50   17.30
   1  -9  10   21.10   14.90
  -1   9 -11    6.10   19.00
   1  -9  11   -2.60   16.10
  -1   9 -12  134.60   22.90
   1  -9  12  142.50   17.60
  -1   9 -13   -3.50   20.20
   1  -9  13   -1.10   16.30
  -1   9 -14  128.50   23.60
   1   9  14    6.30   18.30
  -1  -9 -14   -7.10   24.00
   1   9  13   -1.10   15.90
  -1  -9 -13   -1.00    8.90
   1   9  12   72.10   17.40
  -1  -9 -12  129.80   16.50
   1   9  11   -1.60   16.60
  -1  -9 -11  -19.70   17.40
   1   9  10   16.30   14.40
  -1  -9 -10   28.30   18.60
   1   9   9   11.30   12.90
  -1  -9  -9    8.70   16.50
   1   9   8   28.70   10.10
  -1  -9  -8   17.30   12.20
   1   9   7   11.10   12.20
  -1  -9  -7   -5.30   12.10
   1   9   6    0.30   11.20
  -1  -9  -6   10.90   13.40
   1   9   5    6.70   13.60
  -1  -9  -5    4.50   15.60
   1   9   4    9.80   10.80
  -1  -9  -4    7.60   12.10
   1   9   3  -15.00   11.50
  -1  -9  -3   -7.90   11.90
   1   9   2  141.00   12.80
  -1  -9  -2  127.20   12.90
   1   9   1    3.40   13.00
  -1  -9  -1   -1.60   12.50
   1   9  -1   10.70   10.20
  -1  -9   1   15.60   11.10
   1   9  -2  223.00   16.10
  -1  -9   2  247.90   15.20
   1   9  -3    6.50   10.10
  -1  -9   3    8.50   10.00
   1   9  -4  128.90   12.90
  -1  -9   4  162.20   12.80
   1   9  -5   15.90   10.70
  -1  -9   5    7.90    9.80
   1   9  -6   86.20   13.40
  -1  -9   6   72.40   12.40
   1   9  -7   23.10   11.60
  -1  -9   7   29.90   10.70
   1   9  -8    5.20   12.90
  -1  -9   8   11.90   11.50
   1   9  -9    0.00   13.30
  -1  -9   9   -0.50   10.50
   1   9 -10   11.80   19.50
  -1  -9  10   41.50   14.70
   1   9 -11   18.40   18.60
  -1  -9  11    3.50   16.00
   1   9 -12    3.90   15.50
  -1  -9  12    1.60    7.00
   1   9 -13   -2.90   18.10
  -1  -9  13    0.70   23.10
   1   9 -14   96.90   14.10
  -1  -9  14   94.00   13.90
   3   9  13    7.20   19.10
   3   9  12   74.60   12.90
  -3  -9 -12   98.80   14.20
   3   9  11   11.00   11.70
  -3  -9 -11    7.60   15.30
   3   9  10   54.60   15.70
  -3  -9 -10  132.20   20.60
   3   9   9   13.50   16.80
  -3  -9  -9   -0.20   19.80
   3   9   8  144.60   18.70
  -3  -9  -8  170.00   20.20
   3   9   7    0.80   13.40
  -3  -9  -7   35.90   15.60
   3   9   6  164.40   14.20
  -3  -9  -6  119.30   13.80
   3   9   5    0.70   12.70
  -3  -9  -5    0.20   13.50
   3   9   4   75.00   11.70
  -3  -9  -4   88.20   11.50
   3   9   3   24.80   12.90
  -3  -9  -3   13.00   11.00
   3   9   2   16.10   10.20
  -3  -9  -2   28.80   11.10
   3   9   1   10.70   14.10
  -3  -9  -1   -2.40   15.50
   3   9   0   25.00   18.60
  -3  -9   0   30.20   15.40
   3   9  -1   -0.50   10.00
  -3  -9   1    2.10   11.30
   3   9  -2   42.60   14.40
  -3  -9   2   43.20   15.30
   3   9  -3   12.10    9.90
  -3  -9   3    2.20   10.50
   3   9  -4  438.10   19.70
  -3  -9   4  433.90   19.70
   3   9  -5    0.90   10.90
  -3  -9   5    9.90   10.50
   3   9  -6  196.40   16.20
  -3  -9   6  200.70   15.50
   3   9  -7    6.30   11.50
  -3  -9   7   13.80   11.00
   3   9  -8   70.10   13.80
  -3  -9   8   43.10   11.80
   3   9  -9   15.90   13.10
  -3  -9   9   -4.70   12.10
   3   9 -10   42.50   17.20
  -3  -9  10   17.90   10.10
   3   9 -11   -2.40   15.40
  -3  -9  11    1.90   19.90
   3   9 -12    2.20   21.30
  -3  -9  12   11.90   16.10
   3   9 -13    1.30   10.30
   3   9 -14    5.50   12.40
   3   9 -15    4.20   13.10
   5   9  11    5.70   10.60
  -5  -9 -11   10.10   16.50
   5   9  10   65.70   16.40
  -5  -9 -10   73.70   17.30
   5   9   9   -4.10   16.40
  -5  -9  -9    7.00   16.00
   5   9   8   55.50   18.50
  -5  -9  -8   38.60   20.00
   5   9   7   27.30   15.60
  -5  -9  -7   33.00   19.90
   5   9   6  246.10   17.90
  -5  -9  -6  249.50   19.90
   5   9   5   54.00   17.80
  -5  -9  -5   29.40   19.30
   5   9   4  150.50   15.50
  -5  -9  -4  158.70   16.40
   5   9   3   -0.80   11.90
  -5  -9  -3    0.30   13.40
   5   9   2   60.00   11.70
  -5  -9  -2   59.40   11.30
   5   9   1   43.50   10.40
  -5  -9  -1   46.40   11.20
   5   9   0   47.40   10.80
  -5  -9   0   39.80   11.30
   5   9  -1   11.90   14.20
  -5  -9   1    8.60   14.20
   5   9  -2   -0.80    9.20
  -5  -9   2    1.80   10.30
   5   9  -3    3.70   10.30
  -5  -9   3   -1.10   10.70
   5   9  -4    9.90   10.40
  -5  -9   4   11.60   10.40
   5   9  -5   41.20   13.00
  -5  -9   5   51.80   13.30
   5   9  -6   99.80   13.60
  -5  -9   6  116.80   14.30
   5   9  -7    5.90   16.60
  -5  -9   7    8.60   16.40
   5   9  -8   53.60   14.20
  -5  -9   8   54.40   14.30
   5   9  -9    7.70   14.10
  -5  -9   9   13.50   14.60
   5   9 -10   79.80   11.50
  -5  -9  10   62.10   14.60
   5   9 -11   -2.00   11.70
  -5  -9  11  -14.00   13.50
   5   9 -12   90.40   12.00
  -5  -9  12   58.40   15.20
   5   9 -13   14.80   18.80
  -5  -9  13   18.70   24.80
   5   9 -14    4.70   13.60
  -5  -9  14   19.90   22.50
   5   9 -15    5.50   12.60
  -5  -9  15    1.30   14.60
   7   9   9    2.40   21.40
   7   9   8   11.90   17.70
  -7  -9  -8    0.80   18.80
   7   9   7   21.00   27.90
  -7  -9  -7   -1.30   22.10
   7   9   6   -4.10    7.70
  -7  -9  -6   15.70   15.80
   7   9   5   -3.50   10.90
  -7  -9  -5    0.40   14.00
   7   9   4   51.80   12.80
  -7  -9  -4   64.50   14.30
   7   9   3    2.20   11.60
  -7  -9  -3    1.70   13.20
   7   9   2  165.90   15.40
  -7  -9  -2  230.00   21.00
   7   9   1   29.90   13.80
  -7  -9  -1   16.70   14.80
   7   9   0   83.60   12.50
  -7  -9   0   42.20   13.60
   7   9  -1    7.60   11.90
  -7  -9   1    3.50   14.40
   7   9  -2  128.40   12.50
  -7  -9   2  129.40   13.50
   7   9  -3   -1.60   10.60
  -7  -9   3   -0.90    9.30
   7   9  -4   10.70   12.10
  -7  -9   4    6.20   11.90
   7   9  -5   31.10   15.70
  -7  -9   5   50.60   13.00
   7   9  -6   62.60   14.10
  -7  -9   6   48.70   13.60
   7   9  -7    2.50   11.10
  -7  -9   7    9.40   10.10
   7   9  -8   15.10   13.90
  -7  -9   8   16.60   11.10
   7   9  -9    8.40   14.00
  -7  -9   9    0.50   15.60
   7   9 -10   24.50   15.50
  -7  -9  10   58.90   18.80
   7   9 -11   17.40   11.80
  -7  -9  11    2.90   15.50
   7   9 -12  150.90   19.80
  -7  -9  12  141.50   15.10
   7   9 -13   15.20   16.70
  -7  -9  13   -1.60   18.30
   7   9 -14  158.90   23.20
  -7  -9  14  184.30   16.90
   7   9 -15   56.50   19.50
  -7  -9  15   15.90   22.20
   9   9   6   -1.70    8.70
   9   9   5    3.70    8.50
  -9  -9  -5   -0.70    6.60
   9   9   4    4.40   11.60
  -9  -9  -4   18.80   12.90
   9   9   3    3.80   11.30
  -9  -9  -3   -4.70   13.60
   9   9   2   99.80   14.50
  -9  -9  -2  102.60   15.90
   9   9   1   -2.30   11.00
  -9  -9  -1    1.80   12.70
   9   9   0   72.10   14.00
  -9  -9   0   75.30   18.50
   9   9  -1    5.00   11.00
  -9  -9   1   14.70   12.50
   9   9  -2  210.90   14.20
  -9  -9   2  222.40   15.60
   9   9  -3    7.90   10.80
  -9  -9   3    6.10   11.80
   9   9  -4  154.90   15.30
  -9  -9   4  215.70   17.60
   9   9  -5   12.10   12.20
  -9  -9   5   14.30   12.70
   9   9  -6   71.80   13.40
  -9  -9   6   70.50   13.70
   9   9  -7   -7.20   11.30
  -9  -9   7   -9.10   13.00
   9   9  -8   18.50   11.40
  -9  -9   8   35.80   13.60
   9   9  -9    7.50   14.20
  -9  -9   9   -6.80   15.10
   9   9 -10   29.50   13.70
  -9  -9  10   36.60   12.70
   9   9 -11    0.90   13.60
  -9  -9  11    9.50   13.30
   9   9 -12   13.20   14.70
  -9  -9  12   23.20   16.80
   9   9 -13   -8.20   26.60
  -9  -9  13   -6.20   12.30
   9   9 -14  178.30   17.20
  -9  -9  14  129.80   16.60
   9   9 -15   -1.70   14.60
  -9  -9  15  -10.00   16.40
  11   9   3    1.20   10.20
 -11  -9  -3   -3.10    8.10
  11   9   2   25.50   11.30
 -11  -9  -2   21.20   14.70
  11   9   1    1.30   11.40
 -11  -9  -1    0.10   15.30
  11   9   0   15.30   17.10
 -11  -9   0   29.00   20.60
  11   9  -1    8.60   13.70
 -11  -9   1    7.70   16.40
  11   9  -2   11.20   11.70
 -11  -9   2   15.90   13.30
  11   9  -3    9.90   14.10
 -11  -9   3  -17.40   15.20
  11   9  -4  155.30   14.50
 -11  -9   4  155.50   14.70
  11   9  -5   32.10   13.30
 -11  -9   5   27.40   12.50
  11   9  -6   77.40   13.80
 -11  -9   6   89.20   14.90
  11   9  -7   -1.40   14.10
 -11  -9   7   10.40   12.30
  11   9  -8  127.40   15.90
 -11  -9   8  103.30   14.90
  11   9  -9   -3.10   13.90
 -11  -9   9    6.80   11.50
  11   9 -10   28.20   14.20
 -11  -9  10   12.50   10.50
  11   9 -11   -2.10   17.30
 -11  -9  11    7.60    9.40
  11   9 -12    3.40   15.20
 -11  -9  12   -3.00   15.40
 -11  -9  13   34.00   12.80
 -11  -9  14    1.20   15.60
  13   9  -1   59.50   11.20
 -13  -9   1   -6.20   28.20
  13   9  -2    1.10   10.70
 -13  -9   2    6.30   15.70
  13   9  -3    7.30   10.90
 -13  -9   3   10.20   13.20
  13   9  -4   -8.30   12.60
 -13  -9   4   -5.10   11.70
  13   9  -5    7.70   10.90
 -13  -9   5    3.50   12.90
  13   9  -6   81.90   12.10
 -13  -9   6  101.60   13.60
  13   9  -7   -6.00   15.40
 -13  -9   7   -2.70   14.80
  13   9  -8   81.60   13.80
 -13  -9   8  117.50   14.80
  13   9  -9  -11.50   13.30
 -13  -9   9   11.10   16.70
  13   9 -10  111.90   13.30
 -13  -9  10  138.50   17.50
  13   9 -11    3.80   19.70
 -13  -9  11   10.40   10.20
  13   9 -12    8.00   11.70
 -13  -9  12   10.50   10.30
 -13  -9  13    1.10   11.00
  13   9 -14    4.60   16.20
 -13  -9  14   10.40   18.30
  -8  10   8   10.90   10.90
  -8  10   7   -2.40   10.30
   8 -10  -7   -6.80   10.00
  -8  10   6   72.10   11.10
   8 -10  -6   41.80   10.10
  -8  10   5    9.70   11.40
   8 -10  -5   14.10   10.10
  -8  10   4   66.30   10.90
   8 -10  -4   60.00    9.90
  -8  10   3   -1.70   11.10
   8 -10  -3   10.40   13.20
  -8  10   2   44.60   13.60
   8 -10  -2   38.90   15.10
  -8  10   1   -7.00   20.90
   8 -10  -1   -8.70   22.20
  -6  10  10   15.30   16.70
  -6  10   9   -1.40    7.80
   6 -10  -9    7.90   12.20
  -6  10   8   23.60    8.60
   6 -10  -8   23.00   13.20
  -6  10   7   16.20    8.70
   6 -10  -7    4.80   10.60
  -6  10   6    5.00   11.30
   6 -10  -6   15.70   10.60
  -6  10   5    0.90   13.70
   6 -10  -5    8.90   17.40
  -6  10   4    1.50   14.40
   6 -10  -4    4.30   14.40
  -6  10   3    6.80   14.70
   6 -10  -3   -9.40   14.70
  -6  10   2    3.50   13.50
   6 -10  -2   19.00   15.20
  -6  10   1    5.90   13.40
   6 -10  -1   -1.90   13.70
  -6  10   0    9.20   15.10
   6 -10   0   15.40   14.80
  -6  10  -1   -4.60   13.00
   6 -10   1   -7.10   16.10
  -6  10  -2   63.80   15.30
   6 -10   2   41.10   16.30
  -6  10  -3   -1.20   17.80
   6 -10   3    1.30   12.70
  -4  10  10   66.10   15.70
  -4  10   9   44.00   18.70
  -4  10   8    7.30    7.50
   4 -10  -8   80.30   21.50
  -4  10   7    9.00   16.10
   4 -10  -7    0.10   15.60
  -4  10   6   11.60   13.20
   4 -10  -6   24.70   19.70
  -4  10   5   30.50   16.60
   4 -10  -5   13.20   17.30
  -4  10   4   22.70   12.90
   4 -10  -4   38.50   19.50
  -4  10   3   10.30   12.50
   4 -10  -3    0.00   13.90
  -4  10   2   19.00   13.00
   4 -10  -2   33.30   12.30
  -4  10   1   58.10   15.70
   4 -10  -1   78.10   17.30
  -4  10   0  111.20   12.60
   4 -10   0  113.10   15.40
  -4  10  -1    9.50   12.70
   4 -10   1   23.40   14.30
  -4  10  -2   60.50   16.00
   4 -10   2   65.20   16.40
  -4  10  -3   -7.70   15.40
   4 -10   3    0.10   13.10
  -4  10  -4   77.00   20.30
   4 -10   4   68.20   19.00
  -4  10  -5   31.10   17.80
   4 -10   5   33.60   15.60
  -2  10   9   -3.60   12.00
  -2  10   8    8.00   14.50
  -2  10   7    7.00   19.00
   2 -10  -7    1.20    5.90
  -2  10   6   49.10   21.80
   2 -10  -6   28.10   16.50
  -2  10   5    7.60   11.80
   2 -10  -5   10.40   15.40
  -2  10   4  106.40   13.30
   2 -10  -4  110.30   16.80
  -2  10   3    0.20   11.20
   2 -10  -3    9.90   14.80
  -2  10   2  130.90   19.60
   2 -10  -2   82.60   20.30
  -2  10   1   14.00   13.50
   2 -10  -1   -0.10   13.70
  -2  10   0   76.00   14.40
   2 -10   0   77.50   14.80
  -2  10  -1   -3.00   14.50
   2 -10   1    9.60   16.10
  -2  10  -2   55.40   14.20
   2 -10   2   35.30   14.00
  -2  10  -3    8.60   13.10
   2 -10   3    4.10   13.10
  -2  10  -4    7.60   11.60
   2 -10   4    3.90   10.90
  -2  10  -5    6.70    8.70
   2 -10   5    3.30   10.20
  -2  10  -6    9.30   11.50
   2 -10   6    5.30   17.20
  -2  10  -7   -9.70   10.80
   2 -10   7   -4.80   15.40
   0  10   8   27.60   13.00
   0 -10  -8    3.60    6.40
   0  10   7   -2.10   12.50
   0 -10  -7    0.20    9.90
   0  10   6   -5.90   16.30
   0 -10  -6    3.70    7.40
   0  10   5   -2.80   10.30
   0 -10  -5    0.00    9.70
   0  10   4   14.30   10.10
   0 -10  -4   58.80   12.90
   0  10   3   -0.40   14.00
   0 -10  -3   10.20   19.70
   0  10   2   57.70   11.40
   0 -10  -2   49.90   14.50
   0  10   1    6.90   14.40
   0 -10  -1   13.20   15.00
   0  10   0   55.30   18.90
   0 -10   0   80.00   22.90
   0  10  -1   -4.00   12.30
   0 -10   1    9.10   13.00
   0  10  -2   62.90   12.40
   0 -10   2   63.40   12.80
   0  10  -3   18.40   17.20
   0 -10   3    7.30   17.50
   0  10  -4   27.90   15.40
   0 -10   4   16.30   13.20
   0  10  -5   -7.00   14.20
   0 -10   5    2.10   17.50
   0  10  -6    3.40    6.30
   0 -10   6    7.40    9.20
   0  10  -7    1.40   12.40
   0 -10   7   -1.10   11.50
   0  10  -8   48.00   14.90
   0 -10   8   22.80   17.70
   2  10   7   -0.20   13.20
   2  10   6   17.80    9.70
  -2 -10  -6   14.00   17.80
   2  10   5   26.00   12.50
  -2 -10  -5   13.60   12.00
   2  10   4   12.20   13.90
  -2 -10  -4   16.20   13.30
   2  10   3   -1.10   10.20
  -2 -10  -3    2.10   12.30
   2  10   2   39.60    9.10
  -2 -10  -2   49.60   14.60
   2  10   1    8.80   11.30
  -2 -10  -1   -0.30   14.60
   2  10  -1   14.70   13.60
  -2 -10   1   28.10   14.10
   2  10  -2  114.60   16.30
  -2 -10   2  127.50   15.30
   2  10  -3   -5.50   12.00
  -2 -10   3    9.20   12.80
   2  10  -4  102.30   14.40
  -2 -10   4   91.30   13.50
   2  10  -5    0.20   13.40
  -2 -10   5    9.50   12.10
   2  10  -6   13.20   15.40
  -2 -10   6   14.00   10.80
   2  10  -7    4.60   13.70
  -2 -10   7    3.60   20.70
   2  10  -8   42.60   12.60
  -2 -10   8   81.60   14.50
   2  10  -9    3.20   13.20
  -2 -10   9    7.50   23.80
  -2 -10  10   89.10   18.60
   4  10   5   34.60   15.40
  -4 -10  -5   23.10   16.70
   4  10   4   85.00   14.80
  -4 -10  -4   67.50   13.70
   4  10   3   14.50   12.90
  -4 -10  -3    6.50   11.90
   4  10   2   81.60   15.10
  -4 -10  -2   76.70   12.40
   4  10   1   17.50   12.50
  -4 -10  -1   12.90   12.40
   4  10   0   88.50   14.10
  -4 -10   0   62.10   17.00
   4  10  -1   50.90   10.70
  -4 -10   1   73.00    9.00
   4  10  -2   23.30   10.70
  -4 -10   2   20.50    9.90
   4  10  -3   -1.90   10.90
  -4 -10   3    7.90   11.50
   4  10  -4   43.30   14.90
  -4 -10   4   38.90   15.70
   4  10  -5    6.80   14.50
  -4 -10   5   12.80   13.90
   4  10  -6   24.10   14.90
  -4 -10   6   14.60   14.00
   4  10  -7   -3.40   17.30
  -4 -10   7   16.10   20.10
   4  10  -8   66.70   12.30
  -4 -10   8    0.30    9.00
   4  10  -9   -7.90   14.30
  -4 -10   9  -17.20   16.70
   4  10 -10   74.10   17.60
  -4 -10  10  127.70   19.20
   6  10   3   -0.10    8.40
   6  10   2   24.50   13.00
  -6 -10  -2   13.70   14.70
   6  10   1    3.60   12.50
  -6 -10  -1   13.00   12.40
   6  10   0   31.60   10.50
  -6 -10   0   54.50    9.90
   6  10  -1   -0.50   11.10
  -6 -10   1   -2.50   11.70
   6  10  -2    1.40   12.60
  -6 -10   2    8.10   13.00
   6  10  -3   12.40   13.80
  -6 -10   3    1.90   10.70
   6  10  -4   20.30   12.00
  -6 -10   4    0.60    9.20
   6  10  -5    2.70    7.50
  -6 -10   5    9.00    8.40
   6  10  -6    5.80    6.90
  -6 -10   6   -4.70    8.80
   6  10  -7   43.00   20.90
  -6 -10   7   -5.90   15.10
   6  10  -8   70.90   20.20
  -6 -10   8   14.70   15.60
   6  10  -9    3.40   14.80
  -6 -10   9    7.80   10.70
  -6 -10  10   21.30   24.50
   8  10  -1   -6.60   17.00
  -8 -10   1   -9.30   16.70
   8  10  -2   81.80   10.60
  -8 -10   2   71.20   16.30
   8  10  -3    7.60   13.10
  -8 -10   3   18.00   14.80
   8  10  -4   67.00   12.80
  -8 -10   4   63.90   11.50
   8  10  -5    8.50   12.90
  -8 -10   5   15.30   14.50
   8  10  -6   42.00   13.40
  -8 -10   6    7.10    8.50
   8  10  -7   26.40   13.40
  -8 -10   7    1.10    7.90
   8  10  -8  125.10   27.00
  -8 -10   8   12.90   14.20
   0   0   0    0.00    0.00
;
_shelx_hkl_checksum     94518
_shelx_res_file
;
    S136.res created by SHELXL-2014/7
TITL S136 in C2/c
CELL  0.61000  16.7860   6.5240  13.9251   90.000  113.187   90.000
ZERR    4.000   0.0034   0.0013   0.0028    0.000    0.030    0.000
LATT 7
SYMM -X, Y, 1/2-Z
SFAC C  H  N  O  Cr K
DISP C 0.002 0.001 8.561
DISP H -0 0 0.618
DISP N 0.004 0.002 13.87
DISP O 0.008 0.004 22.088
DISP Cr 0.279 0.461 1679.069
DISP K  0.162 0.188  669.386
UNIT 40 68.8 11.2 32 4 0.8
OMIT 2 4 0
OMIT 1 3 0
OMIT  -3.00  50.00
L.S. 50
BOND $H
FMAP -2
PLAN -10
LIST
CONF
EQIV $1 x, -y, z+1/2
HTAB N1S O3_$1
HTAB N1S O4_$1
HTAB N1S O1
HTAB N1S O2
ACTA
SIZE 0.020 0.018 0.009
TEMP -30
WGHT    0.070200
EXTI    0.011823
FVAR       0.45998
CR1   5    0.500000    0.500000    0.500000    10.50000    0.00847    0.01210 =
         0.01201   -0.00138    0.00332   -0.00089
O1    4    0.535815    0.316013    0.619775    11.00000    0.01729    0.02479 =
         0.02086    0.00775    0.00178   -0.00635
O2    4    0.644626    0.227161    0.766296    11.00000    0.02309    0.02996 =
         0.02167    0.01069    0.00299    0.00029
O3    4    0.549168    0.311526    0.427456    11.00000    0.02013    0.02231 =
         0.02896   -0.01186    0.01302   -0.00522
O4    4    0.659062    0.268069    0.379130    11.00000    0.03275    0.04305 =
         0.04158   -0.01727    0.02430   -0.00048
N1    3    0.627005    0.605688    0.566379    11.00000    0.01096    0.01451 =
         0.01336   -0.00134    0.00499   -0.00235
C1    1    0.613931    0.333254    0.687556    11.00000    0.01739    0.01984 =
         0.01518    0.00005    0.00635   -0.00095
C2    1    0.670265    0.492917    0.667072    11.00000    0.02047    0.05296 =
         0.01596    0.01251   -0.00185   -0.01499
AFIX  23
H2A   2    0.688613    0.592193    0.724527    11.00000   -1.20000
H2B   2    0.722464    0.426017    0.666849    11.00000   -1.20000
AFIX   0
C3    1    0.624350    0.360007    0.428415    11.00000    0.02011    0.02190 =
         0.01849   -0.00273    0.00936    0.00051
C4    1    0.666220    0.548422    0.491277    11.00000    0.02031    0.03269 =
         0.02258   -0.00828    0.01481   -0.00812
AFIX  23
H4A   2    0.728253    0.522588    0.529747    11.00000   -1.20000
H4B   2    0.660124    0.663282    0.443535    11.00000   -1.20000
AFIX   0
C5    1    0.634406    0.829558    0.584411    11.00000    0.02214    0.01855 =
         0.05735   -0.01292    0.01373   -0.00697
AFIX 137
H5A   2    0.694774    0.869909    0.608557    11.00000   -1.50000
H5B   2    0.612147    0.865254    0.636808    11.00000   -1.50000
H5C   2    0.601152    0.900349    0.519694    11.00000   -1.50000
AFIX   0
EXYZ K1S N1S
EADP K1S N1S
PART 1
K1S   6    0.500000   -0.020116    0.750000    10.10000    0.02771    0.02776 =
         0.02698    0.00000    0.01069    0.00000
PART 2
DANG 1.42 0.02 H1NS H2NS
DFIX 0.91 0.01 N1S H1NS N1S H2NS
N1S   3    0.500000   -0.020116    0.750000    10.40000    0.02771    0.02776 =
         0.02698    0.00000    0.01069    0.00000
H1NS  2    0.513862   -0.091383    0.811517    10.80000   -1.20000
H2NS  2    0.547584    0.052369    0.757180    10.80000   -1.20000
PART 0
HKLF 4
REM  S136 in C2/c
REM R1 =  0.0349 for    1519 Fo > 4sig(Fo)  and  0.0439 for all    1833 data
REM    110 parameters refined using      3 restraints
END
WGHT      0.0702      0.0000
REM Highest difference peak  0.404,  deepest hole -0.691,  1-sigma level  0.085
Q1    1   0.5072  0.4971  0.5642  11.00000  0.05   -0.69
Q2    1   0.5141  0.3738  0.5046  11.00000  0.05   -0.43
Q3    1   0.6443  0.5735  0.6724  11.00000  0.05    0.40
Q4    1   0.4593  0.4341  0.4841  11.00000  0.05   -0.39
Q5    1   0.6462  0.4137  0.6790  11.00000  0.05    0.38
Q6    1   0.7058  0.5089  0.6986  11.00000  0.05    0.34
Q7    1   0.6466  0.4521  0.4605  11.00000  0.05    0.33
Q8    1   0.4104  0.4587  0.4580  11.00000  0.05    0.32
Q9    1   0.6561  0.6606  0.4849  11.00000  0.05   -0.30
Q10   1   0.6218  0.3545  0.4852  11.00000  0.05   -0.29
;
_shelx_res_checksum     94702
