# Supplementary material for: Crystal structure of ammonium/potassium trans-bis­(N-methyl­iminodi­acetato-κ3 O,N,O′)chromate(III) from synchrotron data
Source: Acta Crystallogr E Crystallogr Commun. 2016 Jul 22;72(Pt 8):1190–3. doi: 10.1107/S2056989016011804 (PMC4971870; doi:10.1107/S2056989016011804)
Supplement: Supplementary file 2 [file e-72-01190-Isup2.hkl]

data_I                                                                          
_shelx_title ' S136 in C2/c'                                                    
_shelx_refln_list_code          4                                               
_shelx_F_calc_maximum      219.20                                               
_exptl_crystal_F_000       754.40                                               
_reflns_d_resolution_high  0.7219                                               
                                                                                
loop_                                                                           
 _space_group_symop_operation_xyz                                               
 'x, y, z'                                                                      
 '-x, y, -z+1/2'                                                                
 'x+1/2, y+1/2, z'                                                              
 '-x+1/2, y+1/2, -z+1/2'                                                        
 '-x, -y, -z'                                                                   
 'x, -y, z-1/2'                                                                 
 '-x+1/2, -y+1/2, -z'                                                           
 'x+1/2, -y+1/2, z-1/2'                                                         
                                                                                
_cell_length_a    16.7860                                                       
_cell_length_b     6.5240                                                       
_cell_length_c    13.9251                                                       
_cell_angle_alpha  90.000                                                       
_cell_angle_beta  113.187                                                       
_cell_angle_gamma  90.000                                                       
                                                                                
_shelx_F_squared_multiplier     1.000                                           
                                                                                
loop_                                                                           
 _refln_index_h                                                                 
 _refln_index_k                                                                 
 _refln_index_l                                                                 
 _refln_F_squared_calc                                                          
 _refln_F_squared_meas                                                          
 _refln_F_squared_sigma                                                         
 _refln_observed_status                                                         
   4   0   0       9779.20      10080.54       255.48 o                         
   6   0   0      48049.76      51645.40       850.35 o                         
   8   0   0      14841.73      15144.93       281.23 o                         
  10   0   0        722.54        965.81        30.69 o                         
  12   0   0        123.78         91.65        21.61 o                         
  14   0   0        896.88       1008.95        38.66 o                         
  16   0   0       1772.23       1765.47        48.97 o                         
  18   0   0       2228.99       2018.85        61.72 o                         
  20   0   0        301.98        254.85        39.25 o                         
   3   1   0       1467.02       1065.32        38.83 o                         
   5   1   0       4036.14       3616.76        56.65 o                         
   7   1   0       5388.56       5575.97        77.31 o                         
   9   1   0        357.63        340.57        14.42 o                         
  11   1   0        701.97        541.23        17.97 o                         
  13   1   0        199.12        264.03        17.84 o                         
  15   1   0         90.83        102.50        14.58 o                         
  17   1   0       2169.62       2103.36        43.06 o                         
  19   1   0        539.25        534.79        23.95 o                         
  21   1   0          6.68          4.13        24.64 o                         
   4   2   0      19147.59      18249.10       285.86 o                         
   6   2   0       4697.58       4130.24        62.26 o                         
   8   2   0       2738.05       2328.17        37.00 o                         
  10   2   0      12706.17      12164.62       161.12 o                         
  12   2   0       7892.59       8103.09       114.02 o                         
  14   2   0       1172.47       1194.23        31.32 o                         
  16   2   0       2143.23       2008.13        41.36 o                         
  18   2   0       1965.93       1927.24        41.50 o                         
  20   2   0        120.53        126.14        29.03 o                         
   3   3   0        344.91        491.79        42.60 o                         
   5   3   0       4548.76       4562.13       101.76 o                         
   7   3   0       3287.66       3417.38        56.00 o                         
   9   3   0        731.66        761.21        21.22 o                         
  11   3   0       4326.66       4550.14        68.44 o                         
  13   3   0       5533.52       5640.22        83.79 o                         
  15   3   0       1025.11        981.73        27.66 o                         
  17   3   0        264.82        236.19        23.18 o                         
  19   3   0        265.00        248.91        20.83 o                         
   4   4   0       5422.22       5522.28       147.00 o                         
   6   4   0       9291.31       8726.34       349.44 o                         
   8   4   0        173.72        122.56        13.29 o                         
  10   4   0        394.02        375.33        17.01 o                         
  12   4   0       7118.87       7096.10       101.19 o                         
  14   4   0       1716.53       1598.91        39.16 o                         
  16   4   0         47.54         49.37        19.62 o                         
  18   4   0       1239.06       1283.04        35.30 o                         
   1   5   0       3370.15       3560.45       173.73 o                         
   3   5   0       4730.94       4746.18       134.59 o                         
   5   5   0       3329.45       3397.59        85.08 o                         
   7   5   0         14.07          7.27        14.16 o                         
   9   5   0          6.52          7.53        13.77 o                         
  11   5   0       1214.93       1317.24        35.22 o                         
  13   5   0        170.11        119.95        18.90 o                         
  15   5   0         63.26         59.08        18.83 o                         
  17   5   0        685.41        735.36        31.49 o                         
   2   6   0       3952.31       3694.21       145.72 o                         
   4   6   0       2029.63       1970.75        58.60 o                         
   6   6   0        934.35        831.61        37.90 o                         
   8   6   0       1314.62       1252.82        73.10 o                         
  10   6   0       1127.56       1240.25        31.76 o                         
  12   6   0        131.29        124.76        21.84 o                         
  14   6   0         77.94         76.18        23.73 o                         
   1   7   0        783.84        658.51        70.54 o                         
   3   7   0        223.19        230.56        26.96 o                         
   5   7   0        284.30        200.61        33.79 o                         
   7   7   0       1115.83        925.52        36.66 o                         
   9   7   0       1217.64       1177.99        31.67 o                         
  11   7   0        495.51        527.33        28.54 o                         
  13   7   0        289.17        219.21        26.94 o                         
   2   8   0        178.86        190.24        36.08 o                         
   4   8   0        225.63        232.92        29.18 o                         
   6   8   0        794.74        720.24        42.00 o                         
   8   8   0       1201.81       1051.94        40.35 o                         
   1   9   0        261.06        236.53        65.83 o                         
 -21   1   1          8.01          0.58        20.31 o                         
 -19   1   1          3.95          5.40        19.36 o                         
 -17   1   1        143.51        160.59        21.10 o                         
 -13   1   1        179.59        260.14        35.09 o                         
 -11   1   1         84.74         31.12        10.65 o                         
  -9   1   1         52.20         48.42         9.66 o                         
  -7   1   1       3050.40       3218.02        47.99 o                         
  -5   1   1       6733.72       5938.70       128.01 o                         
  -3   1   1       1577.00       1323.14        22.42 o                         
  -1   1   1         23.70         31.89         3.00 o                         
   1   1   1        875.62        746.94        14.09 o                         
   3   1   1       3606.07       3285.41        61.70 o                         
   5   1   1       3272.41       3514.62        47.92 o                         
   7   1   1       3957.38       4277.49        58.45 o                         
   9   1   1        574.96        612.88        17.36 o                         
  11   1   1         82.35        101.32        14.29 o                         
  13   1   1         10.18          6.92        13.27 o                         
  15   1   1        520.32        574.28        21.85 o                         
  17   1   1       1047.44       1086.88        31.17 o                         
  19   1   1         19.05         27.00        19.74 o                         
 -20   2   1         33.55         20.14        21.63 o                         
 -18   2   1         56.59         60.89        19.25 o                         
 -16   2   1          6.35         28.83        44.90 o                         
 -12   2   1          2.92         -9.57        15.32 o                         
 -10   2   1         23.71          5.42         9.62 o                         
  -8   2   1         82.01        138.69         9.80 o                         
  -6   2   1        715.11        780.90        18.36 o                         
  -4   2   1        812.08        768.35        15.75 o                         
  -2   2   1        875.51        774.06        15.96 o                         
   0   2   1        271.28        203.27         7.93 o                         
   2   2   1       4923.05       4613.15        63.92 o                         
   4   2   1       4939.19       4744.78        67.94 o                         
   6   2   1        429.96        513.04        14.24 o                         
   8   2   1        530.40        485.24        15.35 o                         
  10   2   1       1594.84       1635.72        31.31 o                         
  12   2   1          2.11         12.81        11.79 o                         
  14   2   1        700.83        757.40        23.26 o                         
  16   2   1        102.91        119.21        17.22 o                         
  18   2   1         13.41          8.80        19.18 o                         
  20   2   1         56.13         64.62        23.90 o                         
 -19   3   1         89.53         72.48        20.56 o                         
 -17   3   1         41.93         43.58        23.64 o                         
 -13   3   1          0.00         16.18        24.07 o                         
 -11   3   1          4.18         -2.67        13.16 o                         
  -9   3   1          3.48         -7.71        11.48 o                         
  -7   3   1         22.10         24.79         9.47 o                         
  -5   3   1         95.07         88.39         8.68 o                         
  -3   3   1       1464.99       1518.94        26.88 o                         
  -1   3   1        470.32        541.23        14.47 o                         
   1   3   1       6252.60       6355.24        84.74 o                         
   3   3   1        469.90        445.09        15.09 o                         
   5   3   1        772.45        732.67        17.51 o                         
   7   3   1       2354.32       2226.98        37.92 o                         
   9   3   1       1055.17        971.91        23.41 o                         
  11   3   1        658.09        695.13        22.06 o                         
  13   3   1          7.03         13.13        14.68 o                         
  15   3   1         58.83         84.03        17.16 o                         
  17   3   1        170.88        184.07        20.14 o                         
  19   3   1          2.28          8.96        21.54 o                         
 -18   4   1          0.12         -0.68        22.37 o                         
 -16   4   1        118.46         86.98        48.05 o                         
 -14   4   1          0.95         48.68        43.01 o                         
 -12   4   1         84.40        110.64        17.05 o                         
 -10   4   1        189.66        178.01        36.72 o                         
  -8   4   1       1020.26        824.49        27.12 o                         
  -6   4   1        435.08        414.77        17.49 o                         
  -4   4   1        603.76        582.00        20.30 o                         
  -2   4   1       4061.61       4213.18        63.56 o                         
   0   4   1          0.96         -1.49         9.49 o                         
   2   4   1       5993.96       6203.59        87.23 o                         
   4   4   1        112.29        121.17        10.93 o                         
   6   4   1        136.98        128.51        11.17 o                         
   8   4   1       2130.71       2172.91        37.80 o                         
  10   4   1        648.71        661.47        22.66 o                         
  12   4   1        786.13        765.92        27.09 o                         
  14   4   1        717.87        701.49        25.03 o                         
  16   4   1        171.15        177.13        24.13 o                         
  18   4   1         64.00         65.71        22.13 o                         
 -17   5   1        161.63        127.71        29.65 o                         
 -15   5   1          4.83         29.30        52.46 o                         
 -13   5   1         26.00         30.01        22.81 o                         
 -11   5   1         75.35         42.55        15.94 o                         
  -9   5   1          7.85        -11.40        17.57 o                         
  -7   5   1         55.64         70.87        14.80 o                         
  -5   5   1          0.99          1.35        11.26 o                         
  -3   5   1         47.80         31.71        12.22 o                         
  -1   5   1          0.92          8.30        14.09 o                         
   1   5   1         76.63         59.88        11.37 o                         
   3   5   1        761.22        756.59        22.49 o                         
   5   5   1        302.70        285.33        14.96 o                         
   7   5   1         12.17         -2.27        12.85 o                         
   9   5   1        137.18        144.61        16.22 o                         
  11   5   1        355.24        328.10        19.08 o                         
  13   5   1          7.96         14.53        16.10 o                         
  15   5   1        280.40        204.84        20.64 o                         
  17   5   1         24.52         26.96        22.45 o                         
 -16   6   1         74.97         66.83        47.79 o                         
 -14   6   1         16.34         71.84        51.99 o                         
 -12   6   1          2.12         14.21        20.74 o                         
 -10   6   1         23.33         18.47        16.53 o                         
  -8   6   1          4.96        -17.29        16.88 o                         
  -6   6   1        107.66        112.28        14.82 o                         
  -4   6   1         28.75         30.98        14.03 o                         
  -2   6   1          0.26         -5.21        14.64 o                         
   0   6   1          6.00          6.46        12.84 o                         
   2   6   1        322.67        307.03        17.40 o                         
   4   6   1        580.47        577.65        21.99 o                         
   6   6   1        108.89        109.41        15.06 o                         
   8   6   1        272.63        293.10        21.91 o                         
  10   6   1        358.90        353.25        20.39 o                         
  12   6   1         75.93         57.95        19.00 o                         
  14   6   1        173.70        182.85        21.92 o                         
 -13   7   1         56.48         75.57        38.36 o                         
 -11   7   1        206.16        185.83        25.86 o                         
  -9   7   1         27.81         14.14        19.34 o                         
  -7   7   1         21.65         13.45        17.63 o                         
  -5   7   1        607.94        559.53        25.23 o                         
  -3   7   1        447.18        427.98        25.33 o                         
  -1   7   1          5.20         -6.21        15.15 o                         
   1   7   1         11.61          3.50        14.51 o                         
   3   7   1         92.77        101.24        18.45 o                         
   5   7   1        145.61        140.43        17.14 o                         
   7   7   1          1.24         -1.41        17.77 o                         
   9   7   1        121.06        112.00        22.11 o                         
  11   7   1        196.43        160.89        25.99 o                         
  13   7   1        373.72        398.63        30.40 o                         
 -10   8   1        357.41        250.82        43.70 o                         
  -8   8   1        188.31        130.63        24.34 o                         
  -6   8   1        573.33        538.05        46.81 o                         
  -4   8   1        196.64        187.65        21.27 o                         
  -2   8   1         96.80        118.34        20.84 o                         
   0   8   1        525.98        502.93        24.05 o                         
   2   8   1        207.85        205.43        21.28 o                         
   4   8   1         42.91         45.39        19.53 o                         
   6   8   1         24.91         14.26        22.56 o                         
   8   8   1        114.11        137.24        25.18 o                         
  -1   9   1         42.64         39.79        24.59 o                         
   1   9   1          1.02          5.17        28.04 o                         
 -22   0   2         78.93         42.22        30.70 o                         
 -20   0   2          4.63         -4.39        36.05 o                         
 -18   0   2       2096.58       1898.90        65.74 o                         
 -16   0   2       1813.79       1877.59        52.09 o                         
 -14   0   2        122.83        175.86        20.05 o                         
 -12   0   2       2642.37       2525.84        86.71 o                         
 -10   0   2       5589.51       5402.50       180.86 o                         
  -8   0   2        390.28        316.64        15.74 o                         
  -6   0   2        807.37        707.65        20.32 o                         
  -4   0   2       3108.28       3301.73        87.67 o                         
  -2   0   2      14370.71      13170.53       425.61 o                         
   0   0   2      12782.00      11516.58       217.20 o                         
   2   0   2       1306.64       1528.83        32.96 o                         
   4   0   2       1242.60       1192.70        29.69 o                         
   6   0   2       1920.72       1694.52        39.93 o                         
   8   0   2       2037.03       1763.40        42.23 o                         
  10   0   2        121.61         83.79        22.99 o                         
  12   0   2        112.37         45.15        17.01 o                         
  14   0   2        891.72        857.64        33.26 o                         
  16   0   2       1538.16       1558.56        48.19 o                         
  18   0   2        281.21        302.19        38.78 o                         
  20   0   2        377.92        296.39        39.19 o                         
 -21   1   2        423.14        414.01        26.17 o                         
 -19   1   2       1526.74       1518.23        38.41 o                         
 -17   1   2       1602.11       1470.92        35.06 o                         
 -15   1   2       1989.23       2026.86        39.62 o                         
 -13   1   2       4915.78       4819.05        73.07 o                         
 -11   1   2       2983.06       2752.82        45.52 o                         
  -9   1   2       4769.52       4431.61        64.89 o                         
  -7   1   2      15431.43      14501.76       180.55 o                         
  -5   1   2       9795.58       8190.72       105.26 o                         
  -3   1   2       8151.82       6968.25       103.72 o                         
  -1   1   2      34525.61      35757.98       436.64 o                         
   1   1   2      17193.97      15801.76       204.44 o                         
   3   1   2       7872.07       6449.67        81.69 o                         
   5   1   2       8747.59       8446.19       108.35 o                         
   7   1   2       6997.18       6489.54        88.24 o                         
   9   1   2       2831.57       2438.28        42.87 o                         
  11   1   2       1154.24       1258.92        27.79 o                         
  13   1   2       1153.30       1185.10        29.12 o                         
  15   1   2       2131.90       2071.53        41.44 o                         
  17   1   2       1611.95       1613.53        37.20 o                         
  19   1   2        478.33        461.09        24.81 o                         
 -20   2   2       1089.73        983.47        31.08 o                         
 -18   2   2        398.75        374.32        21.21 o                         
 -16   2   2        138.83        151.27        17.23 o                         
 -14   2   2       2794.76       2760.77        48.79 o                         
 -12   2   2        472.07        528.28        18.08 o                         
 -10   2   2          6.00          7.75         9.30 o                         
  -8   2   2      10868.18      11231.54       147.34 o                         
  -6   2   2       4068.62       4075.49        58.58 o                         
  -4   2   2       3273.23       3363.47        48.75 o                         
  -2   2   2       5252.60       5322.16        68.99 o                         
   0   2   2       6398.22       6329.07        90.35 o                         
   2   2   2       1192.36       1311.25        34.00 o                         
   4   2   2       2478.97       2241.76        34.96 o                         
   6   2   2       4775.50       5198.03        71.88 o                         
   8   2   2       1720.80       1730.14        34.04 o                         
  10   2   2       3426.40       3615.21        56.37 o                         
  12   2   2       2754.35       2942.70        52.99 o                         
  14   2   2        766.09        699.70        22.05 o                         
  16   2   2        721.10        743.24        25.63 o                         
  18   2   2        315.73        312.52        25.11 o                         
 -19   3   2       1322.68       1333.05        38.91 o                         
 -17   3   2       1493.31       1524.48        33.88 o                         
 -15   3   2       1025.49        940.18        27.52 o                         
 -13   3   2       1247.33       1247.78        30.54 o                         
 -11   3   2       1842.15       1874.89        75.49 o                         
  -9   3   2       5807.05       5362.95        79.86 o                         
  -7   3   2       5657.63       5703.61        82.27 o                         
  -5   3   2       1573.56       1252.68        23.68 o                         
  -3   3   2       6032.69       5026.64        70.48 o                         
  -1   3   2       9748.15       9290.96       124.71 o                         
   1   3   2        631.79        485.94        14.98 o                         
   3   3   2       4893.03       4229.60        61.85 o                         
   5   3   2       9752.82       9435.05       123.22 o                         
   7   3   2       2567.22       2863.89        48.48 o                         
   9   3   2       4776.79       4752.14        69.94 o                         
  11   3   2       7340.12       7301.53       102.29 o                         
  13   3   2       2755.15       2682.05        47.10 o                         
  15   3   2       1020.59       1092.25        29.88 o                         
  17   3   2        845.97        820.68        28.78 o                         
  19   3   2        533.03        572.36        27.85 o                         
 -18   4   2       1001.05       1026.71        30.15 o                         
 -16   4   2        119.56        113.39        19.78 o                         
 -14   4   2        251.70        237.09        18.84 o                         
 -12   4   2       2480.36       2569.45        48.52 o                         
 -10   4   2       1325.31       1298.24        30.43 o                         
  -8   4   2          2.32          8.46        10.39 o                         
  -6   4   2       1724.72       1943.84        35.67 o                         
  -4   4   2       7340.48       7267.60        96.96 o                         
  -2   4   2        251.47        257.32        11.93 o                         
   0   4   2         14.48          1.69         8.79 o                         
   2   4   2       5432.91       6033.45        83.39 o                         
   4   4   2       4659.33       4570.68        78.15 o                         
   6   4   2         24.87         32.45        11.97 o                         
   8   4   2        320.04        378.86        18.00 o                         
  10   4   2       2829.66       2911.00        50.62 o                         
  12   4   2       1056.02       1051.20        28.41 o                         
  14   4   2        127.17        149.52        18.30 o                         
  16   4   2        470.80        454.37        26.89 o                         
  18   4   2        745.72        722.02        36.09 o                         
 -17   5   2        159.87        153.16        21.55 o                         
 -15   5   2        767.34        688.54        28.36 o                         
 -13   5   2       3508.44       3603.67        61.04 o                         
 -11   5   2       1879.33       1874.34        39.70 o                         
  -9   5   2        390.47        314.69        16.73 o                         
  -7   5   2       1745.65       1813.66        38.15 o                         
  -5   5   2       5170.15       5015.24        76.69 o                         
  -3   5   2       3473.83       3414.63        53.24 o                         
  -1   5   2       2263.27       2221.40        39.81 o                         
   1   5   2       3948.65       3809.95        61.74 o                         
   3   5   2       4876.23       4898.15        73.27 o                         
   5   5   2       2229.88       2018.33        38.32 o                         
   7   5   2        583.95        542.36        22.16 o                         
   9   5   2        827.35        817.91        24.65 o                         
  11   5   2        649.33        674.55        26.32 o                         
  13   5   2        374.50        351.31        22.42 o                         
  15   5   2        626.63        671.63        30.69 o                         
 -16   6   2        331.34        271.58        27.43 o                         
 -14   6   2       1716.17       1555.92        38.12 o                         
 -12   6   2        478.31        514.97        23.04 o                         
 -10   6   2        257.36        251.64        23.99 o                         
  -8   6   2       1596.38       1538.94        34.97 o                         
  -6   6   2        673.80        800.89        26.34 o                         
  -4   6   2        583.42        549.24        33.81 o                         
  -2   6   2       2673.31       2746.81        48.91 o                         
   0   6   2       1191.06       1129.77        29.35 o                         
   2   6   2        225.23        279.70        17.79 o                         
   4   6   2       1684.45       1687.62        35.20 o                         
   6   6   2       1132.53       1069.81        27.98 o                         
   8   6   2        110.64        134.20        17.10 o                         
  10   6   2        156.54        135.40        21.30 o                         
  12   6   2        189.82        137.53        25.08 o                         
  14   6   2        305.08        326.28        27.52 o                         
 -13   7   2        873.66        834.49        32.11 o                         
 -11   7   2        516.45        520.73        25.31 o                         
  -9   7   2       1048.75        963.13        31.16 o                         
  -7   7   2       1077.88       1108.63        28.72 o                         
  -5   7   2       1009.71       1055.36        30.52 o                         
  -3   7   2       1531.10       1546.93        34.54 o                         
  -1   7   2        588.24        517.74        25.41 o                         
   1   7   2        440.08        462.35        26.20 o                         
   3   7   2       1900.12       2027.15        44.01 o                         
   5   7   2        984.07        939.13        31.46 o                         
   7   7   2        238.38        248.81        22.34 o                         
   9   7   2       1697.47       1799.11        40.38 o                         
  11   7   2       1434.41       1411.69        35.98 o                         
 -10   8   2        432.53        397.25        29.21 o                         
  -8   8   2        675.03        653.38        27.62 o                         
  -6   8   2        434.43        399.06        26.05 o                         
  -4   8   2        346.52        310.42        22.24 o                         
  -2   8   2        191.82        200.26        22.39 o                         
   0   8   2        295.88        309.84        23.54 o                         
   2   8   2        752.89        746.09        27.19 o                         
   4   8   2        272.17        286.21        24.56 o                         
   6   8   2         84.64         67.57        28.37 o                         
   8   8   2       1101.75       1141.20        36.49 o                         
 -21   1   3         20.21         11.85        22.20 o                         
 -19   1   3         18.04         40.68        24.39 o                         
 -17   1   3        546.91        477.73        22.11 o                         
 -15   1   3       1040.13       1021.51        26.68 o                         
 -13   1   3        141.36        160.20        18.63 o                         
 -11   1   3       4287.69       4430.65        79.38 o                         
  -9   1   3       1066.11       1130.31        22.15 o                         
  -7   1   3       3584.50       3651.08        53.40 o                         
  -5   1   3       2711.74       2502.92        36.73 o                         
  -3   1   3      32404.24      36255.77       411.87 o                         
  -1   1   3       5001.13       4560.11        63.81 o                         
   1   1   3      25547.34      27554.65       338.68 o                         
   3   1   3       9019.17       9126.33       112.40 o                         
   5   1   3       3973.36       4049.51        58.80 o                         
   7   1   3       4630.11       4705.00        68.48 o                         
   9   1   3         26.97         28.30         9.48 o                         
  11   1   3       1098.57       1047.29        25.60 o                         
  13   1   3        229.58        203.37        15.62 o                         
  15   1   3        262.64        283.68        20.43 o                         
  17   1   3          3.80         -3.43        16.82 o                         
  19   1   3         19.21         57.34        23.11 o                         
 -22   2   3         52.06         91.62        24.98 o                         
 -20   2   3         99.19         97.84        19.59 o                         
 -18   2   3        329.96        294.63        22.32 o                         
 -16   2   3       1480.85       1476.87        33.75 o                         
 -14   2   3         32.18         24.02        14.09 o                         
 -12   2   3        834.86        828.87        23.02 o                         
 -10   2   3         41.89         62.53        20.74 o                         
  -8   2   3         29.94         41.46         7.91 o                         
  -6   2   3        150.09        163.63         8.53 o                         
  -4   2   3        362.25        393.44        10.69 o                         
  -2   2   3       1722.10       1476.85        24.27 o                         
   0   2   3       1109.16       1018.91        21.01 o                         
   2   2   3       4862.63       4886.99        68.14 o                         
   4   2   3       1059.12       1194.31        21.07 o                         
   6   2   3        580.94        516.71        14.41 o                         
   8   2   3       1039.29       1036.92        23.01 o                         
  10   2   3        254.48        224.30        15.41 o                         
  12   2   3         76.90         55.77        15.59 o                         
  14   2   3          2.82         21.62        15.51 o                         
  16   2   3        138.28        144.04        21.42 o                         
  18   2   3        170.83        189.51        24.03 o                         
 -21   3   3         57.66         57.90        22.61 o                         
 -19   3   3        542.57        550.54        25.13 o                         
 -17   3   3         56.88         60.42        16.23 o                         
 -15   3   3        108.39        101.61        15.11 o                         
 -13   3   3       1023.39        960.95        24.68 o                         
 -11   3   3         27.41         24.53        11.16 o                         
  -9   3   3       1309.53       1380.14        27.97 o                         
  -7   3   3        241.90        232.91        11.11 o                         
  -5   3   3        445.37        469.86        22.82 o                         
  -3   3   3        300.39        258.96        11.95 o                         
  -1   3   3       1076.88        988.33        20.14 o                         
   1   3   3          3.22          8.59         6.79 o                         
   3   3   3        423.74        494.94        13.45 o                         
   5   3   3       1093.14       1228.07        26.22 o                         
   7   3   3        262.17        273.49        14.08 o                         
   9   3   3        841.29        806.68        25.85 o                         
  11   3   3         63.39         48.99        13.21 o                         
  13   3   3        736.22        683.38        26.10 o                         
  15   3   3          6.37          2.68        18.03 o                         
  17   3   3        100.36         80.49        18.23 o                         
 -20   4   3         58.48         53.32        22.33 o                         
 -18   4   3        754.92        785.11        29.12 o                         
 -16   4   3          0.01        -14.27        16.33 o                         
 -14   4   3        157.56        157.24        19.54 o                         
 -12   4   3          8.19         13.91        15.68 o                         
 -10   4   3        377.73        371.78        18.32 o                         
  -8   4   3       1407.08       1343.75        28.62 o                         
  -6   4   3        356.92        372.30        14.86 o                         
  -4   4   3        106.48         91.17        12.01 o                         
  -2   4   3        124.84        130.78         9.84 o                         
   0   4   3        283.79        265.71        12.88 o                         
   2   4   3         83.60         91.32        11.37 o                         
   4   4   3        534.52        583.70        16.83 o                         
   6   4   3        519.37        551.84        19.29 o                         
   8   4   3        606.23        649.42        20.58 o                         
  10   4   3        367.41        436.89        21.83 o                         
  12   4   3        124.57        111.84        17.70 o                         
  14   4   3        178.17        209.14        20.60 o                         
  16   4   3          5.69         -5.92        21.67 o                         
 -17   5   3        208.79        194.65        23.56 o                         
 -15   5   3        310.66        303.36        24.54 o                         
 -13   5   3         71.91         55.22        23.03 o                         
 -11   5   3        524.11        514.51        20.31 o                         
  -9   5   3        270.41        251.81        17.43 o                         
  -7   5   3        375.74        372.46        17.91 o                         
  -5   5   3        688.47        715.41        24.66 o                         
  -3   5   3         84.47         67.25        10.96 o                         
  -1   5   3        480.26        461.21        17.04 o                         
   1   5   3         52.18         61.44        14.95 o                         
   3   5   3        252.55        241.30        14.62 o                         
   5   5   3          0.89         -0.83        13.86 o                         
   7   5   3         60.39         87.52        18.05 o                         
   9   5   3        764.06        805.34        24.47 o                         
  11   5   3        163.15        184.25        17.90 o                         
  13   5   3        310.86        312.42        20.97 o                         
  15   5   3         94.71        114.86        23.43 o                         
 -16   6   3         14.89         44.04        25.85 o                         
 -14   6   3         58.20         63.36        26.45 o                         
 -12   6   3        290.10        266.98        25.09 o                         
 -10   6   3        197.92        232.30        17.74 o                         
  -8   6   3       1060.85        952.96        26.20 o                         
  -6   6   3         20.63         18.57        13.58 o                         
  -4   6   3       1566.47       1410.82        39.58 o                         
  -2   6   3         34.86         34.26        13.80 o                         
   0   6   3        258.03        236.50        16.55 o                         
   2   6   3        435.21        434.55        18.73 o                         
   4   6   3        210.97        194.47        17.38 o                         
   6   6   3          9.36          3.33        18.58 o                         
   8   6   3         36.49         30.41        16.54 o                         
  10   6   3          0.79        -10.44        19.07 o                         
  12   6   3        206.18        256.39        23.63 o                         
  14   6   3         23.87         34.92        21.43 o                         
 -13   7   3        131.98        132.63        22.37 o                         
 -11   7   3         57.11         76.77        21.33 o                         
  -9   7   3         53.31         48.12        19.32 o                         
  -7   7   3        446.59        417.88        26.41 o                         
  -5   7   3         34.15         53.11        18.44 o                         
  -3   7   3          0.81         -0.34        18.24 o                         
  -1   7   3        288.71        293.75        20.93 o                         
   1   7   3          0.78         -0.04        15.45 o                         
   3   7   3         64.50         56.49        18.94 o                         
   5   7   3         53.47         53.31        18.24 o                         
   7   7   3         96.16         83.41        19.01 o                         
   9   7   3         23.50         26.97        23.91 o                         
  11   7   3          0.31          2.08        24.26 o                         
 -10   8   3         45.15         82.06        26.73 o                         
  -8   8   3         16.02         29.04        26.15 o                         
  -6   8   3          4.76         -4.76        22.48 o                         
  -4   8   3         13.55          4.36        22.44 o                         
  -2   8   3          2.44         16.33        23.37 o                         
   0   8   3          0.03         -2.20        23.46 o                         
   2   8   3         32.38         18.69        21.64 o                         
   4   8   3         50.04         36.34        20.59 o                         
   6   8   3         19.56         -5.72        22.51 o                         
 -22   0   4        695.25        706.96        39.64 o                         
 -20   0   4        230.57        233.76        29.79 o                         
 -18   0   4       2063.80       2229.80        63.04 o                         
 -16   0   4       9565.67       9588.95       188.47 o                         
 -14   0   4       6346.35       6766.26       130.52 o                         
 -12   0   4       4823.27       5077.85       109.06 o                         
 -10   0   4      15387.46      14717.96       253.50 o                         
  -8   0   4       8469.27       7892.63       165.95 o                         
  -6   0   4       1013.30        685.39        19.28 o                         
  -4   0   4       3864.01       2754.49        56.58 o                         
  -2   0   4        281.92        143.98         7.10 o                         
   0   0   4       1392.75        903.42        20.79 o                         
   2   0   4       8063.77       6690.62       122.25 o                         
   4   0   4       6831.23       5952.42       110.41 o                         
   6   0   4      10411.64      10086.39       233.23 o                         
   8   0   4       5827.08       6188.89       116.91 o                         
  10   0   4       1886.97       2228.72        56.27 o                         
  12   0   4       6023.76       6030.36       125.93 o                         
  14   0   4       3377.91       3457.49        81.25 o                         
  16   0   4         27.50         22.41        33.73 o                         
  18   0   4        740.16        734.39        49.78 o                         
 -21   1   4        244.20        246.37        24.81 o                         
 -19   1   4        405.56        419.38        25.89 o                         
 -17   1   4       1910.93       1914.93        39.18 o                         
 -15   1   4       1819.33       1850.62        34.65 o                         
 -13   1   4       1455.36       1715.30        34.35 o                         
 -11   1   4       3724.77       3923.41        72.19 o                         
  -9   1   4       1910.30       1767.43        31.89 o                         
  -7   1   4        425.19        391.84        12.17 o                         
  -5   1   4       5040.45       4905.78        68.22 o                         
  -3   1   4         28.30         32.26         3.16 o                         
  -1   1   4        745.68        683.87        19.68 o                         
   1   1   4       5122.16       4896.13        64.49 o                         
   3   1   4       1846.90       1790.40        27.67 o                         
   5   1   4       1041.02       1057.17        22.35 o                         
   7   1   4       3205.45       3096.07        53.38 o                         
   9   1   4       1386.08       1627.53        32.00 o                         
  11   1   4       1197.61       1301.48        30.53 o                         
  13   1   4       1884.47       1940.77        39.18 o                         
  15   1   4        343.13        364.29        22.32 o                         
  17   1   4        218.64        216.05        27.27 o                         
 -22   2   4        683.09        669.13        29.67 o                         
 -20   2   4       1133.50       1137.14        36.98 o                         
 -18   2   4       2152.88       2108.06        43.81 o                         
 -16   2   4        253.13        238.26        16.72 o                         
 -14   2   4         44.46         59.26        18.21 o                         
 -12   2   4       3851.53       4016.38        63.78 o                         
 -10   2   4       3585.71       3424.60        55.15 o                         
  -8   2   4       1088.64        896.30        19.14 o                         
  -6   2   4      14186.62      14530.94       180.17 o                         
  -4   2   4      23897.87      26202.16       303.21 o                         
  -2   2   4      11671.03      10824.50       129.10 o                         
   0   2   4      20758.21      21972.67       272.31 o                         
   2   2   4      10174.70      10058.49       130.03 o                         
   4   2   4       2194.55       2037.75        34.47 o                         
   6   2   4       4764.00       4656.62        66.27 o                         
   8   2   4       3064.33       3127.65        51.81 o                         
  10   2   4        658.46        702.83        20.70 o                         
  12   2   4       1481.99       1380.18        30.32 o                         
  14   2   4       1472.61       1496.85        35.96 o                         
  16   2   4        895.13        978.17        35.28 o                         
  18   2   4       1019.28        974.85        32.87 o                         
 -21   3   4        482.15        453.30        27.90 o                         
 -19   3   4        555.63        552.17        24.32 o                         
 -17   3   4        343.09        304.23        21.73 o                         
 -15   3   4         81.20         76.46        17.30 o                         
 -13   3   4         26.00         15.84        12.10 o                         
 -11   3   4       1123.51       1248.15        33.94 o                         
  -9   3   4       1476.31       1550.21        28.00 o                         
  -7   3   4        912.94        834.61        19.98 o                         
  -5   3   4       4354.54       4652.35        64.78 o                         
  -3   3   4      10699.60      11582.10       142.00 o                         
  -1   3   4      13336.82      14266.22       176.76 o                         
   1   3   4       3555.36       3985.90        58.80 o                         
   3   3   4         59.49         40.24         8.65 o                         
   5   3   4       1832.71       1910.46        35.50 o                         
   7   3   4       3352.82       3575.54        57.47 o                         
   9   3   4          6.27         -2.98        12.61 o                         
  11   3   4          5.11          5.04        15.06 o                         
  13   3   4       1488.54       1519.14        37.01 o                         
  15   3   4        569.94        625.96        26.27 o                         
  17   3   4        146.56        129.51        24.47 o                         
 -20   4   4        631.62        706.17        37.22 o                         
 -18   4   4        212.84        226.09        27.25 o                         
 -16   4   4       1689.96       1677.07        37.29 o                         
 -14   4   4       1816.40       1853.23        39.65 o                         
 -12   4   4        915.33        869.34        34.46 o                         
 -10   4   4       3250.27       3327.02        55.53 o                         
  -8   4   4       3591.61       3616.03        57.40 o                         
  -6   4   4       2556.17       2445.71        39.20 o                         
  -4   4   4       4264.01       4173.10        80.91 o                         
  -2   4   4       3975.04       3762.48        66.14 o                         
   0   4   4       5297.85       5441.47        76.02 o                         
   2   4   4       4721.25       4621.65        65.29 o                         
   4   4   4       1631.82       1583.92        31.56 o                         
   6   4   4       2461.32       2629.41        50.87 o                         
   8   4   4       4055.26       4102.66        63.44 o                         
  10   4   4        844.78        855.41        27.30 o                         
  12   4   4        492.87        484.48        23.32 o                         
  14   4   4       1317.47       1416.07        33.84 o                         
  16   4   4        841.05        861.40        30.33 o                         
 -19   5   4         80.95         95.72        22.90 o                         
 -17   5   4        831.97        763.71        27.79 o                         
 -15   5   4       2632.95       2734.31        52.80 o                         
 -13   5   4       1699.18       1682.36        49.64 o                         
 -11   5   4       1403.14       1356.62        30.96 o                         
  -9   5   4       1162.82       1253.71        32.77 o                         
  -7   5   4        493.62        598.23        19.81 o                         
  -5   5   4       1034.22        982.15        24.16 o                         
  -3   5   4         45.61         71.52        12.86 o                         
  -1   5   4        296.41        283.99        14.41 o                         
   1   5   4       1210.18       1287.15        27.57 o                         
   3   5   4       3303.64       3509.34        58.33 o                         
   5   5   4        106.28        115.08        15.39 o                         
   7   5   4        515.40        540.36        21.39 o                         
   9   5   4       3020.30       3116.16        52.47 o                         
  11   5   4       1061.83       1072.68        30.02 o                         
  13   5   4        135.11        120.62        20.03 o                         
  15   5   4        345.79        362.20        31.12 o                         
 -16   6   4       1863.71       1847.13        39.73 o                         
 -14   6   4       1961.17       2047.02        41.62 o                         
 -12   6   4       1481.94       1375.52        34.27 o                         
 -10   6   4       1194.02       1230.30        40.92 o                         
  -8   6   4       1006.71       1138.69        30.86 o                         
  -6   6   4       1787.59       1786.15        36.70 o                         
  -4   6   4       1081.68       1102.72        27.29 o                         
  -2   6   4         20.87         13.49        17.01 o                         
   0   6   4        325.11        300.56        16.19 o                         
   2   6   4       2699.18       2908.15        50.33 o                         
   4   6   4       1959.25       2014.24        41.87 o                         
   6   6   4        419.05        435.45        22.37 o                         
   8   6   4       1001.03        954.44        29.39 o                         
  10   6   4       2322.15       2425.94        47.44 o                         
  12   6   4       1505.82       1582.89        37.45 o                         
 -13   7   4        496.64        451.01        32.53 o                         
 -11   7   4         21.71         33.27        21.59 o                         
  -9   7   4        187.90        205.64        21.75 o                         
  -7   7   4       1440.11       1436.77        33.96 o                         
  -5   7   4       1320.36       1306.28        32.39 o                         
  -3   7   4        182.47        206.92        21.21 o                         
  -1   7   4        432.69        427.86        23.69 o                         
   1   7   4       1512.73       1498.81        36.20 o                         
   3   7   4        721.61        746.89        25.93 o                         
   5   7   4        103.09        114.13        20.10 o                         
   7   7   4        277.96        276.04        23.29 o                         
   9   7   4        563.75        536.60        35.95 o                         
 -10   8   4        473.36        487.98        29.53 o                         
  -8   8   4        618.69        626.63        27.84 o                         
  -6   8   4        688.06        623.43        28.92 o                         
  -4   8   4       1632.78       1638.96        37.05 o                         
  -2   8   4       1617.73       1783.81        39.22 o                         
   0   8   4        989.92        991.42        30.58 o                         
   2   8   4        930.80        922.42        35.22 o                         
   4   8   4        493.14        479.56        27.92 o                         
   6   8   4        330.58        354.03        28.53 o                         
 -21   1   5         17.22         35.51        21.60 o                         
 -19   1   5          7.74         -3.45        18.75 o                         
 -17   1   5       2246.25       2314.29        45.21 o                         
 -15   1   5          1.04        -13.94        12.28 o                         
 -13   1   5       3477.64       3438.10        51.29 o                         
 -11   1   5         34.88         41.45        12.46 o                         
  -9   1   5         49.55         86.82         9.20 o                         
  -7   1   5      13915.62      14897.91       200.03 o                         
  -5   1   5       1698.39       1738.15        27.25 o                         
  -3   1   5       1034.01       1051.36        17.50 o                         
  -1   1   5        243.27        191.72         5.65 o                         
   1   1   5       6002.63       6742.78        90.84 o                         
   3   1   5       4622.78       4796.20        63.22 o                         
   5   1   5          2.20          2.13         7.39 o                         
   7   1   5       1214.32       1284.56        25.32 o                         
   9   1   5       1162.00       1143.57        30.59 o                         
  11   1   5       1125.09       1112.45        26.24 o                         
  13   1   5        935.41        853.15        25.22 o                         
  15   1   5         56.67         72.13        18.15 o                         
  17   1   5          0.11         -0.58        19.92 o                         
 -22   2   5        100.35        102.03        22.19 o                         
 -20   2   5          3.50         20.61        22.69 o                         
 -18   2   5         59.23         55.68        20.19 o                         
 -16   2   5        333.89        301.34        19.22 o                         
 -14   2   5        225.79        238.91        16.72 o                         
 -12   2   5       1492.00       1497.41        32.93 o                         
 -10   2   5        260.07        298.75        13.41 o                         
  -8   2   5        852.42        797.04        18.55 o                         
  -6   2   5       2837.10       3361.19        54.26 o                         
  -4   2   5       1287.05       1460.89        24.87 o                         
  -2   2   5         12.70          7.84         5.16 o                         
   0   2   5       5544.50       5833.85        74.63 o                         
   2   2   5       1956.43       2172.35        35.24 o                         
   4   2   5        189.96        228.53        10.33 o                         
   6   2   5        374.88        453.26        14.72 o                         
   8   2   5       1825.78       1779.38        34.15 o                         
  10   2   5         74.79         94.52        14.53 o                         
  12   2   5       1398.16       1340.86        33.70 o                         
  14   2   5         69.99         59.23        16.65 o                         
  16   2   5         54.33         24.59        20.61 o                         
 -21   3   5          8.58          4.28        21.53 o                         
 -19   3   5        269.80        244.64        20.80 o                         
 -17   3   5          0.00          6.74        18.05 o                         
 -15   3   5        319.59        309.19        17.66 o                         
 -13   3   5          0.16          4.15        14.14 o                         
 -11   3   5        227.91        279.94        15.05 o                         
  -9   3   5       1506.01       1514.88        28.64 o                         
  -7   3   5       4016.59       4513.06        62.84 o                         
  -5   3   5        309.53        487.25        14.16 o                         
  -3   3   5       1477.25       1505.60        27.16 o                         
  -1   3   5       2543.38       2906.40        42.33 o                         
   1   3   5         44.45         77.30         8.20 o                         
   3   3   5       3933.19       4566.67        67.67 o                         
   5   3   5         17.60         35.40        11.38 o                         
   7   3   5        774.00        767.46        21.27 o                         
   9   3   5          8.43          5.00        11.63 o                         
  11   3   5         73.27         56.86        15.79 o                         
  13   3   5        147.42        142.83        17.77 o                         
  15   3   5        136.14        141.97        23.34 o                         
  17   3   5          0.27         23.55        26.52 o                         
 -20   4   5        883.96        981.86        33.19 o                         
 -18   4   5        129.07         84.32        22.46 o                         
 -16   4   5         68.20         63.74        19.20 o                         
 -14   4   5        103.29         95.14        15.75 o                         
 -12   4   5          4.55         16.53        16.67 o                         
 -10   4   5       1052.98       1017.99        23.96 o                         
  -8   4   5        703.93        883.98        27.00 o                         
  -6   4   5        567.74        658.97        24.18 o                         
  -4   4   5        215.54        189.36        10.51 o                         
  -2   4   5        470.03        483.57        14.46 o                         
   0   4   5       1030.07       1097.21        37.02 o                         
   2   4   5       1784.23       1798.91        36.69 o                         
   4   4   5       1316.28       1439.76        34.30 o                         
   6   4   5        429.29        387.86        17.33 o                         
   8   4   5        223.70        229.37        16.42 o                         
  10   4   5         45.51         41.59        15.12 o                         
  12   4   5        161.83        149.24        18.45 o                         
  14   4   5        236.44        220.62        23.82 o                         
 -19   5   5         10.83         -1.64        21.01 o                         
 -17   5   5        106.05        113.64        23.24 o                         
 -15   5   5         21.21         25.35        18.11 o                         
 -13   5   5         21.93          7.83        17.74 o                         
 -11   5   5       1573.46       1708.11        34.79 o                         
  -9   5   5          0.96          5.35        12.88 o                         
  -7   5   5        303.53        323.13        17.18 o                         
  -5   5   5       3118.82       3161.53        50.11 o                         
  -3   5   5        381.38        424.80        16.13 o                         
  -1   5   5       2709.27       2912.14        46.58 o                         
   1   5   5          0.49         -8.42        12.01 o                         
   3   5   5        671.40        681.88        24.83 o                         
   5   5   5        324.70        321.87        18.36 o                         
   7   5   5        410.96        416.54        21.07 o                         
   9   5   5         24.70         33.09        17.71 o                         
  11   5   5         87.57        106.00        20.88 o                         
  13   5   5         62.52         53.06        23.66 o                         
 -16   6   5          2.19          1.33        19.70 o                         
 -14   6   5         60.77         82.37        19.22 o                         
 -12   6   5          0.67          3.95        18.90 o                         
 -10   6   5         84.06         79.25        16.16 o                         
  -8   6   5       1358.83       1349.86        30.96 o                         
  -6   6   5        326.18        352.09        19.04 o                         
  -4   6   5         49.90         39.55        15.63 o                         
  -2   6   5         94.74         78.13        16.16 o                         
   0   6   5         14.57          7.07        13.46 o                         
   2   6   5        212.44        205.91        18.57 o                         
   4   6   5         81.69         79.60        18.02 o                         
   6   6   5          7.15         -7.74        17.96 o                         
   8   6   5         23.68         30.94        17.48 o                         
  10   6   5        206.08        172.71        22.72 o                         
  12   6   5         24.92         19.30        23.59 o                         
 -13   7   5          8.54          8.32        24.10 o                         
 -11   7   5          1.81         11.11        19.50 o                         
  -9   7   5         60.88         72.24        18.54 o                         
  -7   7   5        285.52        228.29        20.53 o                         
  -5   7   5        101.51         73.38        20.01 o                         
  -3   7   5         81.03         94.15        18.03 o                         
  -1   7   5        355.76        389.01        20.90 o                         
   1   7   5        103.77        108.73        20.61 o                         
   3   7   5        102.79         76.40        17.59 o                         
   5   7   5        638.10        621.81        26.96 o                         
   7   7   5        228.32        252.24        25.87 o                         
   9   7   5         36.34         45.07        27.48 o                         
 -10   8   5          4.04         11.29        23.35 o                         
  -8   8   5        258.94        279.87        25.22 o                         
  -6   8   5          0.56         -7.41        19.26 o                         
  -4   8   5         38.31         23.71        20.31 o                         
  -2   8   5        118.28        142.40        22.43 o                         
   0   8   5         85.57        102.27        21.34 o                         
   2   8   5         16.40          2.15        21.21 o                         
   4   8   5          0.30          8.70        23.74 o                         
 -22   0   6          2.01         21.49        27.90 o                         
 -20   0   6       1291.90       1252.72        52.60 o                         
 -18   0   6       4248.89       4341.72        98.45 o                         
 -16   0   6         14.34         22.80        17.88 o                         
 -14   0   6        125.15        166.74        23.34 o                         
 -12   0   6      12488.50      13262.85       239.61 o                         
 -10   0   6       6107.70       6428.15       116.67 o                         
  -8   0   6       1442.21       1662.37        50.87 o                         
  -6   0   6        154.84        154.10        11.02 o                         
  -4   0   6       1745.90       1451.49        32.36 o                         
   0   0   6        997.56       1106.85        28.47 o                         
   2   0   6         45.22         28.92         7.35 o                         
   4   0   6      11300.60      12121.18       214.27 o                         
   6   0   6       6421.11       7257.88       146.87 o                         
   8   0   6        872.14        950.46        30.80 o                         
  10   0   6       4497.95       4519.06        96.52 o                         
  12   0   6       4461.09       4622.21       102.58 o                         
  14   0   6          6.43         12.00        22.72 o                         
  16   0   6         68.55         51.54        38.14 o                         
 -23   1   6        668.22        730.55        31.76 o                         
 -21   1   6        605.14        679.04        40.52 o                         
 -19   1   6       2427.54       2513.51        46.06 o                         
 -17   1   6       2511.79       2582.85        49.59 o                         
 -15   1   6        463.58        451.63        20.19 o                         
 -13   1   6       5075.61       5377.42        77.98 o                         
 -11   1   6       9288.87       9825.35       126.72 o                         
  -9   1   6       1376.58       1202.88        22.23 o                         
  -7   1   6       3819.31       3670.77        55.26 o                         
  -5   1   6       9331.84       8825.65       115.62 o                         
  -3   1   6       1389.76       1021.96        16.10 o                         
  -1   1   6       9304.57       9057.53       157.57 o                         
   1   1   6       4735.92       4453.67        64.47 o                         
   3   1   6       1502.84       1340.28        32.93 o                         
   5   1   6      10630.81      11087.80       139.02 o                         
   7   1   6       6547.74       6866.40        93.57 o                         
   9   1   6        856.28        875.35        24.82 o                         
  11   1   6       3332.00       3448.78        59.19 o                         
  13   1   6       2927.46       3003.00        68.22 o                         
  15   1   6        262.18        255.65        21.65 o                         
  17   1   6        633.72        650.39        33.25 o                         
 -22   2   6        700.03        684.34        28.02 o                         
 -20   2   6         42.01         26.34        20.14 o                         
 -18   2   6        919.80        863.06        36.32 o                         
 -16   2   6        538.67        597.20        21.25 o                         
 -14   2   6        107.58        145.50        15.31 o                         
 -12   2   6       1523.03       1575.30        32.07 o                         
 -10   2   6        271.76        242.61        14.32 o                         
  -8   2   6        814.81        779.47        17.59 o                         
  -6   2   6      13774.16      15728.60       193.59 o                         
  -4   2   6       2710.08       2690.93        41.05 o                         
  -2   2   6       1532.31       1647.93        28.05 o                         
   0   2   6      16505.09      18253.59       234.74 o                         
   2   2   6        646.06        655.83        16.14 o                         
   4   2   6         94.11        137.15        11.87 o                         
   6   2   6       2944.03       3052.58        47.53 o                         
   8   2   6         62.27         99.34        13.74 o                         
  10   2   6        314.36        314.67        16.45 o                         
  12   2   6       1446.20       1484.70        45.16 o                         
  14   2   6        912.80        897.45        31.08 o                         
  16   2   6        112.14        106.44        23.33 o                         
 -21   3   6        109.77        110.25        20.79 o                         
 -19   3   6        645.83        578.83        29.64 o                         
 -17   3   6       2460.85       2641.42        58.11 o                         
 -15   3   6        427.91        427.12        19.84 o                         
 -13   3   6        994.41        895.92        24.29 o                         
 -11   3   6       3291.23       3332.39        65.37 o                         
  -9   3   6       1366.01       1265.44        26.31 o                         
  -7   3   6       6101.49       6479.58        86.62 o                         
  -5   3   6      17764.62      19427.70       231.32 o                         
  -3   3   6       6881.25       6912.21        90.09 o                         
  -1   3   6       6948.35       7260.85       103.67 o                         
   1   3   6       9448.09      10107.59       128.95 o                         
   3   3   6       3229.26       3267.10        49.49 o                         
   5   3   6       1156.23       1058.35        23.52 o                         
   7   3   6        272.69        326.28        15.22 o                         
   9   3   6        105.97        136.43        15.68 o                         
  11   3   6       1156.11       1211.07        40.38 o                         
  13   3   6        695.22        662.89        25.89 o                         
  15   3   6        361.98        349.33        22.09 o                         
 -20   4   6         18.34          1.15        20.79 o                         
 -18   4   6        430.09        436.74        23.58 o                         
 -16   4   6       1451.67       1504.58        35.09 o                         
 -14   4   6       1156.37       1085.32        29.49 o                         
 -12   4   6        464.59        543.60        33.94 o                         
 -10   4   6        452.15        521.74        17.59 o                         
  -8   4   6       2410.44       2419.82        42.42 o                         
  -6   4   6       2905.40       3317.00        54.56 o                         
  -4   4   6         93.95         95.50        10.17 o                         
  -2   4   6        492.09        528.59        15.47 o                         
   0   4   6       3055.65       3290.80        50.72 o                         
   2   4   6       1178.35       1373.13        28.11 o                         
   4   4   6        549.54        701.77        19.93 o                         
   6   4   6        672.92        628.87        22.38 o                         
   8   4   6        850.50        912.41        25.13 o                         
  10   4   6       1108.08       1224.11        29.85 o                         
  12   4   6        204.89        201.73        20.32 o                         
  14   4   6         32.22        -14.36        23.35 o                         
 -19   5   6        305.85        304.70        25.46 o                         
 -17   5   6       1048.11       1160.79        32.27 o                         
 -15   5   6       2748.24       2752.16        47.84 o                         
 -13   5   6       2083.45       2150.80        40.08 o                         
 -11   5   6        594.09        701.38        31.28 o                         
  -9   5   6       2234.29       2191.48        41.98 o                         
  -7   5   6       4390.31       4419.48        68.36 o                         
  -5   5   6         43.16         43.36        13.68 o                         
  -3   5   6        101.24         93.74        11.99 o                         
  -1   5   6       3623.27       3594.98        57.09 o                         
   1   5   6       2759.68       2836.85        46.83 o                         
   3   5   6        152.98        229.34        18.93 o                         
   5   5   6       2357.04       2483.47        48.07 o                         
   7   5   6       5186.57       5304.56        98.28 o                         
   9   5   6       2319.94       2477.06        46.37 o                         
  11   5   6       1174.78       1249.71        34.91 o                         
  13   5   6        601.78        567.72        29.45 o                         
 -16   6   6        390.30        381.19        24.76 o                         
 -14   6   6        337.69        262.02        21.14 o                         
 -12   6   6       1109.78       1037.56        28.87 o                         
 -10   6   6        762.21        823.34        28.24 o                         
  -8   6   6        272.72        243.97        20.61 o                         
  -6   6   6        476.37        486.00        21.22 o                         
  -4   6   6        125.82        135.49        17.44 o                         
  -2   6   6        150.99        178.51        15.49 o                         
   0   6   6        838.55        852.96        24.33 o                         
   2   6   6        405.84        423.50        22.29 o                         
   4   6   6        396.51        478.48        21.60 o                         
   6   6   6       1396.99       1359.99        35.39 o                         
   8   6   6       1222.35       1169.28        31.40 o                         
  10   6   6        934.47        967.17        30.49 o                         
 -13   7   6        451.36        437.39        28.13 o                         
 -11   7   6       1073.35       1088.95        30.83 o                         
  -9   7   6        404.99        463.75        25.68 o                         
  -7   7   6        515.32        460.26        23.15 o                         
  -5   7   6       2070.56       2174.75        49.07 o                         
  -3   7   6       1626.74       1709.62        37.26 o                         
  -1   7   6        691.81        686.58        24.87 o                         
   1   7   6       1129.85       1105.48        38.13 o                         
   3   7   6       1199.83       1192.47        31.84 o                         
   5   7   6        351.09        362.58        23.74 o                         
   7   7   6        241.48        206.13        24.97 o                         
 -10   8   6        184.63        170.02        26.40 o                         
  -8   8   6        346.74        340.87        25.35 o                         
  -6   8   6        751.28        687.88        28.41 o                         
  -4   8   6       1334.15       1435.99        37.09 o                         
  -2   8   6       1106.69       1185.87        34.48 o                         
   0   8   6        357.40        295.82        24.45 o                         
   2   8   6        426.24        371.58        25.56 o                         
   4   8   6        640.45        637.83        37.77 o                         
 -23   1   7         10.60          4.50        26.97 o                         
 -21   1   7          2.97         55.23        27.82 o                         
 -19   1   7        575.08        584.52        24.87 o                         
 -17   1   7         24.69         36.66        16.16 o                         
 -15   1   7       1048.45       1100.79        26.99 o                         
 -13   1   7        103.65        114.07        12.94 o                         
 -11   1   7       1175.40       1305.36        25.00 o                         
  -9   1   7        692.13        739.30        17.92 o                         
  -7   1   7          4.35         16.27         5.58 o                         
  -5   1   7       2536.39       2873.48        39.48 o                         
  -3   1   7       1235.62       1347.73        24.42 o                         
  -1   1   7       1118.57       1322.77        22.92 o                         
   1   1   7        291.38        319.53         9.46 o                         
   3   1   7        910.20        850.10        17.34 o                         
   5   1   7       1694.85       1797.24        34.70 o                         
   7   1   7         26.79         12.96        11.10 o                         
   9   1   7        737.43        791.24        23.05 o                         
  11   1   7        127.42        134.76        16.42 o                         
  13   1   7          0.07         -1.45        17.12 o                         
  15   1   7        209.13        246.37        25.26 o                         
 -22   2   7         23.49         27.33        20.50 o                         
 -20   2   7         68.85         63.18        18.37 o                         
 -18   2   7        136.77        109.40        20.21 o                         
 -16   2   7         83.18         54.79        14.35 o                         
 -14   2   7        231.26        223.37        16.06 o                         
 -12   2   7          2.05         -2.94         9.83 o                         
 -10   2   7         19.65         15.98        10.36 o                         
  -8   2   7         29.55         30.99        10.15 o                         
  -6   2   7         54.38         32.12         7.85 o                         
  -4   2   7        296.19        294.40         9.70 o                         
  -2   2   7          1.76          8.59         4.97 o                         
   0   2   7         17.78          4.88         7.61 o                         
   2   2   7        855.60        879.18        18.88 o                         
   4   2   7        601.07        652.31        16.89 o                         
   6   2   7          5.26          3.87         9.86 o                         
   8   2   7          0.29         -8.97        11.50 o                         
  10   2   7         27.85         19.88        15.23 o                         
  12   2   7        139.82        137.40        17.41 o                         
  14   2   7         10.55          6.86        19.80 o                         
  16   2   7         44.44         37.58        26.20 o                         
 -21   3   7        226.17        202.99        25.55 o                         
 -19   3   7         20.02         11.13        18.28 o                         
 -17   3   7        166.86        155.31        19.95 o                         
 -15   3   7        507.93        523.48        20.08 o                         
 -13   3   7         95.82         89.64        12.46 o                         
 -11   3   7        584.68        570.45        21.06 o                         
  -9   3   7        120.40        138.95        11.71 o                         
  -7   3   7        162.07        192.27        11.81 o                         
  -5   3   7        454.96        471.89        13.43 o                         
  -3   3   7         56.50         51.39         7.96 o                         
  -1   3   7        700.36        772.23        18.62 o                         
   1   3   7          2.80          5.28         8.73 o                         
   3   3   7         98.54        113.28        12.44 o                         
   5   3   7        657.82        650.81        19.17 o                         
   7   3   7         22.07         28.58        12.15 o                         
   9   3   7         34.46         42.30        13.96 o                         
  11   3   7         85.61         89.34        17.39 o                         
  13   3   7         32.11         49.43        23.99 o                         
  15   3   7         96.35        125.04        28.71 o                         
 -20   4   7          1.08         -8.76        20.36 o                         
 -18   4   7        423.65        420.47        25.37 o                         
 -16   4   7        107.68        113.02        19.49 o                         
 -14   4   7        546.08        492.82        22.36 o                         
 -12   4   7          4.53         12.72        13.73 o                         
 -10   4   7       1130.01       1207.49        26.53 o                         
  -8   4   7        144.36        184.17        13.57 o                         
  -6   4   7        177.37        179.00        14.13 o                         
  -4   4   7          1.18        -19.39        12.92 o                         
  -2   4   7        187.11        178.99        13.59 o                         
   0   4   7          0.63         -0.68        10.11 o                         
   2   4   7        743.86        767.14        20.95 o                         
   4   4   7        735.98        804.13        22.56 o                         
   6   4   7        106.88        106.66        15.07 o                         
   8   4   7        262.70        291.32        20.25 o                         
  10   4   7         39.89         21.39        17.63 o                         
  12   4   7        106.34        103.05        25.31 o                         
  14   4   7        625.55        679.25        54.36 o                         
 -19   5   7          5.21          1.47        21.60 o                         
 -17   5   7          2.52          6.65        20.91 o                         
 -15   5   7          5.74         10.48        17.31 o                         
 -13   5   7        383.41        309.66        20.52 o                         
 -11   5   7         84.06         80.16        16.82 o                         
  -9   5   7        212.25        191.82        16.40 o                         
  -7   5   7        168.74        155.15        13.82 o                         
  -5   5   7        733.75        761.86        21.44 o                         
  -3   5   7          0.66          2.06        11.19 o                         
  -1   5   7         27.92         22.80        13.25 o                         
   1   5   7         69.07         71.56        13.96 o                         
   3   5   7        246.51        273.54        19.63 o                         
   5   5   7        190.79        206.30        20.31 o                         
   7   5   7         20.48         17.17        16.97 o                         
   9   5   7          9.81         23.62        18.85 o                         
  11   5   7        140.03        145.49        22.80 o                         
 -16   6   7         17.98         17.54        20.33 o                         
 -14   6   7          4.41         15.93        18.69 o                         
 -12   6   7          7.21         12.90        17.30 o                         
 -10   6   7         40.00         51.67        22.84 o                         
  -8   6   7         33.53         39.36        17.76 o                         
  -6   6   7         51.89         49.54        17.25 o                         
  -4   6   7        177.95        172.51        17.41 o                         
  -2   6   7         31.01         51.64        14.21 o                         
   0   6   7          0.31          0.51        14.55 o                         
   2   6   7        451.57        469.69        23.81 o                         
   4   6   7        220.63        209.51        20.68 o                         
   6   6   7          9.24         14.92        21.46 o                         
   8   6   7         21.58         36.65        19.24 o                         
  10   6   7          0.81         -6.53        21.13 o                         
 -13   7   7         44.60         30.88        20.25 o                         
 -11   7   7          0.00          8.89        23.05 o                         
  -9   7   7        343.02        365.39        22.33 o                         
  -7   7   7         77.78         83.70        18.01 o                         
  -5   7   7        166.15        107.72        21.06 o                         
  -3   7   7         10.86         -8.57        20.75 o                         
  -1   7   7        358.61        339.97        21.68 o                         
   1   7   7         12.97         -3.41        18.78 o                         
   3   7   7        233.10        217.38        22.43 o                         
   5   7   7          1.33         19.87        21.42 o                         
   7   7   7         98.61        105.01        23.33 o                         
  -8   8   7          8.46         19.10        25.80 o                         
  -6   8   7        662.58        643.79        29.11 o                         
  -4   8   7         44.91         43.44        22.94 o                         
  -2   8   7        272.66        278.52        26.64 o                         
   0   8   7          2.58          2.48        25.39 o                         
   2   8   7        200.08        209.77        28.45 o                         
 -22   0   8        588.03        612.09        47.94 o                         
 -20   0   8       2747.13       2711.70        70.86 o                         
 -18   0   8        482.55        512.11        29.93 o                         
 -16   0   8        647.77        690.14        28.95 o                         
 -14   0   8       3110.63       3277.03        79.14 o                         
 -12   0   8      10131.55      10820.67       218.48 o                         
 -10   0   8        495.62        433.46        23.43 o                         
  -8   0   8       1617.61       1469.06        39.61 o                         
  -6   0   8      17230.09      17528.06       343.88 o                         
   0   0   8       3741.81       3068.77        67.40 o                         
   2   0   8        952.78        808.17        21.94 o                         
   4   0   8       8527.08       9172.79       166.97 o                         
   6   0   8       6751.34       7276.65       167.80 o                         
   8   0   8        103.53         49.01        21.35 o                         
  10   0   8        841.75        883.96        35.99 o                         
  12   0   8       4002.78       4292.07        95.76 o                         
  14   0   8        881.32        760.04        39.66 o                         
 -23   1   8        289.85        273.37        29.37 o                         
 -21   1   8        333.24        295.96        21.94 o                         
 -19   1   8       1034.94       1132.28        30.86 o                         
 -17   1   8        117.12        147.29        17.66 o                         
 -15   1   8          4.58          9.44        13.94 o                         
 -13   1   8       2360.05       2654.61        48.95 o                         
 -11   1   8       2849.52       3063.74        46.63 o                         
  -9   1   8        144.92        117.05         9.11 o                         
  -7   1   8       1160.43       1124.41        20.16 o                         
  -5   1   8       5694.63       5630.95        70.89 o                         
  -3   1   8       3968.68       4256.87        61.81 o                         
  -1   1   8        953.33        936.25        18.12 o                         
   1   1   8         72.89         77.24         6.98 o                         
   3   1   8       2856.50       2799.64        49.52 o                         
   5   1   8       3365.91       3767.99        56.82 o                         
   7   1   8        285.17        306.64        14.00 o                         
   9   1   8        152.75        181.00        16.17 o                         
  11   1   8       1218.74       1286.44        32.31 o                         
  13   1   8        857.55        840.96        29.31 o                         
  15   1   8        198.67        168.01        23.06 o                         
 -22   2   8        493.58        512.46        31.42 o                         
 -20   2   8        771.73        777.62        27.54 o                         
 -18   2   8       3281.95       3577.10        64.38 o                         
 -16   2   8       3169.11       3283.29        55.66 o                         
 -14   2   8       1300.17       1264.08        27.16 o                         
 -12   2   8       2844.51       2999.37        48.18 o                         
 -10   2   8       5901.62       5894.61        78.83 o                         
  -8   2   8       1630.19       1711.51        30.40 o                         
  -6   2   8       1576.88       1483.42        25.95 o                         
  -4   2   8       6153.98       6379.98        84.62 o                         
  -2   2   8       4099.61       4088.52        58.36 o                         
   0   2   8       1650.92       1589.47        42.93 o                         
   2   2   8       5472.62       5730.92        84.06 o                         
   4   2   8       3537.88       3529.75        55.13 o                         
   6   2   8        308.18        338.78        15.65 o                         
   8   2   8       1691.21       1662.49        38.91 o                         
  10   2   8       2651.82       2769.47        49.49 o                         
  12   2   8        417.96        406.66        24.23 o                         
  14   2   8        513.61        530.37        28.16 o                         
 -21   3   8        322.22        296.11        26.22 o                         
 -19   3   8       1005.51       1038.92        36.84 o                         
 -17   3   8       1846.26       1920.69        43.41 o                         
 -15   3   8       2330.10       2289.30        41.99 o                         
 -13   3   8        994.10       1012.63        25.49 o                         
 -11   3   8        168.80        205.22        16.75 o                         
  -9   3   8       1878.57       2042.41        38.06 o                         
  -7   3   8       2439.67       2697.79        41.75 o                         
  -5   3   8         24.13         26.25         7.47 o                         
  -3   3   8          7.58          6.31         7.82 o                         
  -1   3   8       3012.55       3105.55        51.55 o                         
   1   3   8       2283.38       2511.07        42.07 o                         
   3   3   8        356.70        413.93        17.04 o                         
   5   3   8         84.01         80.87        12.88 o                         
   7   3   8        633.25        632.58        21.61 o                         
   9   3   8       1786.43       1825.15        40.14 o                         
  11   3   8        434.48        413.47        26.73 o                         
  13   3   8         10.13         -1.40        18.94 o                         
 -20   4   8        334.43        337.70        33.19 o                         
 -18   4   8        981.75       1015.25        33.17 o                         
 -16   4   8       2215.39       2224.57        43.67 o                         
 -14   4   8       2551.38       2744.46        63.38 o                         
 -12   4   8        273.24        334.67        22.07 o                         
 -10   4   8        636.27        640.22        19.35 o                         
  -8   4   8       8744.67       9537.37       128.11 o                         
  -6   4   8       2882.47       3067.22        49.97 o                         
  -4   4   8        288.77        317.10        14.60 o                         
  -2   4   8       3417.23       3655.85        57.22 o                         
   0   4   8       8058.82       8696.97       114.68 o                         
   2   4   8        460.22        556.35        18.27 o                         
   4   4   8        416.08        439.54        18.08 o                         
   6   4   8       2754.51       2743.02        49.77 o                         
   8   4   8       2226.70       2361.22        45.62 o                         
  10   4   8        884.92        979.17        36.08 o                         
  12   4   8        364.04        352.30        26.20 o                         
 -19   5   8         69.29         37.02        22.02 o                         
 -17   5   8        264.27        261.99        21.56 o                         
 -15   5   8        338.10        327.87        21.03 o                         
 -13   5   8        269.33        313.87        21.07 o                         
 -11   5   8        263.99        282.08        19.71 o                         
  -9   5   8       1189.02       1098.77        28.71 o                         
  -7   5   8       1798.44       2060.17        38.64 o                         
  -5   5   8        623.57        695.02        20.60 o                         
  -3   5   8        710.07        703.76        24.05 o                         
  -1   5   8       1430.29       1420.85        49.83 o                         
   1   5   8        616.99        645.96        20.18 o                         
   3   5   8        476.74        491.16        21.17 o                         
   5   5   8        732.82        756.77        30.65 o                         
   7   5   8        745.36        797.70        27.39 o                         
   9   5   8        832.13        858.32        48.03 o                         
  11   5   8        310.39        266.98        25.73 o                         
 -16   6   8        157.47        159.23        23.55 o                         
 -14   6   8        692.73        724.73        26.43 o                         
 -12   6   8       1003.17       1074.40        31.36 o                         
 -10   6   8        905.95        831.65        28.93 o                         
  -8   6   8        739.81        705.31        25.78 o                         
  -6   6   8       1625.07       1706.53        36.32 o                         
  -4   6   8       3489.13       3771.86        60.26 o                         
  -2   6   8       1395.29       1499.62        33.04 o                         
   0   6   8        262.51        256.41        18.08 o                         
   2   6   8       1613.87       1701.59        38.45 o                         
   4   6   8       1873.26       1957.18        41.89 o                         
   6   6   8        307.81        316.23        23.00 o                         
   8   6   8        577.38        579.33        29.81 o                         
 -13   7   8        479.42        479.41        31.95 o                         
 -11   7   8        161.39        129.80        21.50 o                         
  -9   7   8        692.42        671.97        26.81 o                         
  -7   7   8        403.60        417.90        23.06 o                         
  -5   7   8        214.16        190.92        22.57 o                         
  -3   7   8       1347.11       1436.75        37.14 o                         
  -1   7   8        828.06        877.39        27.25 o                         
   1   7   8         53.03         28.91        19.02 o                         
   3   7   8        488.99        462.01        26.94 o                         
   5   7   8        842.78        794.81        32.75 o                         
  -8   8   8        619.71        634.76        29.32 o                         
  -6   8   8         92.07        106.90        23.26 o                         
  -4   8   8        346.24        348.29        25.65 o                         
  -2   8   8       1200.44       1216.62        64.94 o                         
   0   8   8        279.67        291.19        27.39 o                         
 -23   1   9        817.00        768.85        34.31 o                         
 -21   1   9        271.70        237.29        21.39 o                         
 -19   1   9        135.08        126.58        18.43 o                         
 -17   1   9          5.58          1.75        13.96 o                         
 -15   1   9         55.94         41.36        14.05 o                         
 -13   1   9        988.70       1031.02        24.42 o                         
 -11   1   9       2058.88       2127.45        39.43 o                         
  -9   1   9        560.18        554.56        17.55 o                         
  -7   1   9         42.75         48.60         5.62 o                         
  -5   1   9         96.36        106.47         5.22 o                         
  -3   1   9         29.49         23.94         3.04 o                         
  -1   1   9       1731.60       1859.46        29.76 o                         
   1   1   9        647.10        660.75        15.33 o                         
   3   1   9         28.12         21.67         8.66 o                         
   5   1   9         79.52         87.36        11.51 o                         
   7   1   9        410.66        395.66        19.21 o                         
   9   1   9         65.51         74.22        16.10 o                         
  11   1   9        293.75        262.88        19.58 o                         
  13   1   9         10.16         18.87        21.83 o                         
 -22   2   9        120.56        103.58        23.19 o                         
 -20   2   9         36.17         44.91        18.94 o                         
 -18   2   9         30.98         25.32        15.54 o                         
 -16   2   9         24.94         28.69        24.63 o                         
 -14   2   9         84.31         76.57        14.17 o                         
 -12   2   9        182.71        214.13        13.73 o                         
 -10   2   9        645.59        595.07        17.04 o                         
  -8   2   9        363.50        388.81        13.12 o                         
  -6   2   9          2.86          7.99         6.17 o                         
  -4   2   9         51.54         76.94         7.45 o                         
  -2   2   9        270.50        304.59        10.94 o                         
   0   2   9        404.73        373.48        12.56 o                         
   2   2   9        380.00        330.96        13.60 o                         
   4   2   9        198.15        192.00        12.67 o                         
   6   2   9         13.03         18.54        13.41 o                         
   8   2   9         15.76         24.89        13.33 o                         
  10   2   9         16.70         25.10        21.59 o                         
  12   2   9         62.29         44.77        19.83 o                         
  14   2   9         16.95         -1.07        24.09 o                         
 -21   3   9        115.29        108.77        26.12 o                         
 -19   3   9          2.21         -0.83        19.48 o                         
 -17   3   9        155.89        148.78        18.48 o                         
 -15   3   9          1.44         -0.75        13.53 o                         
 -13   3   9        560.67        499.71        20.69 o                         
 -11   3   9        123.70        106.16        11.32 o                         
  -9   3   9        173.44        156.05        10.63 o                         
  -7   3   9       1134.99       1055.85        22.74 o                         
  -5   3   9         19.97         27.53         7.47 o                         
  -3   3   9        998.12       1105.29        35.37 o                         
  -1   3   9         18.15         21.09         8.08 o                         
   1   3   9          0.98         -0.24         9.79 o                         
   3   3   9         22.49         19.33        11.62 o                         
   5   3   9         60.85         57.18        14.08 o                         
   7   3   9         63.67         65.53        15.11 o                         
   9   3   9        137.89        115.87        18.58 o                         
  11   3   9         18.21         20.45        21.67 o                         
  13   3   9        314.92        346.84        30.05 o                         
 -20   4   9         59.95         44.02        21.08 o                         
 -18   4   9         33.32         18.05        26.04 o                         
 -16   4   9          7.55         11.31        20.30 o                         
 -14   4   9       1144.42       1156.66        28.94 o                         
 -12   4   9        311.86        296.13        22.23 o                         
 -10   4   9          5.09          6.30        11.74 o                         
  -8   4   9       2538.70       2570.79        42.61 o                         
  -6   4   9       1137.53       1212.13        27.78 o                         
  -4   4   9       2137.62       2275.27        41.49 o                         
  -2   4   9        123.31        139.83        11.40 o                         
   0   4   9        371.17        317.98        14.95 o                         
   2   4   9        392.71        369.09        16.32 o                         
   4   4   9        261.74        218.80        17.82 o                         
   6   4   9         20.85          9.60        19.27 o                         
   8   4   9         20.43          9.17        19.15 o                         
  10   4   9        104.10         97.25        21.53 o                         
  12   4   9         28.23          7.95        29.31 o                         
 -19   5   9         13.31         -5.92        22.42 o                         
 -17   5   9          1.05         -8.35        22.30 o                         
 -15   5   9         48.11         78.39        19.55 o                         
 -13   5   9         54.39         51.46        16.18 o                         
 -11   5   9         67.80         50.02        17.25 o                         
  -9   5   9          0.32          5.86        15.28 o                         
  -7   5   9         47.72         41.74        13.55 o                         
  -5   5   9         16.36         31.99        14.62 o                         
  -3   5   9        128.86        144.76        15.48 o                         
  -1   5   9         38.22         26.64        12.63 o                         
   1   5   9        217.06        223.79        16.46 o                         
   3   5   9         72.25         72.42        14.99 o                         
   5   5   9          0.17          6.13        17.91 o                         
   7   5   9        163.01        160.84        20.69 o                         
   9   5   9         20.03         31.29        20.13 o                         
 -16   6   9         85.73         97.78        24.03 o                         
 -14   6   9         78.45         67.70        22.77 o                         
 -12   6   9        125.60        130.75        19.27 o                         
 -10   6   9         10.13         23.72        19.51 o                         
  -8   6   9        284.06        284.58        21.20 o                         
  -6   6   9         10.43          9.20        17.65 o                         
  -4   6   9        411.37        391.22        21.51 o                         
  -2   6   9        133.94        161.43        21.52 o                         
   0   6   9         18.62         12.20        15.45 o                         
   2   6   9         79.99         72.28        20.66 o                         
   4   6   9        422.88        441.47        25.97 o                         
   6   6   9          1.92          0.86        22.58 o                         
   8   6   9         50.89         28.13        24.51 o                         
 -13   7   9          3.11         23.64        24.47 o                         
 -11   7   9        137.59        132.80        22.92 o                         
  -9   7   9        436.80        504.27        25.46 o                         
  -7   7   9        102.77        116.04        19.72 o                         
  -5   7   9         34.38         39.84        21.18 o                         
  -3   7   9         85.70         85.94        25.20 o                         
  -1   7   9        172.67        167.09        21.19 o                         
   1   7   9         54.16         63.59        21.08 o                         
   3   7   9          2.13        -20.86        25.67 o                         
 -22   0  10        175.64        128.01        31.38 o                         
 -20   0  10         22.51         21.39        35.79 o                         
 -18   0  10        661.20        727.10        36.43 o                         
 -16   0  10         11.41         31.78        18.71 o                         
 -14   0  10        234.16        205.59        25.54 o                         
 -12   0  10       3470.03       3550.96        76.75 o                         
 -10   0  10       3226.26       3263.59        69.24 o                         
  -8   0  10         98.38         80.82         8.85 o                         
   0   0  10       1260.96       1334.49        35.55 o                         
   2   0  10       5263.84       5496.72       107.70 o                         
   4   0  10        249.79        209.35        26.72 o                         
   6   0  10        348.97        331.04        34.29 o                         
   8   0  10        817.14        913.91        47.27 o                         
  10   0  10        304.34        282.05        30.74 o                         
  12   0  10        200.94        149.22        28.08 o                         
 -21   1  10        541.25        595.11        30.39 o                         
 -19   1  10        692.77        765.50        33.13 o                         
 -17   1  10       1690.31       1680.75        36.75 o                         
 -15   1  10        771.84        789.74        21.54 o                         
 -13   1  10       1027.03       1089.90        26.13 o                         
 -11   1  10       4545.87       4599.25        75.64 o                         
  -9   1  10       3232.68       3417.74        55.41 o                         
  -7   1  10       3466.71       3227.55        46.52 o                         
  -5   1  10       8767.24       8193.26       276.07 o                         
  -1   1  10       1787.77       1700.92        28.93 o                         
   1   1  10       4395.07       4341.22        66.02 o                         
   3   1  10       2033.74       1998.03        40.90 o                         
   5   1  10        494.82        503.01        20.19 o                         
   7   1  10       1354.67       1369.02        35.23 o                         
   9   1  10        654.12        727.83        24.30 o                         
  11   1  10        677.24        712.93        27.20 o                         
  13   1  10       1331.28       1220.36        35.80 o                         
 -22   2  10       1050.88        978.54        40.25 o                         
 -20   2  10        795.75        781.30        32.27 o                         
 -18   2  10        409.30        425.49        22.62 o                         
 -16   2  10       2035.92       2001.64        40.33 o                         
 -14   2  10       2306.13       2438.57        46.48 o                         
 -12   2  10        475.93        505.29        17.33 o                         
 -10   2  10        699.70        750.62        24.40 o                         
  -8   2  10        536.88        571.99        17.49 o                         
  -6   2  10         13.31         14.90         6.86 o                         
  -4   2  10         38.84         53.62         7.20 o                         
  -2   2  10       1129.74       1209.66        23.37 o                         
   0   2  10        781.77        866.93        28.78 o                         
   2   2  10        596.33        620.62        16.77 o                         
   4   2  10       1740.62       1911.76        38.38 o                         
   6   2  10       2805.33       2744.84        46.78 o                         
   8   2  10        812.30        821.77        28.66 o                         
  10   2  10        167.34        153.81        21.03 o                         
  12   2  10        955.14        903.42        36.13 o                         
 -21   3  10       1590.83       1558.60        45.70 o                         
 -19   3  10       1175.93       1249.04        36.92 o                         
 -17   3  10       1589.90       1598.70        34.67 o                         
 -15   3  10       2788.20       2823.59        50.74 o                         
 -13   3  10       3171.96       3373.00        55.07 o                         
 -11   3  10       2044.02       2060.67        38.71 o                         
  -9   3  10        253.47        256.50        15.93 o                         
  -7   3  10        256.14        278.95        12.90 o                         
  -5   3  10       1487.28       1589.22        30.88 o                         
  -3   3  10        531.25        570.43        17.38 o                         
  -1   3  10        644.57        707.28        22.21 o                         
   1   3  10       3266.89       3409.18        51.66 o                         
   3   3  10       2928.95       3073.05        51.35 o                         
   5   3  10       2056.15       2136.81        41.33 o                         
   7   3  10       3502.57       3678.02        58.81 o                         
   9   3  10       1851.10       1956.77        42.73 o                         
  11   3  10        493.66        448.76        30.32 o                         
 -20   4  10         75.13         85.21        24.54 o                         
 -18   4  10        826.65        717.50        28.94 o                         
 -16   4  10        668.80        715.78        26.67 o                         
 -14   4  10         42.57         51.96        15.65 o                         
 -12   4  10       1004.03        937.87        24.86 o                         
 -10   4  10       1375.35       1389.85        32.99 o                         
  -8   4  10         40.68         62.95        16.71 o                         
  -6   4  10       1052.36       1077.84        25.37 o                         
  -4   4  10       1734.78       1874.58        36.06 o                         
  -2   4  10         69.03         87.87        12.69 o                         
   0   4  10        762.03        773.86        22.89 o                         
   2   4  10       1497.23       1477.12        33.10 o                         
   4   4  10         94.08         91.68        16.17 o                         
   6   4  10        604.29        620.05        24.41 o                         
   8   4  10       1439.03       1380.36        36.73 o                         
  10   4  10        154.86        109.83        25.73 o                         
 -17   5  10        904.23        841.88        29.43 o                         
 -15   5  10        544.98        658.00        28.78 o                         
 -13   5  10         10.47         10.69        16.68 o                         
 -11   5  10       1239.87       1266.83        30.71 o                         
  -9   5  10       3917.00       4094.56        67.41 o                         
  -7   5  10       2373.45       2583.96        47.08 o                         
  -5   5  10       2212.82       2326.08        44.21 o                         
  -3   5  10       2533.72       2779.19        47.71 o                         
  -1   5  10       2257.76       2357.22        44.52 o                         
   1   5  10       1252.21       1276.72        36.11 o                         
   3   5  10        188.68        198.16        19.53 o                         
   5   5  10        205.17        242.74        21.09 o                         
   7   5  10        750.72        757.30        30.13 o                         
   9   5  10        241.12        213.55        26.92 o                         
 -16   6  10        679.89        645.55        28.89 o                         
 -14   6  10        236.64        241.49        26.00 o                         
 -12   6  10          3.84          0.19        19.15 o                         
 -10   6  10       1125.45       1092.27        30.77 o                         
  -8   6  10       2539.10       2674.16        50.69 o                         
  -6   6  10        559.32        550.26        23.33 o                         
  -4   6  10        528.05        529.33        22.59 o                         
  -2   6  10       1515.92       1593.55        39.27 o                         
   0   6  10        864.39        859.49        28.66 o                         
   2   6  10        188.45        173.23        20.38 o                         
   4   6  10         75.05         89.47        24.04 o                         
   6   6  10        113.47        114.96        28.94 o                         
 -11   7  10        763.96        693.81        44.20 o                         
  -9   7  10       1045.99       1051.72        32.79 o                         
  -7   7  10        213.50        212.93        20.68 o                         
  -5   7  10        219.15        151.42        22.60 o                         
  -3   7  10        915.31        931.83        36.49 o                         
  -1   7  10        672.81        707.20        30.46 o                         
   1   7  10        418.27        375.96        30.20 o                         
   3   7  10        756.13        786.15        37.88 o                         
 -21   1  11         28.49         24.18        20.81 o                         
 -19   1  11        119.22        124.89        18.54 o                         
 -17   1  11        183.81        167.29        20.63 o                         
 -15   1  11        288.88        289.37        16.20 o                         
 -13   1  11       1054.84       1122.92        28.93 o                         
 -11   1  11       1751.99       1787.58        32.35 o                         
  -9   1  11         52.51         56.72         7.87 o                         
  -7   1  11        163.55        154.43         7.36 o                         
  -1   1  11        604.73        591.58        16.19 o                         
   1   1  11       1703.56       1709.85        30.36 o                         
   3   1  11        602.61        561.08        16.77 o                         
   5   1  11        296.05        286.61        17.81 o                         
   7   1  11        110.84         84.57        23.32 o                         
   9   1  11         83.64         82.44        18.39 o                         
  11   1  11        148.43        136.02        23.61 o                         
 -22   2  11          0.19          7.93        24.07 o                         
 -20   2  11         96.39         96.66        21.41 o                         
 -18   2  11         51.29         77.99        23.83 o                         
 -16   2  11        160.97        154.77        18.63 o                         
 -14   2  11         78.71         87.06        16.63 o                         
 -12   2  11       1694.21       1751.21        31.34 o                         
 -10   2  11       1106.11       1056.85        24.93 o                         
  -8   2  11       1001.01        982.70        25.44 o                         
  -6   2  11        182.17        212.95         8.68 o                         
  -4   2  11        941.06        931.66        18.88 o                         
  -2   2  11         52.79         57.97         9.59 o                         
   0   2  11       2009.76       1969.80        36.00 o                         
   2   2  11        415.11        458.01        15.24 o                         
   4   2  11        139.57        122.15        15.76 o                         
   6   2  11        109.99        121.47        17.92 o                         
   8   2  11          6.15         28.75        22.73 o                         
  10   2  11          0.64         -1.33        24.16 o                         
 -21   3  11        110.08         96.52        27.89 o                         
 -19   3  11          8.49         21.60        18.84 o                         
 -17   3  11          1.75         -7.12        17.81 o                         
 -15   3  11        197.65        207.93        16.75 o                         
 -13   3  11        228.73        196.84        15.38 o                         
 -11   3  11        157.42        140.68        12.40 o                         
  -9   3  11        149.62        157.16        14.06 o                         
  -7   3  11       1768.82       1733.37        34.04 o                         
  -5   3  11        359.11        375.16        14.00 o                         
  -3   3  11        946.49        996.08        42.05 o                         
  -1   3  11        446.30        427.99        15.66 o                         
   1   3  11         33.86         29.44        13.41 o                         
   3   3  11        631.56        576.40        22.33 o                         
   5   3  11          8.34         11.32        16.44 o                         
   7   3  11        339.72        297.47        21.22 o                         
   9   3  11         18.17         -2.16        21.58 o                         
 -20   4  11          2.47         13.71        27.40 o                         
 -18   4  11          9.88          5.04        19.15 o                         
 -16   4  11        118.25        142.61        19.80 o                         
 -14   4  11         15.38         10.36        18.21 o                         
 -12   4  11        483.36        409.06        18.49 o                         
 -10   4  11         89.12         94.17        14.03 o                         
  -8   4  11          2.98          4.78        16.24 o                         
  -6   4  11         26.67         28.80        13.16 o                         
  -4   4  11        178.94        190.49        17.63 o                         
  -2   4  11        130.40        132.07        15.81 o                         
   0   4  11        466.65        468.12        19.21 o                         
   2   4  11        745.29        711.16        22.49 o                         
   4   4  11         82.75         73.16        19.21 o                         
   6   4  11         69.71         65.06        20.25 o                         
   8   4  11         56.80         59.39        21.15 o                         
 -17   5  11        173.66        222.96        28.43 o                         
 -15   5  11        103.36         84.64        27.39 o                         
 -13   5  11        492.31        520.29        25.21 o                         
 -11   5  11        294.13        246.70        20.26 o                         
  -9   5  11         41.67         45.16        17.50 o                         
  -7   5  11         88.02         90.51        18.21 o                         
  -5   5  11         84.40         92.42        17.91 o                         
  -3   5  11        354.03        388.47        24.41 o                         
  -1   5  11         84.58         53.58        16.11 o                         
   1   5  11        306.00        233.44        18.48 o                         
   3   5  11         81.07         93.02        21.40 o                         
   5   5  11        110.18        128.52        23.75 o                         
   7   5  11          5.83          3.96        22.94 o                         
 -14   6  11          1.40          0.05        23.97 o                         
 -12   6  11         33.28         62.74        20.79 o                         
 -10   6  11        363.41        414.87        25.04 o                         
  -8   6  11         38.92         50.35        24.17 o                         
  -6   6  11         55.41         58.34        19.01 o                         
  -4   6  11          2.95        -24.61        19.51 o                         
  -2   6  11        403.57        483.11        23.11 o                         
   0   6  11          0.17         -4.31        24.42 o                         
   2   6  11         33.48         34.86        25.69 o                         
   4   6  11        213.68        223.89        31.50 o                         
 -11   7  11         43.01         28.61        28.58 o                         
  -9   7  11          2.58         10.27        24.20 o                         
  -7   7  11         39.87         26.64        20.95 o                         
  -5   7  11          0.61         13.89        23.25 o                         
  -3   7  11        159.05        201.36        25.79 o                         
  -1   7  11        345.77        368.05        29.18 o                         
 -22   0  12       2317.48       2529.22        69.34 o                         
 -20   0  12        263.52        252.19        32.57 o                         
 -18   0  12       1079.89       1134.64        47.13 o                         
 -16   0  12       2816.67       2991.33        72.09 o                         
 -14   0  12        661.46        643.71        30.62 o                         
 -12   0  12       1062.56       1041.43        36.69 o                         
 -10   0  12       3570.53       3696.88        80.67 o                         
   0   0  12       4623.32       4292.25        96.18 o                         
   2   0  12        123.06         80.78        15.37 o                         
   4   0  12          4.48         18.89        18.79 o                         
   6   0  12       1995.02       1935.32        70.09 o                         
   8   0  12        822.27        923.65        45.36 o                         
  10   0  12        169.71        200.59        41.34 o                         
 -21   1  12        198.99        193.84        23.35 o                         
 -19   1  12        548.73        542.76        25.50 o                         
 -17   1  12       1224.35       1324.68        32.31 o                         
 -15   1  12        129.30        148.84        17.84 o                         
 -13   1  12        680.08        688.64        24.66 o                         
 -11   1  12       1926.97       2021.61        51.81 o                         
  -9   1  12        254.62        288.15        10.23 o                         
  -1   1  12       1049.56       1081.59        29.98 o                         
   1   1  12       1451.12       1443.86        44.97 o                         
   3   1  12         13.15         22.89        14.36 o                         
   5   1  12        322.32        295.29        19.72 o                         
   7   1  12        803.67        809.68        31.02 o                         
   9   1  12        169.91        176.85        22.39 o                         
 -20   2  12        500.95        468.67        31.34 o                         
 -18   2  12       2095.99       2159.30        50.64 o                         
 -16   2  12        456.30        500.69        23.47 o                         
 -14   2  12       1177.05       1213.64        27.58 o                         
 -12   2  12       4941.42       5284.94        76.17 o                         
 -10   2  12        362.91        414.70        16.25 o                         
  -8   2  12        203.16        220.49        10.68 o                         
  -6   2  12       6141.15       6350.98        94.17 o                         
  -4   2  12       1206.50       1211.93        34.18 o                         
  -2   2  12         47.01         49.66         9.13 o                         
   0   2  12       3764.64       3839.53        64.96 o                         
   2   2  12       3287.88       3468.29        53.85 o                         
   4   2  12       1269.48       1364.99        35.43 o                         
   6   2  12       1739.01       1751.18        47.78 o                         
   8   2  12        923.77       1066.31        34.66 o                         
  10   2  12        928.54        955.32        37.35 o                         
 -19   3  12         89.27         69.98        20.17 o                         
 -17   3  12        612.21        592.99        24.28 o                         
 -15   3  12        544.99        554.75        27.99 o                         
 -13   3  12       1068.29       1086.21        30.65 o                         
 -11   3  12        435.47        446.75        19.96 o                         
  -9   3  12         10.25         14.20        10.31 o                         
  -7   3  12       1746.18       1858.45        35.16 o                         
  -5   3  12       1241.83       1305.35        27.45 o                         
  -3   3  12         47.96         39.99        12.81 o                         
  -1   3  12        774.60        815.12        21.87 o                         
   1   3  12       1980.15       1945.92        39.83 o                         
   3   3  12        566.39        626.81        22.29 o                         
   5   3  12       1381.05       1492.29        39.85 o                         
   7   3  12        876.19        798.37        28.28 o                         
   9   3  12         88.68         53.38        28.29 o                         
 -18   4  12        796.47        799.02        33.11 o                         
 -16   4  12       1088.52       1146.96        36.48 o                         
 -14   4  12        325.97        306.61        19.16 o                         
 -12   4  12       1161.81       1122.59        33.40 o                         
 -10   4  12       2033.40       2164.91        44.59 o                         
  -8   4  12        998.20       1114.73        30.35 o                         
  -6   4  12       1534.93       1612.61        35.71 o                         
  -4   4  12       1990.78       2200.09        43.57 o                         
  -2   4  12       1528.34       1729.11        35.72 o                         
   0   4  12        914.72        935.80        30.37 o                         
   2   4  12        496.01        471.17        22.76 o                         
   4   4  12       1315.76       1440.50        35.76 o                         
   6   4  12       1290.52       1251.88        40.82 o                         
   8   4  12         75.59         40.16        25.93 o                         
 -17   5  12        568.94        564.70        29.26 o                         
 -15   5  12          2.81        -13.22        23.97 o                         
 -13   5  12        242.13        218.62        23.14 o                         
 -11   5  12       1728.08       1706.54        38.06 o                         
  -9   5  12        541.65        559.70        28.20 o                         
  -7   5  12        153.40        153.10        17.88 o                         
  -5   5  12       1058.73       1067.10        30.41 o                         
  -3   5  12       1555.35       1624.55        43.68 o                         
  -1   5  12        506.38        495.71        24.51 o                         
   1   5  12         30.66          0.31        25.03 o                         
   3   5  12        108.68         81.80        20.39 o                         
   5   5  12        376.75        312.72        29.80 o                         
 -14   6  12        334.71        335.37        33.71 o                         
 -12   6  12       1131.04       1123.11        38.04 o                         
 -10   6  12        820.94        859.91        32.84 o                         
  -8   6  12        672.21        625.19        27.80 o                         
  -6   6  12        557.57        538.31        26.05 o                         
  -4   6  12        386.55        407.50        24.43 o                         
  -2   6  12       1452.18       1448.94        39.59 o                         
   0   6  12       1154.25       1120.33        37.26 o                         
   2   6  12         28.72         36.57        27.39 o                         
  -7   7  12        220.96        171.58        27.03 o                         
  -5   7  12          4.44         34.07        26.65 o                         
 -21   1  13         18.21         37.25        28.03 o                         
 -19   1  13          2.09        -12.39        22.26 o                         
 -17   1  13         18.97         25.73        18.40 o                         
 -15   1  13        273.93        250.47        15.28 o                         
 -13   1  13         15.61         -3.83        13.52 o                         
 -11   1  13        101.59         77.17        10.51 o                         
  -9   1  13        534.72        447.13        34.31 o                         
   1   1  13        102.75         94.80        12.19 o                         
   3   1  13        567.15        478.12        19.51 o                         
   5   1  13         76.14         92.55        18.74 o                         
   7   1  13         23.47         -3.52        25.36 o                         
   9   1  13        154.03        142.11        28.94 o                         
 -20   2  13          1.83         -4.18        24.40 o                         
 -18   2  13         60.58         43.95        21.26 o                         
 -16   2  13         64.30         55.79        17.05 o                         
 -14   2  13        108.55        106.29        14.57 o                         
 -12   2  13         63.66         35.77        14.06 o                         
 -10   2  13         14.17          7.12        10.10 o                         
  -8   2  13        191.35        196.83        11.23 o                         
  -6   2  13         14.78         10.98         5.98 o                         
  -4   2  13        351.15        333.92        21.55 o                         
  -2   2  13          0.08          2.10         8.93 o                         
   0   2  13        392.44        389.19        15.46 o                         
   2   2  13         20.45         13.99        13.07 o                         
   4   2  13        245.03        257.00        19.64 o                         
   6   2  13         14.14         39.18        24.38 o                         
   8   2  13        112.50         78.86        23.72 o                         
 -19   3  13          5.03         40.06        21.92 o                         
 -17   3  13         82.68         71.99        21.36 o                         
 -15   3  13         68.87         75.23        15.34 o                         
 -13   3  13         59.45         87.24        20.18 o                         
 -11   3  13         18.91         10.93        11.55 o                         
  -9   3  13         22.95         18.47        13.10 o                         
  -7   3  13          0.00         -1.42        11.44 o                         
  -5   3  13         25.45         26.07        11.25 o                         
  -3   3  13        203.47        191.63        13.74 o                         
  -1   3  13         39.55         34.51        13.53 o                         
   1   3  13        101.36        104.01        16.43 o                         
   3   3  13         66.78         64.32        20.07 o                         
   5   3  13        107.79         82.46        20.46 o                         
   7   3  13         84.67         91.07        27.38 o                         
 -18   4  13          0.09         10.74        22.53 o                         
 -16   4  13         12.74         -1.66        23.10 o                         
 -14   4  13         48.15         52.47        24.07 o                         
 -12   4  13        126.72        112.89        20.70 o                         
 -10   4  13          0.06          9.52        16.79 o                         
  -8   4  13         81.63         64.14        15.56 o                         
  -6   4  13         12.39         22.64        15.97 o                         
  -4   4  13          0.75         -0.12        13.90 o                         
  -2   4  13         78.71         76.40        15.17 o                         
   0   4  13         27.25          8.96        16.24 o                         
   2   4  13         17.76          9.60        19.36 o                         
   4   4  13         69.08         77.53        19.52 o                         
   6   4  13        177.23        169.53        23.40 o                         
 -15   5  13         10.60         33.12        28.79 o                         
 -13   5  13          1.02         26.01        22.96 o                         
 -11   5  13        296.37        294.97        21.78 o                         
  -9   5  13         66.27         70.03        21.87 o                         
  -7   5  13         35.95         42.72        19.13 o                         
  -5   5  13         14.67         15.56        16.94 o                         
  -3   5  13          1.68          5.65        18.53 o                         
  -1   5  13         61.85         58.71        21.43 o                         
   1   5  13         44.26         22.89        20.53 o                         
   3   5  13          0.00         -5.11        25.98 o                         
 -12   6  13        303.02        273.64        29.83 o                         
 -10   6  13          2.21          3.72        23.12 o                         
  -8   6  13         33.83         19.81        23.89 o                         
  -6   6  13         70.14         86.16        21.38 o                         
  -4   6  13         67.64         47.81        20.79 o                         
  -2   6  13         18.35         33.13        23.00 o                         
   0   6  13         19.00         56.00        33.36 o                         
 -20   0  14        230.72        202.32        53.54 o                         
 -18   0  14        581.40        619.11        36.39 o                         
 -16   0  14       2075.52       2101.95        61.28 o                         
 -14   0  14       1573.35       1546.71        47.77 o                         
 -12   0  14          2.28          4.67        13.05 o                         
   2   0  14       1453.77       1449.33        50.77 o                         
   4   0  14        463.35        476.39        32.49 o                         
   6   0  14        169.28        130.25        33.74 o                         
   8   0  14        910.91        904.76        45.90 o                         
 -21   1  14        561.68        561.00        39.60 o                         
 -19   1  14        525.98        559.87        30.10 o                         
 -17   1  14       1467.80       1581.05        37.88 o                         
 -15   1  14       2068.65       2113.32        42.85 o                         
 -13   1  14       1227.38       1191.60        31.09 o                         
 -11   1  14        275.74        242.50        11.20 o                         
   1   1  14       1968.34       1987.76        56.93 o                         
   3   1  14       1120.77       1179.15        36.56 o                         
   5   1  14        713.41        767.78        27.78 o                         
   7   1  14        759.75        747.48        33.74 o                         
 -20   2  14         16.60         27.85        31.05 o                         
 -18   2  14        383.02        377.61        24.99 o                         
 -16   2  14        212.71        229.86        23.34 o                         
 -14   2  14        165.96        148.62        16.43 o                         
 -12   2  14       1077.65       1032.57        24.70 o                         
 -10   2  14       1228.16       1294.16        34.85 o                         
  -8   2  14       1117.37        991.66        53.30 o                         
  -2   2  14        801.00        702.32        67.79 o                         
   0   2  14        685.50        598.15        21.80 o                         
   2   2  14        107.93        115.60        17.01 o                         
   4   2  14        226.97        211.65        19.95 o                         
   6   2  14        407.06        362.68        27.44 o                         
 -19   3  14        724.09        735.28        33.66 o                         
 -17   3  14        485.77        546.67        31.19 o                         
 -15   3  14         42.16         40.58        19.24 o                         
 -13   3  14       1050.62       1070.03        30.20 o                         
 -11   3  14       3847.60       4207.38        58.77 o                         
  -9   3  14       2283.65       2392.76        40.52 o                         
  -7   3  14       1090.00       1101.93        28.35 o                         
  -5   3  14       1828.69       1893.95        39.63 o                         
  -3   3  14       2487.96       2648.51        64.84 o                         
  -1   3  14       1047.95       1014.99        26.32 o                         
   1   3  14        251.92        227.50        19.98 o                         
   3   3  14        523.50        533.67        27.52 o                         
   5   3  14        589.84        608.95        30.90 o                         
 -16   4  14          1.87         -1.04        21.22 o                         
 -14   4  14        332.46        339.15        25.20 o                         
 -12   4  14       1328.05       1385.57        37.58 o                         
 -10   4  14        681.08        606.68        25.82 o                         
  -8   4  14        164.33        152.46        15.65 o                         
  -6   4  14        293.34        272.22        20.32 o                         
  -4   4  14       1258.76       1343.76        36.35 o                         
  -2   4  14        921.29        902.44        26.13 o                         
   0   4  14         18.69         31.34        20.23 o                         
   2   4  14        185.31        186.28        25.50 o                         
   4   4  14        839.45        750.01        33.60 o                         
 -15   5  14        689.95        671.92        28.10 o                         
 -13   5  14       1185.74       1208.80        34.42 o                         
 -11   5  14        241.57        217.18        22.36 o                         
  -9   5  14        218.85        193.92        20.91 o                         
  -7   5  14        391.20        447.69        37.00 o                         
  -5   5  14        300.27        271.20        22.76 o                         
  -3   5  14       1090.58       1161.00        34.80 o                         
  -1   5  14        841.18        936.80        33.69 o                         
   1   5  14        147.11        120.98        24.08 o                         
 -10   6  14         57.59         40.88        27.36 o                         
  -8   6  14        178.43        181.25        23.93 o                         
  -6   6  14         70.42         60.78        25.45 o                         
  -4   6  14        141.33        151.21        25.09 o                         
 -19   1  15        204.39        186.19        32.99 o                         
 -17   1  15         15.12         21.03        22.44 o                         
 -15   1  15          0.73         -6.56        18.42 o                         
 -13   1  15       1332.74       1257.28        36.59 o                         
   1   1  15         13.84         -5.20        11.27 o                         
   3   1  15         24.21          8.22        16.54 o                         
   5   1  15         24.11          2.19        21.64 o                         
 -18   2  15          7.41         24.39        22.55 o                         
 -16   2  15         11.38        -11.93        27.71 o                         
 -14   2  15        227.42        198.43        20.54 o                         
 -12   2  15        232.09        177.60        16.34 o                         
 -10   2  15         51.24         36.11        11.01 o                         
   0   2  15        119.32         88.17        15.10 o                         
   2   2  15        138.13        125.37        17.64 o                         
   4   2  15         34.61          9.78        21.78 o                         
 -17   3  15         11.81         23.90        20.82 o                         
 -15   3  15          6.33          7.67        22.28 o                         
 -13   3  15         96.39         82.91        18.66 o                         
 -11   3  15          9.09         21.24        15.31 o                         
  -9   3  15        134.75        111.11        15.04 o                         
  -7   3  15         12.86         15.05        12.52 o                         
  -5   3  15         52.99         46.57        10.35 o                         
  -3   3  15        219.05        212.55        16.34 o                         
  -1   3  15        371.69        362.84        21.24 o                         
   1   3  15         94.40         76.53        23.37 o                         
   3   3  15         15.70         14.65        22.51 o                         
 -16   4  15        393.65        403.17        32.26 o                         
 -14   4  15        683.32        605.71        28.22 o                         
 -12   4  15         46.57         34.66        25.65 o                         
 -10   4  15          8.01         32.10        21.34 o                         
  -8   4  15          1.82          2.38        18.29 o                         
  -6   4  15          2.35         -9.16        17.72 o                         
  -4   4  15          8.04         14.61        16.80 o                         
  -2   4  15        436.28        390.90        25.81 o                         
   0   4  15        235.97        227.94        25.18 o                         
   2   4  15         32.75         29.99        31.50 o                         
 -13   5  15         24.49         14.07        23.39 o                         
 -11   5  15          7.43         -3.57        23.25 o                         
  -9   5  15         11.33         13.85        24.29 o                         
  -7   5  15        272.33        238.54        24.09 o                         
  -5   5  15          4.03          5.89        22.64 o                         
  -3   5  15         25.68         22.69        25.97 o                         
  -1   5  15        554.03        538.36        30.25 o                         
 -18   0  16       1538.87       1529.06        52.12 o                         
 -16   0  16       2912.07       3008.29        77.95 o                         
 -14   0  16        353.82        284.55        23.97 o                         
   2   0  16       1666.16       1136.16       251.48 o                         
   4   0  16        216.08        207.57        32.13 o                         
 -19   1  16         86.52         65.87        21.89 o                         
 -17   1  16       1265.88       1162.61        34.12 o                         
 -15   1  16        574.64        565.58        21.10 o                         
 -13   1  16         16.70         15.53        11.71 o                         
   3   1  16        252.46        204.68        21.71 o                         
 -18   2  16        348.83        392.69        26.96 o                         
 -16   2  16        911.78        902.74        38.12 o                         
 -14   2  16        407.58        451.43        29.46 o                         
 -12   2  16       1584.20       1403.87        45.02 o                         
   2   2  16       1039.15        901.28        58.84 o                         
 -17   3  16        139.06        109.19        27.66 o                         
 -15   3  16        226.97        208.48        23.73 o                         
 -13   3  16        439.80        405.80        26.82 o                         
 -11   3  16       1566.43       1528.26        36.26 o                         
  -9   3  16        693.00        572.73        25.35 o                         
  -3   3  16       1194.69        602.42       236.12 o                         
  -1   3  16          3.58        -11.29        18.50 o                         
   1   3  16          3.38         14.91        21.89 o                         
 -14   4  16        610.59        566.41        35.49 o                         
 -12   4  16       1177.69       1134.69        42.20 o                         
 -10   4  16        678.14        634.01        25.28 o                         
  -8   4  16        138.07        122.64        19.28 o                         
  -6   4  16        502.15        460.54        28.37 o                         
  -4   4  16       1460.49       1410.30        33.69 o                         
  -2   4  16        738.81        786.15        51.13 o                         
  -9   5  16          1.18         -4.39        25.22 o                         
  -7   5  16          8.13         14.21        21.14 o                         
 -17   1  17         47.50         38.80        26.71 o                         
 -15   1  17         40.46         30.78        21.96 o                         
 -16   2  17         64.22         64.65        22.72 o                         
 -14   2  17         50.70         41.39        15.26 o                         
 -15   3  17        281.96        280.22        26.33 o                         
 -13   3  17         91.75         74.69        21.31 o                         
 -11   3  17          0.07         22.32        19.11 o                         
 -10   4  17         38.66         26.30        24.56 o                         
  -8   4  17         14.57         33.67        22.82 o                         
  -6   4  17         57.18         35.36        16.17 o                         
                                                                                
